# Supplementary material for: Sensitivity to splicing modulation of BCL2 family genes defines cancer therapeutic strategies for splicing modulators
Source: Nat Commun. 2019 Jan 11;10:137. doi: 10.1038/s41467-018-08150-5 (PMC6329755; doi:10.1038/s41467-018-08150-5)
Supplement: Supplementary file 3 — Supplementary Data 1 [file 41467_2018_8150_MOESM3_ESM.xlsx]

## Sheet: LibrarySequences
CELLECTA Custom shRNA Library							Cellecta, Inc.
Sequences and Annotations				HT Seq Distribution			320 Logue Ave.
Customer:	H3 Biosciences/Eisai Inc			percentile			Mountain View, CA 94043
Library:	L638-6.5K-EIS-H3Bio			5th% :	502		+1-650-938-3910
# Targets:	841			10th% :	585.9		www.cellecta.com
# shRNA/bc:	6500			90th% :	1993.1		tech@cellecta.com
Quote#:	CHI140430A-1			95th% :	2192
Date:	2014-05-19
				90th%/10th% :	3.40178
HT Sequencing QC, Plasmid DNA				95th%/5th% :	4.36653
in Vector:	pRSI16-U6-sh-HTS6-UbiC-TagRFP-2A-Puro
Date:	2014-09-18
HUGO gene name	RefSeq ID	barcode ID	barcode	HT Seq QC Plasmid (total reads)	sense with mismatches	ANTISENSE (reverse complement is SENSE)	Insert sequence (TOP strand) WITHOUT BARCODE for CLONING (5'-ACCG-G-sense(w/mismatches)-GTTAATATTCATAGC(loop)-antisense-T4-3')	Complete Agilent sequence (5'end-ACCG-G-sense(w/mismatches)-GTTAATATTCATAGC(loop)-antisense-T6-GAATTCGCACCAGCACGCTACGCA(Gex priming site) -Barcode-TTCG-3'end)
AATF	NM_012138.3	1	TGACGTGTGTGTGTGTGTGTCA	1758	CGCTTTGTCTATTGAGTTCTT	AAGAACTCGATAGACAGAGCG	ACCGGCGCTTTGTCTATTGAGTTCTTGTTAATATTCATAGCAAGAACTCGATAGACAGAGCGTTTT	TCAGAAGACGCACCGGCGCTTTGTCTATTGAGTTCTTGTTAATATTCATAGCAAGAACTCGATAGACAGAGCGTTTTTTGAATTCGCACCAGCACGCTACGCATGACGTGTGTGTGTGTGTGTCATTCGCCGTCTTCGT
AATF	NM_012138.3	2	ACGTGTGTGTGTGTGTGTGTAC	838	CAAGGCACTTAAAGTATTGTT	AACAATGCTTTAAGTGCCTTG	ACCGGCAAGGCACTTAAAGTATTGTTGTTAATATTCATAGCAACAATGCTTTAAGTGCCTTGTTTT	TCAGAAGACGCACCGGCAAGGCACTTAAAGTATTGTTGTTAATATTCATAGCAACAATGCTTTAAGTGCCTTGTTTTTTGAATTCGCACCAGCACGCTACGCAACGTGTGTGTGTGTGTGTGTACTTCGCCGTCTTCGT
AATF	NM_012138.3	3	CATGGTGTGTGTGTGTGTGTTG	1312	GCTCTTGGAAGGGAGGATTAA	TTGATCCTTCCTTCCAAGAGC	ACCGGGCTCTTGGAAGGGAGGATTAAGTTAATATTCATAGCTTGATCCTTCCTTCCAAGAGCTTTT	TCAGAAGACGCACCGGGCTCTTGGAAGGGAGGATTAAGTTAATATTCATAGCTTGATCCTTCCTTCCAAGAGCTTTTTTGAATTCGCACCAGCACGCTACGCACATGGTGTGTGTGTGTGTGTTGTTCGCCGTCTTCGT
AATF	NM_012138.3	3905	ACACGTGTGTTGTGCAGTGTCA	2481	CACTTCAGAAATGGCATGATA	TATCGTGCCATTTCTGAAGTG	ACCGGCACTTCAGAAATGGCATGATAGTTAATATTCATAGCTATCGTGCCATTTCTGAAGTGTTTT	TCAGAAGACGCACCGGCACTTCAGAAATGGCATGATAGTTAATATTCATAGCTATCGTGCCATTTCTGAAGTGTTTTTTGAATTCGCACCAGCACGCTACGCAACACGTGTGTTGTGCAGTGTCATTCGCCGTCTTCGT
AATF	NM_012138.3	3906	CAGTGTGTGTTGTGCAGTGTAC	838	GCCAGGGTGGTTGATAGGTTT	AAACCTGTCAATCACCCTGGC	ACCGGGCCAGGGTGGTTGATAGGTTTGTTAATATTCATAGCAAACCTGTCAATCACCCTGGCTTTT	TCAGAAGACGCACCGGGCCAGGGTGGTTGATAGGTTTGTTAATATTCATAGCAAACCTGTCAATCACCCTGGCTTTTTTGAATTCGCACCAGCACGCTACGCACAGTGTGTGTTGTGCAGTGTACTTCGCCGTCTTCGT
AATF	NM_012138.3	4673	CATGGTGTCAGTACCAGTGTCA	2419	TTGACTCAGATCGACTATATT	AATATGGTCGATCTGAGTCAA	ACCGGTTGACTCAGATCGACTATATTGTTAATATTCATAGCAATATGGTCGATCTGAGTCAATTTT	TCAGAAGACGCACCGGTTGACTCAGATCGACTATATTGTTAATATTCATAGCAATATGGTCGATCTGAGTCAATTTTTTGAATTCGCACCAGCACGCTACGCACATGGTGTCAGTACCAGTGTCATTCGCCGTCTTCGT
AATF	NM_012138.3	4674	GTCAGTGTCAGTACCAGTGTAC	1032	ATGGAGGAAACTAGTGACTTT	AAAGTCACTGGTTTCCTCCAT	ACCGGATGGAGGAAACTAGTGACTTTGTTAATATTCATAGCAAAGTCACTGGTTTCCTCCATTTTT	TCAGAAGACGCACCGGATGGAGGAAACTAGTGACTTTGTTAATATTCATAGCAAAGTCACTGGTTTCCTCCATTTTTTTGAATTCGCACCAGCACGCTACGCAGTCAGTGTCAGTACCAGTGTACTTCGCCGTCTTCGT
AATF	NM_012138.3	4939	ACCAGTGTCAGTTGCAGTACTG	1442	GAGCAGAAGCTACTCTGTAAA	TTTGCAGAGTGGCTTCTGCTC	ACCGGGAGCAGAAGCTACTCTGTAAAGTTAATATTCATAGCTTTGCAGAGTGGCTTCTGCTCTTTT	TCAGAAGACGCACCGGGAGCAGAAGCTACTCTGTAAAGTTAATATTCATAGCTTTGCAGAGTGGCTTCTGCTCTTTTTTGAATTCGCACCAGCACGCTACGCAACCAGTGTCAGTTGCAGTACTGTTCGCCGTCTTCGT
ABL1	NM_007313.2	4	TGACGTGTGTGTGTGTGTCAGT	1459	GAAAGAGATCAAACACTCTAA	TTAGGGTGTTTGATCTCTTTC	ACCGGGAAAGAGATCAAACACTCTAAGTTAATATTCATAGCTTAGGGTGTTTGATCTCTTTCTTTT	TCAGAAGACGCACCGGGAAAGAGATCAAACACTCTAAGTTAATATTCATAGCTTAGGGTGTTTGATCTCTTTCTTTTTTGAATTCGCACCAGCACGCTACGCATGACGTGTGTGTGTGTGTCAGTTTCGCCGTCTTCGT
ABL1	NM_007313.2	5	ACTGGTGTGTGTGTGTGTCACA	856	CCGAGTTGGTTCATCATTATT	AATGATGATGAACCAACTCGG	ACCGGCCGAGTTGGTTCATCATTATTGTTAATATTCATAGCAATGATGATGAACCAACTCGGTTTT	TCAGAAGACGCACCGGCCGAGTTGGTTCATCATTATTGTTAATATTCATAGCAATGATGATGAACCAACTCGGTTTTTTGAATTCGCACCAGCACGCTACGCAACTGGTGTGTGTGTGTGTCACATTCGCCGTCTTCGT
ABL1	NM_007313.2	6	CACAGTGTGTGTGTGTGTCAAC	353	GCTGAAATCTACCAAGTCTTT	AAAGGCTTGGTGGATTTCAGC	ACCGGGCTGAAATCTACCAAGTCTTTGTTAATATTCATAGCAAAGGCTTGGTGGATTTCAGCTTTT	TCAGAAGACGCACCGGGCTGAAATCTACCAAGTCTTTGTTAATATTCATAGCAAAGGCTTGGTGGATTTCAGCTTTTTTGAATTCGCACCAGCACGCTACGCACACAGTGTGTGTGTGTGTCAACTTCGCCGTCTTCGT
ABL1	NM_007313.2	7	GTGTGTGTGTGTGTGTGTCATG	832	GCAGTCATGAAAGAGATTAAA	TTTGATCTCTTTCATGACTGC	ACCGGGCAGTCATGAAAGAGATTAAAGTTAATATTCATAGCTTTGATCTCTTTCATGACTGCTTTT	TCAGAAGACGCACCGGGCAGTCATGAAAGAGATTAAAGTTAATATTCATAGCTTTGATCTCTTTCATGACTGCTTTTTTGAATTCGCACCAGCACGCTACGCAGTGTGTGTGTGTGTGTGTCATGTTCGCCGTCTTCGT
ABL1	NM_007313.2	8	ACTGGTGTGTGTGTGTGTACGT	1107	CCGCCTTCATTCCTCTTATAT	ATATGAGAGGGATGAAGGCGG	ACCGGCCGCCTTCATTCCTCTTATATGTTAATATTCATAGCATATGAGAGGGATGAAGGCGGTTTT	TCAGAAGACGCACCGGCCGCCTTCATTCCTCTTATATGTTAATATTCATAGCATATGAGAGGGATGAAGGCGGTTTTTTGAATTCGCACCAGCACGCTACGCAACTGGTGTGTGTGTGTGTACGTTTCGCCGTCTTCGT
ABL1	NM_007313.2	9	CAGTGTGTGTGTGTGTGTACCA	1424	ACAGTTTGACTCGTCCATATT	AATGTGGACGAGTCAAACTGT	ACCGGACAGTTTGACTCGTCCATATTGTTAATATTCATAGCAATGTGGACGAGTCAAACTGTTTTT	TCAGAAGACGCACCGGACAGTTTGACTCGTCCATATTGTTAATATTCATAGCAATGTGGACGAGTCAAACTGTTTTTTTGAATTCGCACCAGCACGCTACGCACAGTGTGTGTGTGTGTGTACCATTCGCCGTCTTCGT
ABL1	NM_007313.2	3523	CACAGTGTGTTGCATGGTGTTG	2024	CCAGCTCTATTACCTATGTTT	AAACGTAGGTAGTAGAGCTGG	ACCGGCCAGCTCTATTACCTATGTTTGTTAATATTCATAGCAAACGTAGGTAGTAGAGCTGGTTTT	TCAGAAGACGCACCGGCCAGCTCTATTACCTATGTTTGTTAATATTCATAGCAAACGTAGGTAGTAGAGCTGGTTTTTTGAATTCGCACCAGCACGCTACGCACACAGTGTGTTGCATGGTGTTGTTCGCCGTCTTCGT
ABL1	NM_007313.2	3524	TGGTGTGTGTTGCATGGTCAGT	1431	CCCGTTCTATATCATCATTGA	TCAGTGATGATATAGAACGGG	ACCGGCCCGTTCTATATCATCATTGAGTTAATATTCATAGCTCAGTGATGATATAGAACGGGTTTT	TCAGAAGACGCACCGGCCCGTTCTATATCATCATTGAGTTAATATTCATAGCTCAGTGATGATATAGAACGGGTTTTTTGAATTCGCACCAGCACGCTACGCATGGTGTGTGTTGCATGGTCAGTTTCGCCGTCTTCGT
ACTL6B	XM_006716020.1	10	GTACGTGTGTGTGTGTGTACAC	656	CCTGGCATAACTATATGTGTA	TACACATGTAGTTATGCCAGG	ACCGGCCTGGCATAACTATATGTGTAGTTAATATTCATAGCTACACATGTAGTTATGCCAGGTTTT	TCAGAAGACGCACCGGCCTGGCATAACTATATGTGTAGTTAATATTCATAGCTACACATGTAGTTATGCCAGGTTTTTTGAATTCGCACCAGCACGCTACGCAGTACGTGTGTGTGTGTGTACACTTCGCCGTCTTCGT
ACTL6B	XM_006716020.1	11	TGCAGTGTGTGTGTGTGTACTG	1330	ACAGGTTCAATTGAGAGCTTT	AAAGCTCTCGATTGAGCCTGT	ACCGGACAGGTTCAATTGAGAGCTTTGTTAATATTCATAGCAAAGCTCTCGATTGAGCCTGTTTTT	TCAGAAGACGCACCGGACAGGTTCAATTGAGAGCTTTGTTAATATTCATAGCAAAGCTCTCGATTGAGCCTGTTTTTTTGAATTCGCACCAGCACGCTACGCATGCAGTGTGTGTGTGTGTACTGTTCGCCGTCTTCGT
ACTL6B	XM_006716020.1	12	CAGTGTGTGTGTGTGTGTTGGT	1321	CACCTACAGTAAACACGTTAA	TTGACGTGTTTGCTGTAGGTG	ACCGGCACCTACAGTAAACACGTTAAGTTAATATTCATAGCTTGACGTGTTTGCTGTAGGTGTTTT	TCAGAAGACGCACCGGCACCTACAGTAAACACGTTAAGTTAATATTCATAGCTTGACGTGTTTGCTGTAGGTGTTTTTTGAATTCGCACCAGCACGCTACGCACAGTGTGTGTGTGTGTGTTGGTTTCGCCGTCTTCGT
ACTL6B	XM_006716020.1	4344	TGCAGTGTCAGTGTTGTGACGT	1621	CCATTGACATTATCCCACTTT	AAGGTGGGATGATGTCAATGG	ACCGGCCATTGACATTATCCCACTTTGTTAATATTCATAGCAAGGTGGGATGATGTCAATGGTTTT	TCAGAAGACGCACCGGCCATTGACATTATCCCACTTTGTTAATATTCATAGCAAGGTGGGATGATGTCAATGGTTTTTTGAATTCGCACCAGCACGCTACGCATGCAGTGTCAGTGTTGTGACGTTTCGCCGTCTTCGT
ACTL6B	XM_006716020.1	4345	ACACGTGTCAGTGTTGTGACCA	2405	CAATGGCTACAATACAGATTA	TAGTCTGTATTGTAGCCATTG	ACCGGCAATGGCTACAATACAGATTAGTTAATATTCATAGCTAGTCTGTATTGTAGCCATTGTTTT	TCAGAAGACGCACCGGCAATGGCTACAATACAGATTAGTTAATATTCATAGCTAGTCTGTATTGTAGCCATTGTTTTTTGAATTCGCACCAGCACGCTACGCAACACGTGTCAGTGTTGTGACCATTCGCCGTCTTCGT
ACTL6B	XM_006716020.1	4940	GTGTGTGTCAGTTGCAGTTGGT	1514	CCTGCTTTCTTCTTATGTAAG	CTTGCATAAGAAGAAGGCAGG	ACCGGCCTGCTTTCTTCTTATGTAAGGTTAATATTCATAGCCTTGCATAAGAAGAAGGCAGGTTTT	TCAGAAGACGCACCGGCCTGCTTTCTTCTTATGTAAGGTTAATATTCATAGCCTTGCATAAGAAGAAGGCAGGTTTTTTGAATTCGCACCAGCACGCTACGCAGTGTGTGTCAGTTGCAGTTGGTTTCGCCGTCTTCGT
ACTL6B	XM_006716020.1	4941	TGCAGTGTCAGTTGCAGTTGCA	1427	CTCCAAGTCTTGGCATAATTA	TAGTTATGCCAGGACTTGGAG	ACCGGCTCCAAGTCTTGGCATAATTAGTTAATATTCATAGCTAGTTATGCCAGGACTTGGAGTTTT	TCAGAAGACGCACCGGCTCCAAGTCTTGGCATAATTAGTTAATATTCATAGCTAGTTATGCCAGGACTTGGAGTTTTTTGAATTCGCACCAGCACGCTACGCATGCAGTGTCAGTTGCAGTTGCATTCGCCGTCTTCGT
ACTL6B	XM_006716020.1	4942	ACTGGTGTCAGTTGCAGTTGAC	500	CCAAGTCCTGGTATAACTATA	TGTAGTTATGCCAGGACTTGG	ACCGGCCAAGTCCTGGTATAACTATAGTTAATATTCATAGCTGTAGTTATGCCAGGACTTGGTTTT	TCAGAAGACGCACCGGCCAAGTCCTGGTATAACTATAGTTAATATTCATAGCTGTAGTTATGCCAGGACTTGGTTTTTTGAATTCGCACCAGCACGCTACGCAACTGGTGTCAGTTGCAGTTGACTTCGCCGTCTTCGT
AFF1	XM_005263007.1	13	GTCAGTGTGTGTGTGTGTTGCA	1698	CCACTTTCTGTTGGCAATATT	AATGTTGCCAACAGAAAGTGG	ACCGGCCACTTTCTGTTGGCAATATTGTTAATATTCATAGCAATGTTGCCAACAGAAAGTGGTTTT	TCAGAAGACGCACCGGCCACTTTCTGTTGGCAATATTGTTAATATTCATAGCAATGTTGCCAACAGAAAGTGGTTTTTTGAATTCGCACCAGCACGCTACGCAGTCAGTGTGTGTGTGTGTTGCATTCGCCGTCTTCGT
AFF1	XM_005263007.1	14	TGTGGTGTGTGTGTGTGTTGAC	597	GCCTCAAGTGAAGTTTGATAA	TTGTCAAACTTCACTTGAGGC	ACCGGGCCTCAAGTGAAGTTTGATAAGTTAATATTCATAGCTTGTCAAACTTCACTTGAGGCTTTT	TCAGAAGACGCACCGGGCCTCAAGTGAAGTTTGATAAGTTAATATTCATAGCTTGTCAAACTTCACTTGAGGCTTTTTTGAATTCGCACCAGCACGCTACGCATGTGGTGTGTGTGTGTGTTGACTTCGCCGTCTTCGT
AFF1	XM_005263007.1	15	ACACGTGTGTGTGTGTGTTGTG	967	GCACTATATACGATAGGGTTT	AAACCCTGTCGTGTATAGTGC	ACCGGGCACTATATACGATAGGGTTTGTTAATATTCATAGCAAACCCTGTCGTGTATAGTGCTTTT	TCAGAAGACGCACCGGGCACTATATACGATAGGGTTTGTTAATATTCATAGCAAACCCTGTCGTGTATAGTGCTTTTTTGAATTCGCACCAGCACGCTACGCAACACGTGTGTGTGTGTGTTGTGTTCGCCGTCTTCGT
AFF1	XM_005263007.1	16	CAGTGTGTGTGTGTGTCAGTGT	2507	CCTCCTTTGACAGCAATATAT	ATGTATTGCTGTCAAAGGAGG	ACCGGCCTCCTTTGACAGCAATATATGTTAATATTCATAGCATGTATTGCTGTCAAAGGAGGTTTT	TCAGAAGACGCACCGGCCTCCTTTGACAGCAATATATGTTAATATTCATAGCATGTATTGCTGTCAAAGGAGGTTTTTTGAATTCGCACCAGCACGCTACGCACAGTGTGTGTGTGTGTCAGTGTTTCGCCGTCTTCGT
AFF1	XM_005263007.1	17	GTCAGTGTGTGTGTGTCAGTCA	1690	TAGGTTGGGAAAGCTGAAATA	TATTTCGGCTTTCCCAACCTA	ACCGGTAGGTTGGGAAAGCTGAAATAGTTAATATTCATAGCTATTTCGGCTTTCCCAACCTATTTT	TCAGAAGACGCACCGGTAGGTTGGGAAAGCTGAAATAGTTAATATTCATAGCTATTTCGGCTTTCCCAACCTATTTTTTGAATTCGCACCAGCACGCTACGCAGTCAGTGTGTGTGTGTCAGTCATTCGCCGTCTTCGT
AFF1	XM_005263007.1	4028	GTTGGTGTGTTGTGACTGTGGT	1722	CCTCCCATAAAGAATCTTCTA	TAGAAGATTCTTTGTGGGAGG	ACCGGCCTCCCATAAAGAATCTTCTAGTTAATATTCATAGCTAGAAGATTCTTTGTGGGAGGTTTT	TCAGAAGACGCACCGGCCTCCCATAAAGAATCTTCTAGTTAATATTCATAGCTAGAAGATTCTTTGTGGGAGGTTTTTTGAATTCGCACCAGCACGCTACGCAGTTGGTGTGTTGTGACTGTGGTTTCGCCGTCTTCGT
AFF1	XM_005263007.1	4943	CAACGTGTCAGTTGCAGTTGTG	1330	CCCACTAAGAGAAAGAGGTAT	ATGCCTCTTTCTCTTGGTGGG	ACCGGCCCACTAAGAGAAAGAGGTATGTTAATATTCATAGCATGCCTCTTTCTCTTGGTGGGTTTT	TCAGAAGACGCACCGGCCCACTAAGAGAAAGAGGTATGTTAATATTCATAGCATGCCTCTTTCTCTTGGTGGGTTTTTTGAATTCGCACCAGCACGCTACGCACAACGTGTCAGTTGCAGTTGTGTTCGCCGTCTTCGT
AFF1	XM_005263007.1	4944	GTGTGTGTCAGTTGCACAGTGT	1742	GAGAGCCCTATAAGACAGTAA	TTGCTGTCTTGTAGGGCTCTC	ACCGGGAGAGCCCTATAAGACAGTAAGTTAATATTCATAGCTTGCTGTCTTGTAGGGCTCTCTTTT	TCAGAAGACGCACCGGGAGAGCCCTATAAGACAGTAAGTTAATATTCATAGCTTGCTGTCTTGTAGGGCTCTCTTTTTTGAATTCGCACCAGCACGCTACGCAGTGTGTGTCAGTTGCACAGTGTTTCGCCGTCTTCGT
AFF4	XM_005271963.2	18	TGTGGTGTGTGTGTGTCAGTAC	798	GCAGACCATTATTTACAAGAA	TTCTTGTAAATAATGGTCTGC	ACCGGGCAGACCATTATTTACAAGAAGTTAATATTCATAGCTTCTTGTAAATAATGGTCTGCTTTT	TCAGAAGACGCACCGGGCAGACCATTATTTACAAGAAGTTAATATTCATAGCTTCTTGTAAATAATGGTCTGCTTTTTTGAATTCGCACCAGCACGCTACGCATGTGGTGTGTGTGTGTCAGTACTTCGCCGTCTTCGT
AFF4	XM_005271963.2	19	ACACGTGTGTGTGTGTCAGTTG	2121	GCACCAGTCTAAATTTATGTT	AACATAGATTTAGACTGGTGC	ACCGGGCACCAGTCTAAATTTATGTTGTTAATATTCATAGCAACATAGATTTAGACTGGTGCTTTT	TCAGAAGACGCACCGGGCACCAGTCTAAATTTATGTTGTTAATATTCATAGCAACATAGATTTAGACTGGTGCTTTTTTGAATTCGCACCAGCACGCTACGCAACACGTGTGTGTGTGTCAGTTGTTCGCCGTCTTCGT
AFF4	XM_005271963.2	20	GTCAGTGTGTGTGTGTCACAGT	1819	CCATACAAAGTTACTAGCAAA	TTTGCTAGTAACTTTGTATGG	ACCGGCCATACAAAGTTACTAGCAAAGTTAATATTCATAGCTTTGCTAGTAACTTTGTATGGTTTT	TCAGAAGACGCACCGGCCATACAAAGTTACTAGCAAAGTTAATATTCATAGCTTTGCTAGTAACTTTGTATGGTTTTTTGAATTCGCACCAGCACGCTACGCAGTCAGTGTGTGTGTGTCACAGTTTCGCCGTCTTCGT
AFF4	XM_005271963.2	21	TGACGTGTGTGTGTGTCACACA	1114	CCAGCTATGTTTAGGTCATAT	ATGTGACCTGAACATAGCTGG	ACCGGCCAGCTATGTTTAGGTCATATGTTAATATTCATAGCATGTGACCTGAACATAGCTGGTTTT	TCAGAAGACGCACCGGCCAGCTATGTTTAGGTCATATGTTAATATTCATAGCATGTGACCTGAACATAGCTGGTTTTTTGAATTCGCACCAGCACGCTACGCATGACGTGTGTGTGTGTCACACATTCGCCGTCTTCGT
AFF4	XM_005271963.2	4945	TGCAGTGTCAGTTGCACAGTCA	2160	CGAGGAGTATACTAGGAAGTA	TACTTCCTGGTGTACTCCTCG	ACCGGCGAGGAGTATACTAGGAAGTAGTTAATATTCATAGCTACTTCCTGGTGTACTCCTCGTTTT	TCAGAAGACGCACCGGCGAGGAGTATACTAGGAAGTAGTTAATATTCATAGCTACTTCCTGGTGTACTCCTCGTTTTTTGAATTCGCACCAGCACGCTACGCATGCAGTGTCAGTTGCACAGTCATTCGCCGTCTTCGT
AFF4	XM_005271963.2	4946	ACTGGTGTCAGTTGCACAGTAC	716	GCCACAGTGGATTTGAAAGTA	TGCTTTCAGATCCACTGTGGC	ACCGGGCCACAGTGGATTTGAAAGTAGTTAATATTCATAGCTGCTTTCAGATCCACTGTGGCTTTT	TCAGAAGACGCACCGGGCCACAGTGGATTTGAAAGTAGTTAATATTCATAGCTGCTTTCAGATCCACTGTGGCTTTTTTGAATTCGCACCAGCACGCTACGCAACTGGTGTCAGTTGCACAGTACTTCGCCGTCTTCGT
AFF4	XM_005271963.2	4947	CAACGTGTCAGTTGCACAGTTG	1589	CCAGTGATAGTGAGGTAAATG	CATTTGCCTCACTGTCACTGG	ACCGGCCAGTGATAGTGAGGTAAATGGTTAATATTCATAGCCATTTGCCTCACTGTCACTGGTTTT	TCAGAAGACGCACCGGCCAGTGATAGTGAGGTAAATGGTTAATATTCATAGCCATTTGCCTCACTGTCACTGGTTTTTTGAATTCGCACCAGCACGCTACGCACAACGTGTCAGTTGCACAGTTGTTCGCCGTCTTCGT
AFF4	XM_005271963.2	4948	TGCAGTGTCAGTTGCACACAGT	1077	CTCCAGGGATGGTTCTAGTGG	CTACTAGAATCATCCCTGGAG	ACCGGCTCCAGGGATGGTTCTAGTGGGTTAATATTCATAGCCTACTAGAATCATCCCTGGAGTTTT	TCAGAAGACGCACCGGCTCCAGGGATGGTTCTAGTGGGTTAATATTCATAGCCTACTAGAATCATCCCTGGAGTTTTTTGAATTCGCACCAGCACGCTACGCATGCAGTGTCAGTTGCACACAGTTTCGCCGTCTTCGT
AGPAT6	XM_005273403.2	4116	CAGTGTGTCAGTGTGTCACAGT	1235	CCTATCCTTATCTTCCTAGAA	TTCTGGGAAGATGAGGATAGG	ACCGGCCTATCCTTATCTTCCTAGAAGTTAATATTCATAGCTTCTGGGAAGATGAGGATAGGTTTT	TCAGAAGACGCACCGGCCTATCCTTATCTTCCTAGAAGTTAATATTCATAGCTTCTGGGAAGATGAGGATAGGTTTTTTGAATTCGCACCAGCACGCTACGCACAGTGTGTCAGTGTGTCACAGTTTCGCCGTCTTCGT
AGPAT6	XM_005273403.2	4117	GTCAGTGTCAGTGTGTCACACA	1691	CCACAGTTTACCTTGTTGTTA	TAGCAACAGGGTAAACTGTGG	ACCGGCCACAGTTTACCTTGTTGTTAGTTAATATTCATAGCTAGCAACAGGGTAAACTGTGGTTTT	TCAGAAGACGCACCGGCCACAGTTTACCTTGTTGTTAGTTAATATTCATAGCTAGCAACAGGGTAAACTGTGGTTTTTTGAATTCGCACCAGCACGCTACGCAGTCAGTGTCAGTGTGTCACACATTCGCCGTCTTCGT
AGPAT6	XM_005273403.2	4118	TGTGGTGTCAGTGTGTCACAAC	497	CTATCAAGTATGACCCTTAAT	ATTGAGGGTCATACTTGATAG	ACCGGCTATCAAGTATGACCCTTAATGTTAATATTCATAGCATTGAGGGTCATACTTGATAGTTTT	TCAGAAGACGCACCGGCTATCAAGTATGACCCTTAATGTTAATATTCATAGCATTGAGGGTCATACTTGATAGTTTTTTGAATTCGCACCAGCACGCTACGCATGTGGTGTCAGTGTGTCACAACTTCGCCGTCTTCGT
AGPAT6	XM_005273403.2	4949	ACACGTGTCAGTTGCACACACA	1095	GCATTTGTGTGGCCAATTATA	TATGATTGGCCACACAGATGC	ACCGGGCATTTGTGTGGCCAATTATAGTTAATATTCATAGCTATGATTGGCCACACAGATGCTTTT	TCAGAAGACGCACCGGGCATTTGTGTGGCCAATTATAGTTAATATTCATAGCTATGATTGGCCACACAGATGCTTTTTTGAATTCGCACCAGCACGCTACGCAACACGTGTCAGTTGCACACACATTCGCCGTCTTCGT
AGPAT6	XM_005273403.2	4950	CAGTGTGTCAGTTGCACACAAC	396	CAGCGATGGTTATTATGCTAT	ATGGCATAATAGCCATCGCTG	ACCGGCAGCGATGGTTATTATGCTATGTTAATATTCATAGCATGGCATAATAGCCATCGCTGTTTT	TCAGAAGACGCACCGGCAGCGATGGTTATTATGCTATGTTAATATTCATAGCATGGCATAATAGCCATCGCTGTTTTTTGAATTCGCACCAGCACGCTACGCACAGTGTGTCAGTTGCACACAACTTCGCCGTCTTCGT
AGPAT6	XM_005273403.2	4951	GTTGGTGTCAGTTGCACACATG	686	CTGGTGGTTAAGAGACTGATT	AGTCAGTCTCTTAGCCACCAG	ACCGGCTGGTGGTTAAGAGACTGATTGTTAATATTCATAGCAGTCAGTCTCTTAGCCACCAGTTTT	TCAGAAGACGCACCGGCTGGTGGTTAAGAGACTGATTGTTAATATTCATAGCAGTCAGTCTCTTAGCCACCAGTTTTTTGAATTCGCACCAGCACGCTACGCAGTTGGTGTCAGTTGCACACATGTTCGCCGTCTTCGT
AGPAT6	XM_005273403.2	4952	ACACGTGTCAGTTGCACAACGT	1627	GCAAGCTGCCTATTCTCATTT	AGATGAGGATAGGCAGCTTGC	ACCGGGCAAGCTGCCTATTCTCATTTGTTAATATTCATAGCAGATGAGGATAGGCAGCTTGCTTTT	TCAGAAGACGCACCGGGCAAGCTGCCTATTCTCATTTGTTAATATTCATAGCAGATGAGGATAGGCAGCTTGCTTTTTTGAATTCGCACCAGCACGCTACGCAACACGTGTCAGTTGCACAACGTTTCGCCGTCTTCGT
AGPAT6	XM_005273403.2	4953	CATGGTGTCAGTTGCACAACCA	1193	GCTGACAGCCATTATCACTTA	TAGGTGATGATGGCTGTCAGC	ACCGGGCTGACAGCCATTATCACTTAGTTAATATTCATAGCTAGGTGATGATGGCTGTCAGCTTTT	TCAGAAGACGCACCGGGCTGACAGCCATTATCACTTAGTTAATATTCATAGCTAGGTGATGATGGCTGTCAGCTTTTTTGAATTCGCACCAGCACGCTACGCACATGGTGTCAGTTGCACAACCATTCGCCGTCTTCGT
AGTR2	NM_000686.4	22	ACGTGTGTGTGTGTGTCACAAC	469	TCACCAACAGCTGTGTTAATT	GATTAACGCAGCTGTTGGTGA	ACCGGTCACCAACAGCTGTGTTAATTGTTAATATTCATAGCGATTAACGCAGCTGTTGGTGATTTT	TCAGAAGACGCACCGGTCACCAACAGCTGTGTTAATTGTTAATATTCATAGCGATTAACGCAGCTGTTGGTGATTTTTTGAATTCGCACCAGCACGCTACGCAACGTGTGTGTGTGTGTCACAACTTCGCCGTCTTCGT
AGTR2	NM_000686.4	23	CATGGTGTGTGTGTGTCACATG	1048	CTCTATGGGCAACTTATTATT	AATAATAGGTTGCCCATAGAG	ACCGGCTCTATGGGCAACTTATTATTGTTAATATTCATAGCAATAATAGGTTGCCCATAGAGTTTT	TCAGAAGACGCACCGGCTCTATGGGCAACTTATTATTGTTAATATTCATAGCAATAATAGGTTGCCCATAGAGTTTTTTGAATTCGCACCAGCACGCTACGCACATGGTGTGTGTGTGTCACATGTTCGCCGTCTTCGT
AGTR2	NM_000686.4	3545	ACCAGTGTGTTGCATGCAACCA	2202	CCACTTGAGAAATATGCCTAA	TTGGGCATATTTCTCAGGTGG	ACCGGCCACTTGAGAAATATGCCTAAGTTAATATTCATAGCTTGGGCATATTTCTCAGGTGGTTTT	TCAGAAGACGCACCGGCCACTTGAGAAATATGCCTAAGTTAATATTCATAGCTTGGGCATATTTCTCAGGTGGTTTTTTGAATTCGCACCAGCACGCTACGCAACCAGTGTGTTGCATGCAACCATTCGCCGTCTTCGT
AGTR2	NM_000686.4	3546	CATGGTGTGTTGCATGCAACAC	644	TGTTCCTTTATGGGCAACTTA	TAGGTTGCCCATAGAGGAAGA	ACCGGTGTTCCTTTATGGGCAACTTAGTTAATATTCATAGCTAGGTTGCCCATAGAGGAAGATTTT	TCAGAAGACGCACCGGTGTTCCTTTATGGGCAACTTAGTTAATATTCATAGCTAGGTTGCCCATAGAGGAAGATTTTTTGAATTCGCACCAGCACGCTACGCACATGGTGTGTTGCATGCAACACTTCGCCGTCTTCGT
AGTR2	NM_000686.4	4812	ACGTGTGTCAGTACTGGTTGGT	1209	GCTGTGTTAATCTGTTTCTGT	ACAGAAACGGATTAACGCAGC	ACCGGGCTGTGTTAATCTGTTTCTGTGTTAATATTCATAGCACAGAAACGGATTAACGCAGCTTTT	TCAGAAGACGCACCGGGCTGTGTTAATCTGTTTCTGTGTTAATATTCATAGCACAGAAACGGATTAACGCAGCTTTTTTGAATTCGCACCAGCACGCTACGCAACGTGTGTCAGTACTGGTTGGTTTCGCCGTCTTCGT
AGTR2	NM_000686.4	4954	GTCAGTGTCAGTTGCACAACAC	456	GCTGTGAAGTTATAGCAGTTA	TGACTGCTATAACTTCGCAGC	ACCGGGCTGTGAAGTTATAGCAGTTAGTTAATATTCATAGCTGACTGCTATAACTTCGCAGCTTTT	TCAGAAGACGCACCGGGCTGTGAAGTTATAGCAGTTAGTTAATATTCATAGCTGACTGCTATAACTTCGCAGCTTTTTTGAATTCGCACCAGCACGCTACGCAGTCAGTGTCAGTTGCACAACACTTCGCCGTCTTCGT
AGTR2	NM_000686.4	4955	TGGTGTGTCAGTTGCACAACTG	1473	CAGCTGTGTTAATCTGTTTCT	AGAAACGGATTAACGCAGCTG	ACCGGCAGCTGTGTTAATCTGTTTCTGTTAATATTCATAGCAGAAACGGATTAACGCAGCTGTTTT	TCAGAAGACGCACCGGCAGCTGTGTTAATCTGTTTCTGTTAATATTCATAGCAGAAACGGATTAACGCAGCTGTTTTTTGAATTCGCACCAGCACGCTACGCATGGTGTGTCAGTTGCACAACTGTTCGCCGTCTTCGT
AGTR2	NM_000686.4	4956	CATGGTGTCAGTTGCACATGGT	1559	CCAGGTTCTAGGATTATAGAT	GTCTATAATCCTGGAACCTGG	ACCGGCCAGGTTCTAGGATTATAGATGTTAATATTCATAGCGTCTATAATCCTGGAACCTGGTTTT	TCAGAAGACGCACCGGCCAGGTTCTAGGATTATAGATGTTAATATTCATAGCGTCTATAATCCTGGAACCTGGTTTTTTGAATTCGCACCAGCACGCTACGCACATGGTGTCAGTTGCACATGGTTTCGCCGTCTTCGT
AIF1	XM_005248869.1	24	TGACGTGTGTGTGTGTCAACGT	1720	GCAAGAGATTTGCCATCTTAA	TTAGGATGGCAGATCTCTTGC	ACCGGGCAAGAGATTTGCCATCTTAAGTTAATATTCATAGCTTAGGATGGCAGATCTCTTGCTTTT	TCAGAAGACGCACCGGGCAAGAGATTTGCCATCTTAAGTTAATATTCATAGCTTAGGATGGCAGATCTCTTGCTTTTTTGAATTCGCACCAGCACGCTACGCATGACGTGTGTGTGTGTCAACGTTTCGCCGTCTTCGT
AIF1	XM_005248869.1	25	ACTGGTGTGTGTGTGTCAACCA	2164	CAATTCCTAGACGATCTCAAA	TTTGGGATCGTCTAGGAATTG	ACCGGCAATTCCTAGACGATCTCAAAGTTAATATTCATAGCTTTGGGATCGTCTAGGAATTGTTTT	TCAGAAGACGCACCGGCAATTCCTAGACGATCTCAAAGTTAATATTCATAGCTTTGGGATCGTCTAGGAATTGTTTTTTGAATTCGCACCAGCACGCTACGCAACTGGTGTGTGTGTGTCAACCATTCGCCGTCTTCGT
AIF1	XM_005248869.1	4061	TGTGGTGTGTTGTGTGCATGCA	1424	CCTTAATGGAAATGGTGATAT	ATATCGCCATTTCCATTAAGG	ACCGGCCTTAATGGAAATGGTGATATGTTAATATTCATAGCATATCGCCATTTCCATTAAGGTTTT	TCAGAAGACGCACCGGCCTTAATGGAAATGGTGATATGTTAATATTCATAGCATATCGCCATTTCCATTAAGGTTTTTTGAATTCGCACCAGCACGCTACGCATGTGGTGTGTTGTGTGCATGCATTCGCCGTCTTCGT
AIF1	XM_005248869.1	4062	ACCAGTGTGTTGTGTGCATGAC	770	CCTGAAATGAATGTTGGAGAA	TTCTCCAGCATTCGTTTCAGG	ACCGGCCTGAAATGAATGTTGGAGAAGTTAATATTCATAGCTTCTCCAGCATTCGTTTCAGGTTTT	TCAGAAGACGCACCGGCCTGAAATGAATGTTGGAGAAGTTAATATTCATAGCTTCTCCAGCATTCGTTTCAGGTTTTTTGAATTCGCACCAGCACGCTACGCAACCAGTGTGTTGTGTGCATGACTTCGCCGTCTTCGT
AIF1	XM_005248869.1	4957	GTGTGTGTCAGTTGCACATGCA	1671	CCCAAGACTCACTTAGAGTTA	TAGCTCTAGGTGAGTCTTGGG	ACCGGCCCAAGACTCACTTAGAGTTAGTTAATATTCATAGCTAGCTCTAGGTGAGTCTTGGGTTTT	TCAGAAGACGCACCGGCCCAAGACTCACTTAGAGTTAGTTAATATTCATAGCTAGCTCTAGGTGAGTCTTGGGTTTTTTGAATTCGCACCAGCACGCTACGCAGTGTGTGTCAGTTGCACATGCATTCGCCGTCTTCGT
AIF1	XM_005248869.1	4958	TGACGTGTCAGTTGCACATGAC	768	CCAAGACTCACTTAGAGTTAA	TTAGCTCTAGGTGAGTCTTGG	ACCGGCCAAGACTCACTTAGAGTTAAGTTAATATTCATAGCTTAGCTCTAGGTGAGTCTTGGTTTT	TCAGAAGACGCACCGGCCAAGACTCACTTAGAGTTAAGTTAATATTCATAGCTTAGCTCTAGGTGAGTCTTGGTTTTTTGAATTCGCACCAGCACGCTACGCATGACGTGTCAGTTGCACATGACTTCGCCGTCTTCGT
AIF1	XM_005248869.1	4959	ACCAGTGTCAGTTGCACATGTG	1464	GACTCACCTAGAGTTAAAGAA	TTCTTTAGCTCTAGGTGAGTC	ACCGGGACTCACCTAGAGTTAAAGAAGTTAATATTCATAGCTTCTTTAGCTCTAGGTGAGTCTTTT	TCAGAAGACGCACCGGGACTCACCTAGAGTTAAAGAAGTTAATATTCATAGCTTCTTTAGCTCTAGGTGAGTCTTTTTTGAATTCGCACCAGCACGCTACGCAACCAGTGTCAGTTGCACATGTGTTCGCCGTCTTCGT
AIF1	XM_005248869.1	4960	ACTGGTGTCAGTTGCAACGTGT	1837	CCCTGACTTTCTTAGGATGGT	ATCATCCTGAGAAAGTCAGGG	ACCGGCCCTGACTTTCTTAGGATGGTGTTAATATTCATAGCATCATCCTGAGAAAGTCAGGGTTTT	TCAGAAGACGCACCGGCCCTGACTTTCTTAGGATGGTGTTAATATTCATAGCATCATCCTGAGAAAGTCAGGGTTTTTTGAATTCGCACCAGCACGCTACGCAACTGGTGTCAGTTGCAACGTGTTTCGCCGTCTTCGT
AIF1L	NM_001185095.1	26	CACAGTGTGTGTGTGTCAACAC	517	GCGAGGTTGACTTGATGTCTT	AAGACATCAGGTCAATCTCGC	ACCGGGCGAGGTTGACTTGATGTCTTGTTAATATTCATAGCAAGACATCAGGTCAATCTCGCTTTT	TCAGAAGACGCACCGGGCGAGGTTGACTTGATGTCTTGTTAATATTCATAGCAAGACATCAGGTCAATCTCGCTTTTTTGAATTCGCACCAGCACGCTACGCACACAGTGTGTGTGTGTCAACACTTCGCCGTCTTCGT
AIF1L	NM_001185095.1	27	GTGTGTGTGTGTGTGTCAACTG	1646	CCGAGACTTTGTGAATATGAT	ATCATGTTCACAAAGTCTCGG	ACCGGCCGAGACTTTGTGAATATGATGTTAATATTCATAGCATCATGTTCACAAAGTCTCGGTTTT	TCAGAAGACGCACCGGCCGAGACTTTGTGAATATGATGTTAATATTCATAGCATCATGTTCACAAAGTCTCGGTTTTTTGAATTCGCACCAGCACGCTACGCAGTGTGTGTGTGTGTGTCAACTGTTCGCCGTCTTCGT
AIF1L	NM_001185095.1	28	ACTGGTGTGTGTGTGTCATGGT	1369	CCTCAAGTTAGTTATGATGTT	AACATCATGACTAACTTGAGG	ACCGGCCTCAAGTTAGTTATGATGTTGTTAATATTCATAGCAACATCATGACTAACTTGAGGTTTT	TCAGAAGACGCACCGGCCTCAAGTTAGTTATGATGTTGTTAATATTCATAGCAACATCATGACTAACTTGAGGTTTTTTGAATTCGCACCAGCACGCTACGCAACTGGTGTGTGTGTGTCATGGTTTCGCCGTCTTCGT
AIF1L	NM_001185095.1	29	CAGTGTGTGTGTGTGTCATGCA	1492	CCACTTGGAGATGAAGAAGGT	ATCTTCTTCATCTCCAGGTGG	ACCGGCCACTTGGAGATGAAGAAGGTGTTAATATTCATAGCATCTTCTTCATCTCCAGGTGGTTTT	TCAGAAGACGCACCGGCCACTTGGAGATGAAGAAGGTGTTAATATTCATAGCATCTTCTTCATCTCCAGGTGGTTTTTTGAATTCGCACCAGCACGCTACGCACAGTGTGTGTGTGTGTCATGCATTCGCCGTCTTCGT
AIF1L	NM_001185095.1	4961	CAGTGTGTCAGTTGCAACGTCA	2177	CTGCCTTTCTTGACACATTGT	ACAGTGTGTCAAGAAGGGCAG	ACCGGCTGCCTTTCTTGACACATTGTGTTAATATTCATAGCACAGTGTGTCAAGAAGGGCAGTTTT	TCAGAAGACGCACCGGCTGCCTTTCTTGACACATTGTGTTAATATTCATAGCACAGTGTGTCAAGAAGGGCAGTTTTTTGAATTCGCACCAGCACGCTACGCACAGTGTGTCAGTTGCAACGTCATTCGCCGTCTTCGT
AIF1L	NM_001185095.1	4962	GTACGTGTCAGTTGCAACGTAC	771	GCCCTTCTTGATACATTGTGA	TCACAGTGTGTCAAGAAGGGC	ACCGGGCCCTTCTTGATACATTGTGAGTTAATATTCATAGCTCACAGTGTGTCAAGAAGGGCTTTT	TCAGAAGACGCACCGGGCCCTTCTTGATACATTGTGAGTTAATATTCATAGCTCACAGTGTGTCAAGAAGGGCTTTTTTGAATTCGCACCAGCACGCTACGCAGTACGTGTCAGTTGCAACGTACTTCGCCGTCTTCGT
AIF1L	NM_001185095.1	4963	TGCAGTGTCAGTTGCAACGTTG	1912	GCCCTTTAAGAAGGTACTAGA	TCTGGTACCTTCTTGAAGGGC	ACCGGGCCCTTTAAGAAGGTACTAGAGTTAATATTCATAGCTCTGGTACCTTCTTGAAGGGCTTTT	TCAGAAGACGCACCGGGCCCTTTAAGAAGGTACTAGAGTTAATATTCATAGCTCTGGTACCTTCTTGAAGGGCTTTTTTGAATTCGCACCAGCACGCTACGCATGCAGTGTCAGTTGCAACGTTGTTCGCCGTCTTCGT
AIF1L	NM_001185095.1	4964	CAGTGTGTCAGTTGCAACCAGT	924	GCTCAGTGTTGTTCCATCTTT	AAAGGTGGAACAGCACTGAGC	ACCGGGCTCAGTGTTGTTCCATCTTTGTTAATATTCATAGCAAAGGTGGAACAGCACTGAGCTTTT	TCAGAAGACGCACCGGGCTCAGTGTTGTTCCATCTTTGTTAATATTCATAGCAAAGGTGGAACAGCACTGAGCTTTTTTGAATTCGCACCAGCACGCTACGCACAGTGTGTCAGTTGCAACCAGTTTCGCCGTCTTCGT
AIRE	NM_000383.3	30	GTACGTGTGTGTGTGTCATGAC	706	GTTCTACATTCCCAGTAAGTT	AACTTGCTGGGAGTGTAGAAC	ACCGGGTTCTACATTCCCAGTAAGTTGTTAATATTCATAGCAACTTGCTGGGAGTGTAGAACTTTT	TCAGAAGACGCACCGGGTTCTACATTCCCAGTAAGTTGTTAATATTCATAGCAACTTGCTGGGAGTGTAGAACTTTTTTGAATTCGCACCAGCACGCTACGCAGTACGTGTGTGTGTGTCATGACTTCGCCGTCTTCGT
AIRE	XM_005261110.1	31	TGCAGTGTGTGTGTGTCATGTG	1391	GCCAAGGATGATACTGCTAGT	ACTGGCAGTGTCATCCTTGGC	ACCGGGCCAAGGATGATACTGCTAGTGTTAATATTCATAGCACTGGCAGTGTCATCCTTGGCTTTT	TCAGAAGACGCACCGGGCCAAGGATGATACTGCTAGTGTTAATATTCATAGCACTGGCAGTGTCATCCTTGGCTTTTTTGAATTCGCACCAGCACGCTACGCATGCAGTGTGTGTGTGTCATGTGTTCGCCGTCTTCGT
AIRE	NM_000383.3	32	TGTGGTGTGTGTGTGTACGTGT	1607	TCCTTATCCAGTAGGTGTTTG	CAAACACCTGCTGGATGAGGA	ACCGGTCCTTATCCAGTAGGTGTTTGGTTAATATTCATAGCCAAACACCTGCTGGATGAGGATTTT	TCAGAAGACGCACCGGTCCTTATCCAGTAGGTGTTTGGTTAATATTCATAGCCAAACACCTGCTGGATGAGGATTTTTTGAATTCGCACCAGCACGCTACGCATGTGGTGTGTGTGTGTACGTGTTTCGCCGTCTTCGT
AIRE	NM_000383.3	33	ACGTGTGTGTGTGTGTACGTCA	1578	ACTACAACTTGGAGCGTTATG	CATAGCGCTCCAGGTTGTAGT	ACCGGACTACAACTTGGAGCGTTATGGTTAATATTCATAGCCATAGCGCTCCAGGTTGTAGTTTTT	TCAGAAGACGCACCGGACTACAACTTGGAGCGTTATGGTTAATATTCATAGCCATAGCGCTCCAGGTTGTAGTTTTTTTGAATTCGCACCAGCACGCTACGCAACGTGTGTGTGTGTGTACGTCATTCGCCGTCTTCGT
AIRE	XM_005261110.1	3926	CAGTGTGTGTTGTGCACACAAC	609	CATGGACACGATTCTTGTTTA	TAGACAAGAGTCGTGTCCATG	ACCGGCATGGACACGATTCTTGTTTAGTTAATATTCATAGCTAGACAAGAGTCGTGTCCATGTTTT	TCAGAAGACGCACCGGCATGGACACGATTCTTGTTTAGTTAATATTCATAGCTAGACAAGAGTCGTGTCCATGTTTTTTGAATTCGCACCAGCACGCTACGCACAGTGTGTGTTGTGCACACAACTTCGCCGTCTTCGT
AIRE	XM_005261110.1	4757	TGCAGTGTCAGTACACCACACA	1037	TTGTTAGTGCTCGGTTGTAAA	TTTACAGCCGAGCACTGACAA	ACCGGTTGTTAGTGCTCGGTTGTAAAGTTAATATTCATAGCTTTACAGCCGAGCACTGACAATTTT	TCAGAAGACGCACCGGTTGTTAGTGCTCGGTTGTAAAGTTAATATTCATAGCTTTACAGCCGAGCACTGACAATTTTTTGAATTCGCACCAGCACGCTACGCATGCAGTGTCAGTACACCACACATTCGCCGTCTTCGT
AIRE	XM_005261110.1	4758	ACTGGTGTCAGTACACCACAAC	452	CCATCATGTGCTTGGAAATTA	TAATTTCCAGGCACATGATGG	ACCGGCCATCATGTGCTTGGAAATTAGTTAATATTCATAGCTAATTTCCAGGCACATGATGGTTTT	TCAGAAGACGCACCGGCCATCATGTGCTTGGAAATTAGTTAATATTCATAGCTAATTTCCAGGCACATGATGGTTTTTTGAATTCGCACCAGCACGCTACGCAACTGGTGTCAGTACACCACAACTTCGCCGTCTTCGT
AIRE	XM_005261110.1	4965	GTCAGTGTCAGTTGCAACCACA	1171	CAGCCATTATGTGCTTGGAAA	TTTCCAGGCACATGATGGCTG	ACCGGCAGCCATTATGTGCTTGGAAAGTTAATATTCATAGCTTTCCAGGCACATGATGGCTGTTTT	TCAGAAGACGCACCGGCAGCCATTATGTGCTTGGAAAGTTAATATTCATAGCTTTCCAGGCACATGATGGCTGTTTTTTGAATTCGCACCAGCACGCTACGCAGTCAGTGTCAGTTGCAACCACATTCGCCGTCTTCGT
AKAP1	XM_006722126.1	34	CAACGTGTGTGTGTGTACGTAC	639	GCTCAGATTCTTTCAGTACTT	AAGTGCTGAAAGAATCTGAGC	ACCGGGCTCAGATTCTTTCAGTACTTGTTAATATTCATAGCAAGTGCTGAAAGAATCTGAGCTTTT	TCAGAAGACGCACCGGGCTCAGATTCTTTCAGTACTTGTTAATATTCATAGCAAGTGCTGAAAGAATCTGAGCTTTTTTGAATTCGCACCAGCACGCTACGCACAACGTGTGTGTGTGTACGTACTTCGCCGTCTTCGT
AKAP1	XM_006722126.1	35	GTCAGTGTGTGTGTGTACGTTG	2217	CCCAAGTGATCTTAGAAGTAA	TTGCTTCTGAGATCACTTGGG	ACCGGCCCAAGTGATCTTAGAAGTAAGTTAATATTCATAGCTTGCTTCTGAGATCACTTGGGTTTT	TCAGAAGACGCACCGGCCCAAGTGATCTTAGAAGTAAGTTAATATTCATAGCTTGCTTCTGAGATCACTTGGGTTTTTTGAATTCGCACCAGCACGCTACGCAGTCAGTGTGTGTGTGTACGTTGTTCGCCGTCTTCGT
AKAP1	XM_006722126.1	36	ACGTGTGTGTGTGTGTACCAGT	986	CGTGGATTACGGTGGATATAA	TTATATCCGCCGTAGTCCACG	ACCGGCGTGGATTACGGTGGATATAAGTTAATATTCATAGCTTATATCCGCCGTAGTCCACGTTTT	TCAGAAGACGCACCGGCGTGGATTACGGTGGATATAAGTTAATATTCATAGCTTATATCCGCCGTAGTCCACGTTTTTTGAATTCGCACCAGCACGCTACGCAACGTGTGTGTGTGTGTACCAGTTTCGCCGTCTTCGT
AKAP1	XM_006722126.1	37	CACAGTGTGTGTGTGTACCACA	1259	CACTTAGTTGGTCGGTTAATT	AATTAGCCGACCGACTAAGTG	ACCGGCACTTAGTTGGTCGGTTAATTGTTAATATTCATAGCAATTAGCCGACCGACTAAGTGTTTT	TCAGAAGACGCACCGGCACTTAGTTGGTCGGTTAATTGTTAATATTCATAGCAATTAGCCGACCGACTAAGTGTTTTTTGAATTCGCACCAGCACGCTACGCACACAGTGTGTGTGTGTACCACATTCGCCGTCTTCGT
AKAP1	XM_006722126.1	4966	TGTGGTGTCAGTTGCAACCAAC	439	CTCCAGGATGGTAATCTAGTT	AACTGGATTGCCATCCTGGAG	ACCGGCTCCAGGATGGTAATCTAGTTGTTAATATTCATAGCAACTGGATTGCCATCCTGGAGTTTT	TCAGAAGACGCACCGGCTCCAGGATGGTAATCTAGTTGTTAATATTCATAGCAACTGGATTGCCATCCTGGAGTTTTTTGAATTCGCACCAGCACGCTACGCATGTGGTGTCAGTTGCAACCAACTTCGCCGTCTTCGT
AKAP1	XM_006722126.1	4967	ACACGTGTCAGTTGCAACCATG	1113	CACCTTGCTGAAGATTAGAGT	ACTCTGATCTTCGGCAAGGTG	ACCGGCACCTTGCTGAAGATTAGAGTGTTAATATTCATAGCACTCTGATCTTCGGCAAGGTGTTTT	TCAGAAGACGCACCGGCACCTTGCTGAAGATTAGAGTGTTAATATTCATAGCACTCTGATCTTCGGCAAGGTGTTTTTTGAATTCGCACCAGCACGCTACGCAACACGTGTCAGTTGCAACCATGTTCGCCGTCTTCGT
AKAP1	XM_006722126.1	4968	GTCAGTGTCAGTTGCAACACGT	1364	CTGATAGGTGGTGAAGCTAAA	TTTGGCTTCACCACCTGTCAG	ACCGGCTGATAGGTGGTGAAGCTAAAGTTAATATTCATAGCTTTGGCTTCACCACCTGTCAGTTTT	TCAGAAGACGCACCGGCTGATAGGTGGTGAAGCTAAAGTTAATATTCATAGCTTTGGCTTCACCACCTGTCAGTTTTTTGAATTCGCACCAGCACGCTACGCAGTCAGTGTCAGTTGCAACACGTTTCGCCGTCTTCGT
AKAP1	XM_006722126.1	4969	TGACGTGTCAGTTGCAACACCA	1148	GACAGGTGGTGAAGTCAAATT	GATTTGGCTTCACCACCTGTC	ACCGGGACAGGTGGTGAAGTCAAATTGTTAATATTCATAGCGATTTGGCTTCACCACCTGTCTTTT	TCAGAAGACGCACCGGGACAGGTGGTGAAGTCAAATTGTTAATATTCATAGCGATTTGGCTTCACCACCTGTCTTTTTTGAATTCGCACCAGCACGCTACGCATGACGTGTCAGTTGCAACACCATTCGCCGTCTTCGT
AKT1	XM_005267401.1	38	GTTGGTGTGTGTGTGTACCAAC	461	GGACAAGGATGGGCATATTAA	TTAATGTGCCCGTCCTTGTCC	ACCGGGGACAAGGATGGGCATATTAAGTTAATATTCATAGCTTAATGTGCCCGTCCTTGTCCTTTT	TCAGAAGACGCACCGGGGACAAGGATGGGCATATTAAGTTAATATTCATAGCTTAATGTGCCCGTCCTTGTCCTTTTTTGAATTCGCACCAGCACGCTACGCAGTTGGTGTGTGTGTGTACCAACTTCGCCGTCTTCGT
AKT1	XM_005267401.1	39	TGACGTGTGTGTGTGTACCATG	893	CGAGTTTGAGTACTTGAAGTT	AGCTTCAGGTACTCAAACTCG	ACCGGCGAGTTTGAGTACTTGAAGTTGTTAATATTCATAGCAGCTTCAGGTACTCAAACTCGTTTT	TCAGAAGACGCACCGGCGAGTTTGAGTACTTGAAGTTGTTAATATTCATAGCAGCTTCAGGTACTCAAACTCGTTTTTTGAATTCGCACCAGCACGCTACGCATGACGTGTGTGTGTGTACCATGTTCGCCGTCTTCGT
AKT1	XM_005267401.1	40	CACAGTGTGTGTGTGTACACGT	1714	CTATGGCGTTGAGATTGTGTT	GACACAATCTCAGCGCCATAG	ACCGGCTATGGCGTTGAGATTGTGTTGTTAATATTCATAGCGACACAATCTCAGCGCCATAGTTTT	TCAGAAGACGCACCGGCTATGGCGTTGAGATTGTGTTGTTAATATTCATAGCGACACAATCTCAGCGCCATAGTTTTTTGAATTCGCACCAGCACGCTACGCACACAGTGTGTGTGTGTACACGTTTCGCCGTCTTCGT
AKT1	XM_005267401.1	41	GTACGTGTGTGTGTGTACACCA	1891	GGACTACTTGCACTTGGAGAA	TTCTCCGAGTGCAGGTAGTCC	ACCGGGGACTACTTGCACTTGGAGAAGTTAATATTCATAGCTTCTCCGAGTGCAGGTAGTCCTTTT	TCAGAAGACGCACCGGGGACTACTTGCACTTGGAGAAGTTAATATTCATAGCTTCTCCGAGTGCAGGTAGTCCTTTTTTGAATTCGCACCAGCACGCTACGCAGTACGTGTGTGTGTGTACACCATTCGCCGTCTTCGT
AKT1	XM_005267401.1	42	TGGTGTGTGTGTGTGTACACAC	520	GATCCTCAAGAAGGAAGTTAT	ATGACTTCCTTCTTGAGGATC	ACCGGGATCCTCAAGAAGGAAGTTATGTTAATATTCATAGCATGACTTCCTTCTTGAGGATCTTTT	TCAGAAGACGCACCGGGATCCTCAAGAAGGAAGTTATGTTAATATTCATAGCATGACTTCCTTCTTGAGGATCTTTTTTGAATTCGCACCAGCACGCTACGCATGGTGTGTGTGTGTGTACACACTTCGCCGTCTTCGT
AKT1	XM_005267401.1	43	ACTGGTGTGTGTGTGTACACTG	1113	GCCACGCTACTTTCTCCTTAA	TTGAGGAGGAAGTAGCGTGGC	ACCGGGCCACGCTACTTTCTCCTTAAGTTAATATTCATAGCTTGAGGAGGAAGTAGCGTGGCTTTT	TCAGAAGACGCACCGGGCCACGCTACTTTCTCCTTAAGTTAATATTCATAGCTTGAGGAGGAAGTAGCGTGGCTTTTTTGAATTCGCACCAGCACGCTACGCAACTGGTGTGTGTGTGTACACTGTTCGCCGTCTTCGT
AKT1	XM_005267401.1	44	GTACGTGTGTGTGTGTACTGGT	1602	GCATCGTTTCTTTGCTGGTAT	ATACCGGCAAAGAAGCGATGC	ACCGGGCATCGTTTCTTTGCTGGTATGTTAATATTCATAGCATACCGGCAAAGAAGCGATGCTTTT	TCAGAAGACGCACCGGGCATCGTTTCTTTGCTGGTATGTTAATATTCATAGCATACCGGCAAAGAAGCGATGCTTTTTTGAATTCGCACCAGCACGCTACGCAGTACGTGTGTGTGTGTACTGGTTTCGCCGTCTTCGT
AKT1	XM_005267401.1	45	TGTGGTGTGTGTGTGTACTGCA	938	CGCGTGACTATGAATGAGTTT	AAACTCGTTCATGGTCACGCG	ACCGGCGCGTGACTATGAATGAGTTTGTTAATATTCATAGCAAACTCGTTCATGGTCACGCGTTTT	TCAGAAGACGCACCGGCGCGTGACTATGAATGAGTTTGTTAATATTCATAGCAAACTCGTTCATGGTCACGCGTTTTTTGAATTCGCACCAGCACGCTACGCATGTGGTGTGTGTGTGTACTGCATTCGCCGTCTTCGT
AKT2	XM_006723081.1	46	ACCAGTGTGTGTGTGTACTGAC	544	CGGGTTAAAGTGACTATGAAT	ATTCATGGTCACTTTAGCCCG	ACCGGCGGGTTAAAGTGACTATGAATGTTAATATTCATAGCATTCATGGTCACTTTAGCCCGTTTT	TCAGAAGACGCACCGGCGGGTTAAAGTGACTATGAATGTTAATATTCATAGCATTCATGGTCACTTTAGCCCGTTTTTTGAATTCGCACCAGCACGCTACGCAACCAGTGTGTGTGTGTACTGACTTCGCCGTCTTCGT
AKT2	XM_006723081.1	47	CAGTGTGTGTGTGTGTACTGTG	1326	CCCTTAAACAACTTCTTCGTA	TACGGAGAAGTTGTTTAAGGG	ACCGGCCCTTAAACAACTTCTTCGTAGTTAATATTCATAGCTACGGAGAAGTTGTTTAAGGGTTTT	TCAGAAGACGCACCGGCCCTTAAACAACTTCTTCGTAGTTAATATTCATAGCTACGGAGAAGTTGTTTAAGGGTTTTTTGAATTCGCACCAGCACGCTACGCACAGTGTGTGTGTGTGTACTGTGTTCGCCGTCTTCGT
AKT2	XM_006723081.1	48	ACACGTGTGTGTGTGTTGGTGT	1849	CATGAATGAGGTGTCTGTTAT	ATGACAGACACCTCATTCATG	ACCGGCATGAATGAGGTGTCTGTTATGTTAATATTCATAGCATGACAGACACCTCATTCATGTTTT	TCAGAAGACGCACCGGCATGAATGAGGTGTCTGTTATGTTAATATTCATAGCATGACAGACACCTCATTCATGTTTTTTGAATTCGCACCAGCACGCTACGCAACACGTGTGTGTGTGTTGGTGTTTCGCCGTCTTCGT
AKT2	XM_006723081.1	49	CATGGTGTGTGTGTGTTGGTCA	2210	CAAGGTACTTTGATGATGAAT	ATTCATCATCGAAGTACCTTG	ACCGGCAAGGTACTTTGATGATGAATGTTAATATTCATAGCATTCATCATCGAAGTACCTTGTTTT	TCAGAAGACGCACCGGCAAGGTACTTTGATGATGAATGTTAATATTCATAGCATTCATCATCGAAGTACCTTGTTTTTTGAATTCGCACCAGCACGCTACGCACATGGTGTGTGTGTGTTGGTCATTCGCCGTCTTCGT
AKT2	XM_006723081.1	50	GTCAGTGTGTGTGTGTTGGTAC	898	ACAAGGTACTTTGATGATGAA	TTCATCATCGAAGTACCTTGT	ACCGGACAAGGTACTTTGATGATGAAGTTAATATTCATAGCTTCATCATCGAAGTACCTTGTTTTT	TCAGAAGACGCACCGGACAAGGTACTTTGATGATGAAGTTAATATTCATAGCTTCATCATCGAAGTACCTTGTTTTTTTGAATTCGCACCAGCACGCTACGCAGTCAGTGTGTGTGTGTTGGTACTTCGCCGTCTTCGT
AKT2	XM_006723081.1	51	TGGTGTGTGTGTGTGTTGGTTG	1648	AGCGTGGTGAATACATTAAGA	TCTTGATGTATTCACCACGCT	ACCGGAGCGTGGTGAATACATTAAGAGTTAATATTCATAGCTCTTGATGTATTCACCACGCTTTTT	TCAGAAGACGCACCGGAGCGTGGTGAATACATTAAGAGTTAATATTCATAGCTCTTGATGTATTCACCACGCTTTTTTTGAATTCGCACCAGCACGCTACGCATGGTGTGTGTGTGTGTTGGTTGTTCGCCGTCTTCGT
AKT2	XM_006723081.1	52	CATGGTGTGTGTGTGTTGCAGT	1296	TACCGCCCAGTTCATCATAAT	ATTGTGATGGACTGGGCGGTA	ACCGGTACCGCCCAGTTCATCATAATGTTAATATTCATAGCATTGTGATGGACTGGGCGGTATTTT	TCAGAAGACGCACCGGTACCGCCCAGTTCATCATAATGTTAATATTCATAGCATTGTGATGGACTGGGCGGTATTTTTTGAATTCGCACCAGCACGCTACGCACATGGTGTGTGTGTGTTGCAGTTTCGCCGTCTTCGT
AKT2	XM_006723081.1	53	GTGTGTGTGTGTGTGTTGCACA	1219	AGGACTTTCCATGTGGATTCT	AGAATCCACGTGGAAGGTCCT	ACCGGAGGACTTTCCATGTGGATTCTGTTAATATTCATAGCAGAATCCACGTGGAAGGTCCTTTTT	TCAGAAGACGCACCGGAGGACTTTCCATGTGGATTCTGTTAATATTCATAGCAGAATCCACGTGGAAGGTCCTTTTTTTGAATTCGCACCAGCACGCTACGCAGTGTGTGTGTGTGTGTTGCACATTCGCCGTCTTCGT
AKT3	XM_005272994.2	54	TGACGTGTGTGTGTGTTGCAAC	438	GCCTCTACAACCCATTATAAA	TTTATGATGGGTTGTAGAGGC	ACCGGGCCTCTACAACCCATTATAAAGTTAATATTCATAGCTTTATGATGGGTTGTAGAGGCTTTT	TCAGAAGACGCACCGGGCCTCTACAACCCATTATAAAGTTAATATTCATAGCTTTATGATGGGTTGTAGAGGCTTTTTTGAATTCGCACCAGCACGCTACGCATGACGTGTGTGTGTGTTGCAACTTCGCCGTCTTCGT
AKT3	XM_005272994.2	55	ACCAGTGTGTGTGTGTTGCATG	1037	ACTGGCAAGATGTATATGATA	TATCATATACATCTTGCCAGT	ACCGGACTGGCAAGATGTATATGATAGTTAATATTCATAGCTATCATATACATCTTGCCAGTTTTT	TCAGAAGACGCACCGGACTGGCAAGATGTATATGATAGTTAATATTCATAGCTATCATATACATCTTGCCAGTTTTTTTGAATTCGCACCAGCACGCTACGCAACCAGTGTGTGTGTGTTGCATGTTCGCCGTCTTCGT
AKT3	XM_005272994.2	56	GTGTGTGTGTGTGTGTTGACGT	1358	GAAAGGGAAGAATGGATAGAA	TTCTGTCCATTCTTCCCTTTC	ACCGGGAAAGGGAAGAATGGATAGAAGTTAATATTCATAGCTTCTGTCCATTCTTCCCTTTCTTTT	TCAGAAGACGCACCGGGAAAGGGAAGAATGGATAGAAGTTAATATTCATAGCTTCTGTCCATTCTTCCCTTTCTTTTTTGAATTCGCACCAGCACGCTACGCAGTGTGTGTGTGTGTGTTGACGTTTCGCCGTCTTCGT
AKT3	XM_005272994.2	57	TGCAGTGTGTGTGTGTTGACCA	2262	AGAAACCTTAAGATGTGGATT	AATCCACATCTTGAGGTTTCT	ACCGGAGAAACCTTAAGATGTGGATTGTTAATATTCATAGCAATCCACATCTTGAGGTTTCTTTTT	TCAGAAGACGCACCGGAGAAACCTTAAGATGTGGATTGTTAATATTCATAGCAATCCACATCTTGAGGTTTCTTTTTTTGAATTCGCACCAGCACGCTACGCATGCAGTGTGTGTGTGTTGACCATTCGCCGTCTTCGT
AKT3	XM_005272994.2	58	ACTGGTGTGTGTGTGTTGACAC	510	GAAATGGTGTGTGGGAGGTTG	TAACCTCCCACACATCATTTC	ACCGGGAAATGGTGTGTGGGAGGTTGGTTAATATTCATAGCTAACCTCCCACACATCATTTCTTTT	TCAGAAGACGCACCGGGAAATGGTGTGTGGGAGGTTGGTTAATATTCATAGCTAACCTCCCACACATCATTTCTTTTTTGAATTCGCACCAGCACGCTACGCAACTGGTGTGTGTGTGTTGACACTTCGCCGTCTTCGT
AKT3	XM_005272994.2	59	CAACGTGTGTGTGTGTTGACTG	1565	GTAAACTGGCAAGATGTATAT	ATATACATCTTGCCAGTTTAC	ACCGGGTAAACTGGCAAGATGTATATGTTAATATTCATAGCATATACATCTTGCCAGTTTACTTTT	TCAGAAGACGCACCGGGTAAACTGGCAAGATGTATATGTTAATATTCATAGCATATACATCTTGCCAGTTTACTTTTTTGAATTCGCACCAGCACGCTACGCACAACGTGTGTGTGTGTTGACTGTTCGCCGTCTTCGT
AKT3	XM_005272994.2	60	TGCAGTGTGTGTGTGTTGTGGT	1512	TGGCACACACTCTAATTGAAA	TTTCAGTTAGAGTGTGTGCCA	ACCGGTGGCACACACTCTAATTGAAAGTTAATATTCATAGCTTTCAGTTAGAGTGTGTGCCATTTT	TCAGAAGACGCACCGGTGGCACACACTCTAATTGAAAGTTAATATTCATAGCTTTCAGTTAGAGTGTGTGCCATTTTTTGAATTCGCACCAGCACGCTACGCATGCAGTGTGTGTGTGTTGTGGTTTCGCCGTCTTCGT
AKT3	XM_005272994.2	61	ACACGTGTGTGTGTGTTGTGCA	1817	CTGCCTTGGACTATCTATATT	AATGTAGATAGTCCAAGGCAG	ACCGGCTGCCTTGGACTATCTATATTGTTAATATTCATAGCAATGTAGATAGTCCAAGGCAGTTTT	TCAGAAGACGCACCGGCTGCCTTGGACTATCTATATTGTTAATATTCATAGCAATGTAGATAGTCCAAGGCAGTTTTTTGAATTCGCACCAGCACGCTACGCAACACGTGTGTGTGTGTTGTGCATTCGCCGTCTTCGT
ANXA13	NM_001003954.1	62	CAGTGTGTGTGTGTGTTGTGAC	655	GCAGCCATTATTGAAATCTTA	TAAGATTTCAATGATGGCTGC	ACCGGGCAGCCATTATTGAAATCTTAGTTAATATTCATAGCTAAGATTTCAATGATGGCTGCTTTT	TCAGAAGACGCACCGGGCAGCCATTATTGAAATCTTAGTTAATATTCATAGCTAAGATTTCAATGATGGCTGCTTTTTTGAATTCGCACCAGCACGCTACGCACAGTGTGTGTGTGTGTTGTGACTTCGCCGTCTTCGT
ANXA13	NM_001003954.1	63	GTTGGTGTGTGTGTGTTGTGTG	1171	GCAAAGTTCTAAGAGAAGTAT	ATACTTCTCTTGGAACTTTGC	ACCGGGCAAAGTTCTAAGAGAAGTATGTTAATATTCATAGCATACTTCTCTTGGAACTTTGCTTTT	TCAGAAGACGCACCGGGCAAAGTTCTAAGAGAAGTATGTTAATATTCATAGCATACTTCTCTTGGAACTTTGCTTTTTTGAATTCGCACCAGCACGCTACGCAGTTGGTGTGTGTGTGTTGTGTGTTCGCCGTCTTCGT
ANXA13	NM_001003954.1	64	TGGTGTGTGTGTGTCAGTGTGT	1984	CCCAGGGTTGTGAGGATTATT	AATAGTCCTCACAATCCTGGG	ACCGGCCCAGGGTTGTGAGGATTATTGTTAATATTCATAGCAATAGTCCTCACAATCCTGGGTTTT	TCAGAAGACGCACCGGCCCAGGGTTGTGAGGATTATTGTTAATATTCATAGCAATAGTCCTCACAATCCTGGGTTTTTTGAATTCGCACCAGCACGCTACGCATGGTGTGTGTGTGTCAGTGTGTTTCGCCGTCTTCGT
ANXA13	NM_001003954.1	4278	CAACGTGTCAGTGTACTGCAAC	502	CGCCTTTGTTAAGAGCATATT	AATGTGCTCTTGACAAAGGCG	ACCGGCGCCTTTGTTAAGAGCATATTGTTAATATTCATAGCAATGTGCTCTTGACAAAGGCGTTTT	TCAGAAGACGCACCGGCGCCTTTGTTAAGAGCATATTGTTAATATTCATAGCAATGTGCTCTTGACAAAGGCGTTTTTTGAATTCGCACCAGCACGCTACGCACAACGTGTCAGTGTACTGCAACTTCGCCGTCTTCGT
ANXA13	NM_001003954.1	4279	GTCAGTGTCAGTGTACTGCATG	1277	CCTATTTAACTCTTGTGAGAT	ATCTCACGAGAGTTAAATAGG	ACCGGCCTATTTAACTCTTGTGAGATGTTAATATTCATAGCATCTCACGAGAGTTAAATAGGTTTT	TCAGAAGACGCACCGGCCTATTTAACTCTTGTGAGATGTTAATATTCATAGCATCTCACGAGAGTTAAATAGGTTTTTTGAATTCGCACCAGCACGCTACGCAGTCAGTGTCAGTGTACTGCATGTTCGCCGTCTTCGT
ANXA13	NM_001003954.1	4970	ACGTGTGTCAGTTGCAACACAC	406	GAGCTGGAGGAGGTACTTAAG	CTTGAGTACTTCCTCCAGCTC	ACCGGGAGCTGGAGGAGGTACTTAAGGTTAATATTCATAGCCTTGAGTACTTCCTCCAGCTCTTTT	TCAGAAGACGCACCGGGAGCTGGAGGAGGTACTTAAGGTTAATATTCATAGCCTTGAGTACTTCCTCCAGCTCTTTTTTGAATTCGCACCAGCACGCTACGCAACGTGTGTCAGTTGCAACACACTTCGCCGTCTTCGT
ANXA13	NM_001003954.1	4971	CATGGTGTCAGTTGCAACACTG	995	GCTGGAGGAGGTACTTAAGAG	CTCTTGAGTACTTCCTCCAGC	ACCGGGCTGGAGGAGGTACTTAAGAGGTTAATATTCATAGCCTCTTGAGTACTTCCTCCAGCTTTT	TCAGAAGACGCACCGGGCTGGAGGAGGTACTTAAGAGGTTAATATTCATAGCCTCTTGAGTACTTCCTCCAGCTTTTTTGAATTCGCACCAGCACGCTACGCACATGGTGTCAGTTGCAACACTGTTCGCCGTCTTCGT
ANXA13	NM_001003954.1	4972	TGACGTGTCAGTTGCAACTGGT	1362	CAGCTGTAGAAGGTTATGAAG	CTTCATAGCCTTCTGCAGCTG	ACCGGCAGCTGTAGAAGGTTATGAAGGTTAATATTCATAGCCTTCATAGCCTTCTGCAGCTGTTTT	TCAGAAGACGCACCGGCAGCTGTAGAAGGTTATGAAGGTTAATATTCATAGCCTTCATAGCCTTCTGCAGCTGTTTTTTGAATTCGCACCAGCACGCTACGCATGACGTGTCAGTTGCAACTGGTTTCGCCGTCTTCGT
ANXA5	NM_001154.3	65	ACCAGTGTGTGTGTCAGTGTCA	2111	GCCATCAAACAAGTTTATGAA	TTCATAAACTTGTTTGATGGC	ACCGGGCCATCAAACAAGTTTATGAAGTTAATATTCATAGCTTCATAAACTTGTTTGATGGCTTTT	TCAGAAGACGCACCGGGCCATCAAACAAGTTTATGAAGTTAATATTCATAGCTTCATAAACTTGTTTGATGGCTTTTTTGAATTCGCACCAGCACGCTACGCAACCAGTGTGTGTGTCAGTGTCATTCGCCGTCTTCGT
ANXA5	NM_001154.3	66	CATGGTGTGTGTGTCAGTGTAC	760	GCTGGAATTGATGAAGTTCAA	TTGAGCTTCATCAATTCCAGC	ACCGGGCTGGAATTGATGAAGTTCAAGTTAATATTCATAGCTTGAGCTTCATCAATTCCAGCTTTT	TCAGAAGACGCACCGGGCTGGAATTGATGAAGTTCAAGTTAATATTCATAGCTTGAGCTTCATCAATTCCAGCTTTTTTGAATTCGCACCAGCACGCTACGCACATGGTGTGTGTGTCAGTGTACTTCGCCGTCTTCGT
ANXA5	NM_001154.3	67	GTACGTGTGTGTGTCAGTGTTG	3105	CCATGATTAAGGGAGATATAT	ATGTATCTCCCTTAATCATGG	ACCGGCCATGATTAAGGGAGATATATGTTAATATTCATAGCATGTATCTCCCTTAATCATGGTTTT	TCAGAAGACGCACCGGCCATGATTAAGGGAGATATATGTTAATATTCATAGCATGTATCTCCCTTAATCATGGTTTTTTGAATTCGCACCAGCACGCTACGCAGTACGTGTGTGTGTCAGTGTTGTTCGCCGTCTTCGT
ANXA5	NM_001154.3	68	ACCAGTGTGTGTGTCAGTCAGT	1089	CGCGAGATTTCTGGTAATTTA	TAAATTGCCAGAAGTCTCGCG	ACCGGCGCGAGATTTCTGGTAATTTAGTTAATATTCATAGCTAAATTGCCAGAAGTCTCGCGTTTT	TCAGAAGACGCACCGGCGCGAGATTTCTGGTAATTTAGTTAATATTCATAGCTAAATTGCCAGAAGTCTCGCGTTTTTTGAATTCGCACCAGCACGCTACGCAACCAGTGTGTGTGTCAGTCAGTTTCGCCGTCTTCGT
ANXA5	NM_001154.3	69	CAACGTGTGTGTGTCAGTCACA	1210	GCATCCTGACTTTGTTGATAT	ATGTCAACAGAGTCAGGATGC	ACCGGGCATCCTGACTTTGTTGATATGTTAATATTCATAGCATGTCAACAGAGTCAGGATGCTTTT	TCAGAAGACGCACCGGGCATCCTGACTTTGTTGATATGTTAATATTCATAGCATGTCAACAGAGTCAGGATGCTTTTTTGAATTCGCACCAGCACGCTACGCACAACGTGTGTGTGTCAGTCACATTCGCCGTCTTCGT
ANXA5	NM_001154.3	4973	ACTGGTGTCAGTTGCAACTGCA	1143	GCCAGGAAATCTTTGCAGTTT	AAGCTGCAGAGATTTCCTGGC	ACCGGGCCAGGAAATCTTTGCAGTTTGTTAATATTCATAGCAAGCTGCAGAGATTTCCTGGCTTTT	TCAGAAGACGCACCGGGCCAGGAAATCTTTGCAGTTTGTTAATATTCATAGCAAGCTGCAGAGATTTCCTGGCTTTTTTGAATTCGCACCAGCACGCTACGCAACTGGTGTCAGTTGCAACTGCATTCGCCGTCTTCGT
ANXA5	NM_001154.3	4974	CACAGTGTCAGTTGCAACTGAC	689	CTCGGCTTTATGATGTTTATG	CATAAGCATCATAAAGCCGAG	ACCGGCTCGGCTTTATGATGTTTATGGTTAATATTCATAGCCATAAGCATCATAAAGCCGAGTTTT	TCAGAAGACGCACCGGCTCGGCTTTATGATGTTTATGGTTAATATTCATAGCCATAAGCATCATAAAGCCGAGTTTTTTGAATTCGCACCAGCACGCTACGCACACAGTGTCAGTTGCAACTGACTTCGCCGTCTTCGT
ANXA5	NM_001154.3	4975	GTGTGTGTCAGTTGCAACTGTG	1718	CAGAGACCTTGATGTTGGAAT	ATTCCAGCATCAGGGTCTCTG	ACCGGCAGAGACCTTGATGTTGGAATGTTAATATTCATAGCATTCCAGCATCAGGGTCTCTGTTTT	TCAGAAGACGCACCGGCAGAGACCTTGATGTTGGAATGTTAATATTCATAGCATTCCAGCATCAGGGTCTCTGTTTTTTGAATTCGCACCAGCACGCTACGCAGTGTGTGTCAGTTGCAACTGTGTTCGCCGTCTTCGT
ANXA6	XM_005268432.2	70	GTGTGTGTGTGTGTCAGTCAAC	393	CGGTTGGTGTTTGATGAGTGT	ATACTCATCGAACACCAACCG	ACCGGCGGTTGGTGTTTGATGAGTGTGTTAATATTCATAGCATACTCATCGAACACCAACCGTTTT	TCAGAAGACGCACCGGCGGTTGGTGTTTGATGAGTGTGTTAATATTCATAGCATACTCATCGAACACCAACCGTTTTTTGAATTCGCACCAGCACGCTACGCAGTGTGTGTGTGTGTCAGTCAACTTCGCCGTCTTCGT
ANXA6	XM_005268432.2	71	TGTGGTGTGTGTGTCAGTCATG	760	GCCTATTAGATGTGGGAATTT	AAGTTCCCACATCTGATAGGC	ACCGGGCCTATTAGATGTGGGAATTTGTTAATATTCATAGCAAGTTCCCACATCTGATAGGCTTTT	TCAGAAGACGCACCGGGCCTATTAGATGTGGGAATTTGTTAATATTCATAGCAAGTTCCCACATCTGATAGGCTTTTTTGAATTCGCACCAGCACGCTACGCATGTGGTGTGTGTGTCAGTCATGTTCGCCGTCTTCGT
ANXA6	XM_005268432.2	72	CAACGTGTGTGTGTCAGTACGT	1654	CCTGCTTATTGTGATGCTAAA	TTTGGCATCACAATAGGCAGG	ACCGGCCTGCTTATTGTGATGCTAAAGTTAATATTCATAGCTTTGGCATCACAATAGGCAGGTTTT	TCAGAAGACGCACCGGCCTGCTTATTGTGATGCTAAAGTTAATATTCATAGCTTTGGCATCACAATAGGCAGGTTTTTTGAATTCGCACCAGCACGCTACGCACAACGTGTGTGTGTCAGTACGTTTCGCCGTCTTCGT
ANXA6	XM_005268432.2	4827	CAGTGTGTCAGTACTGCAACTG	1836	CGGGCATTTCTGCTAAGAAAT	ATTTCTTGGCAGAAGTGCCCG	ACCGGCGGGCATTTCTGCTAAGAAATGTTAATATTCATAGCATTTCTTGGCAGAAGTGCCCGTTTT	TCAGAAGACGCACCGGCGGGCATTTCTGCTAAGAAATGTTAATATTCATAGCATTTCTTGGCAGAAGTGCCCGTTTTTTGAATTCGCACCAGCACGCTACGCACAGTGTGTCAGTACTGCAACTGTTCGCCGTCTTCGT
ANXA6	XM_005268432.2	4976	CAACGTGTCAGTTGCATGGTGT	1679	GAGGCCATACTGGATATAATT	GATTATGTCCAGTATGGCCTC	ACCGGGAGGCCATACTGGATATAATTGTTAATATTCATAGCGATTATGTCCAGTATGGCCTCTTTT	TCAGAAGACGCACCGGGAGGCCATACTGGATATAATTGTTAATATTCATAGCGATTATGTCCAGTATGGCCTCTTTTTTGAATTCGCACCAGCACGCTACGCACAACGTGTCAGTTGCATGGTGTTTCGCCGTCTTCGT
ANXA6	XM_005268432.2	4977	GTTGGTGTCAGTTGCATGGTCA	1528	GAGGACTTGGTACAATAGGAT	ATCCTGTTGTACCAGGTCCTC	ACCGGGAGGACTTGGTACAATAGGATGTTAATATTCATAGCATCCTGTTGTACCAGGTCCTCTTTT	TCAGAAGACGCACCGGGAGGACTTGGTACAATAGGATGTTAATATTCATAGCATCCTGTTGTACCAGGTCCTCTTTTTTGAATTCGCACCAGCACGCTACGCAGTTGGTGTCAGTTGCATGGTCATTCGCCGTCTTCGT
ANXA6	XM_005268432.2	4978	TGCAGTGTCAGTTGCATGGTAC	894	CTCCTGTAGTGAGTTGGATAT	ATGTCCAACTCACTACGGGAG	ACCGGCTCCTGTAGTGAGTTGGATATGTTAATATTCATAGCATGTCCAACTCACTACGGGAGTTTT	TCAGAAGACGCACCGGCTCCTGTAGTGAGTTGGATATGTTAATATTCATAGCATGTCCAACTCACTACGGGAGTTTTTTGAATTCGCACCAGCACGCTACGCATGCAGTGTCAGTTGCATGGTACTTCGCCGTCTTCGT
ANXA6	XM_005268432.2	4979	ACGTGTGTCAGTTGCATGGTTG	2464	CTCGGACCAATGTTGAAATTC	GGATTTCAGCATTGGTCCGAG	ACCGGCTCGGACCAATGTTGAAATTCGTTAATATTCATAGCGGATTTCAGCATTGGTCCGAGTTTT	TCAGAAGACGCACCGGCTCGGACCAATGTTGAAATTCGTTAATATTCATAGCGGATTTCAGCATTGGTCCGAGTTTTTTGAATTCGCACCAGCACGCTACGCAACGTGTGTCAGTTGCATGGTTGTTCGCCGTCTTCGT
APAF1	XR_429095.1	73	GTTGGTGTGTGTGTCAGTACCA	1472	GCCGGAAACTTTAGAAGTTTA	TAAACTTCTGAAGTTTCCGGC	ACCGGGCCGGAAACTTTAGAAGTTTAGTTAATATTCATAGCTAAACTTCTGAAGTTTCCGGCTTTT	TCAGAAGACGCACCGGGCCGGAAACTTTAGAAGTTTAGTTAATATTCATAGCTAAACTTCTGAAGTTTCCGGCTTTTTTGAATTCGCACCAGCACGCTACGCAGTTGGTGTGTGTGTCAGTACCATTCGCCGTCTTCGT
APAF1	XR_429095.1	74	TGCAGTGTGTGTGTCAGTACAC	523	GCCATGTTTATAAGTGTTGAA	TTCAACACTTATAGACATGGC	ACCGGGCCATGTTTATAAGTGTTGAAGTTAATATTCATAGCTTCAACACTTATAGACATGGCTTTT	TCAGAAGACGCACCGGGCCATGTTTATAAGTGTTGAAGTTAATATTCATAGCTTCAACACTTATAGACATGGCTTTTTTGAATTCGCACCAGCACGCTACGCATGCAGTGTGTGTGTCAGTACACTTCGCCGTCTTCGT
APAF1	XR_429095.1	75	ACGTGTGTGTGTGTCAGTACTG	1241	GCAGAATCTTTGTACATGGTT	AACCGTGTGCAAAGATTCTGC	ACCGGGCAGAATCTTTGTACATGGTTGTTAATATTCATAGCAACCGTGTGCAAAGATTCTGCTTTT	TCAGAAGACGCACCGGGCAGAATCTTTGTACATGGTTGTTAATATTCATAGCAACCGTGTGCAAAGATTCTGCTTTTTTGAATTCGCACCAGCACGCTACGCAACGTGTGTGTGTGTCAGTACTGTTCGCCGTCTTCGT
APAF1	XR_429095.1	76	GTTGGTGTGTGTGTCAGTTGGT	1600	TCCTTGCAGTTGACTATATAA	TTATATGGTCAACTGCAAGGA	ACCGGTCCTTGCAGTTGACTATATAAGTTAATATTCATAGCTTATATGGTCAACTGCAAGGATTTT	TCAGAAGACGCACCGGTCCTTGCAGTTGACTATATAAGTTAATATTCATAGCTTATATGGTCAACTGCAAGGATTTTTTGAATTCGCACCAGCACGCTACGCAGTTGGTGTGTGTGTCAGTTGGTTTCGCCGTCTTCGT
APAF1	XR_429095.1	77	TGGTGTGTGTGTGTCAGTTGCA	1080	TATCTCTGTTGGAGGATATAT	ATATATCCTCCAGCAGAGATA	ACCGGTATCTCTGTTGGAGGATATATGTTAATATTCATAGCATATATCCTCCAGCAGAGATATTTT	TCAGAAGACGCACCGGTATCTCTGTTGGAGGATATATGTTAATATTCATAGCATATATCCTCCAGCAGAGATATTTTTTGAATTCGCACCAGCACGCTACGCATGGTGTGTGTGTGTCAGTTGCATTCGCCGTCTTCGT
APAF1	XR_429095.1	4980	GTTGGTGTCAGTTGCATGCAGT	1498	CTCCTCTCTTTGTGTCTAGTA	TACTGGACACAAAGGGAGGAG	ACCGGCTCCTCTCTTTGTGTCTAGTAGTTAATATTCATAGCTACTGGACACAAAGGGAGGAGTTTT	TCAGAAGACGCACCGGCTCCTCTCTTTGTGTCTAGTAGTTAATATTCATAGCTACTGGACACAAAGGGAGGAGTTTTTTGAATTCGCACCAGCACGCTACGCAGTTGGTGTCAGTTGCATGCAGTTTCGCCGTCTTCGT
APAF1	XR_429095.1	4981	TGGTGTGTCAGTTGCATGCACA	1338	CCTCTCTTTGTGTCTAGTAGT	ACTACTGGACACAAAGGGAGG	ACCGGCCTCTCTTTGTGTCTAGTAGTGTTAATATTCATAGCACTACTGGACACAAAGGGAGGTTTT	TCAGAAGACGCACCGGCCTCTCTTTGTGTCTAGTAGTGTTAATATTCATAGCACTACTGGACACAAAGGGAGGTTTTTTGAATTCGCACCAGCACGCTACGCATGGTGTGTCAGTTGCATGCACATTCGCCGTCTTCGT
APAF1	XR_429095.1	4982	ACACGTGTCAGTTGCATGCAAC	499	CAGGATGGGTTACCATATATG	CATGTATGGTGACCCATCCTG	ACCGGCAGGATGGGTTACCATATATGGTTAATATTCATAGCCATGTATGGTGACCCATCCTGTTTT	TCAGAAGACGCACCGGCAGGATGGGTTACCATATATGGTTAATATTCATAGCCATGTATGGTGACCCATCCTGTTTTTTGAATTCGCACCAGCACGCTACGCAACACGTGTCAGTTGCATGCAACTTCGCCGTCTTCGT
APEX1	XM_005267581.2	78	ACACGTGTGTGTGTCAGTTGAC	475	GCCTGGACTTTCTCATTAATA	TATTGATGAGAGAGTCCAGGC	ACCGGGCCTGGACTTTCTCATTAATAGTTAATATTCATAGCTATTGATGAGAGAGTCCAGGCTTTT	TCAGAAGACGCACCGGGCCTGGACTTTCTCATTAATAGTTAATATTCATAGCTATTGATGAGAGAGTCCAGGCTTTTTTGAATTCGCACCAGCACGCTACGCAACACGTGTGTGTGTCAGTTGACTTCGCCGTCTTCGT
APEX1	XM_005267581.2	79	CACAGTGTGTGTGTCAGTTGTG	1465	CCTGGATTAAGAAGGAAGGGT	ATCCTTTCTTCTTAATCCAGG	ACCGGCCTGGATTAAGAAGGAAGGGTGTTAATATTCATAGCATCCTTTCTTCTTAATCCAGGTTTT	TCAGAAGACGCACCGGCCTGGATTAAGAAGGAAGGGTGTTAATATTCATAGCATCCTTTCTTCTTAATCCAGGTTTTTTGAATTCGCACCAGCACGCTACGCACACAGTGTGTGTGTCAGTTGTGTTCGCCGTCTTCGT
APEX1	XM_005267581.2	80	GTTGGTGTGTGTGTCACAGTGT	1372	GCCGGGTGGTTGTGGTTGAAT	ATTCAGCCACAATCACCCGGC	ACCGGGCCGGGTGGTTGTGGTTGAATGTTAATATTCATAGCATTCAGCCACAATCACCCGGCTTTT	TCAGAAGACGCACCGGGCCGGGTGGTTGTGGTTGAATGTTAATATTCATAGCATTCAGCCACAATCACCCGGCTTTTTTGAATTCGCACCAGCACGCTACGCAGTTGGTGTGTGTGTCACAGTGTTTCGCCGTCTTCGT
APEX1	XM_005267581.2	3797	GTACGTGTGTTGACTGCACACA	1381	CCACTCTTTGTTACCTGTATT	AATGCAGGTAACAGAGAGTGG	ACCGGCCACTCTTTGTTACCTGTATTGTTAATATTCATAGCAATGCAGGTAACAGAGAGTGGTTTT	TCAGAAGACGCACCGGCCACTCTTTGTTACCTGTATTGTTAATATTCATAGCAATGCAGGTAACAGAGAGTGGTTTTTTGAATTCGCACCAGCACGCTACGCAGTACGTGTGTTGACTGCACACATTCGCCGTCTTCGT
APEX1	XM_005267581.2	4983	CACAGTGTCAGTTGCATGCATG	1034	GCCACACTTAAGATCTGCTTT	AGAGCAGATCTTGAGTGTGGC	ACCGGGCCACACTTAAGATCTGCTTTGTTAATATTCATAGCAGAGCAGATCTTGAGTGTGGCTTTT	TCAGAAGACGCACCGGGCCACACTTAAGATCTGCTTTGTTAATATTCATAGCAGAGCAGATCTTGAGTGTGGCTTTTTTGAATTCGCACCAGCACGCTACGCACACAGTGTCAGTTGCATGCATGTTCGCCGTCTTCGT
APEX1	XM_005267581.2	4984	TGGTGTGTCAGTTGCATGACGT	1308	CAGAGGCTAAGAAGAGTAAGG	TCTTACTCTTCTTGGCCTCTG	ACCGGCAGAGGCTAAGAAGAGTAAGGGTTAATATTCATAGCTCTTACTCTTCTTGGCCTCTGTTTT	TCAGAAGACGCACCGGCAGAGGCTAAGAAGAGTAAGGGTTAATATTCATAGCTCTTACTCTTCTTGGCCTCTGTTTTTTGAATTCGCACCAGCACGCTACGCATGGTGTGTCAGTTGCATGACGTTTCGCCGTCTTCGT
APEX1	XM_005267581.2	4985	ACCAGTGTCAGTTGCATGACCA	1882	CCACACTTAAGATCTGTTCTT	AAGAGCAGATCTTGAGTGTGG	ACCGGCCACACTTAAGATCTGTTCTTGTTAATATTCATAGCAAGAGCAGATCTTGAGTGTGGTTTT	TCAGAAGACGCACCGGCCACACTTAAGATCTGTTCTTGTTAATATTCATAGCAAGAGCAGATCTTGAGTGTGGTTTTTTGAATTCGCACCAGCACGCTACGCAACCAGTGTCAGTTGCATGACCATTCGCCGTCTTCGT
APEX1	XM_005267581.2	4986	CATGGTGTCAGTTGCATGACAC	522	GCCTGGATTAAGGAGAAGGGA	TCCTTTCTTCTTAATCCAGGC	ACCGGGCCTGGATTAAGGAGAAGGGAGTTAATATTCATAGCTCCTTTCTTCTTAATCCAGGCTTTT	TCAGAAGACGCACCGGGCCTGGATTAAGGAGAAGGGAGTTAATATTCATAGCTCCTTTCTTCTTAATCCAGGCTTTTTTGAATTCGCACCAGCACGCTACGCACATGGTGTCAGTTGCATGACACTTCGCCGTCTTCGT
APP	NM_001136131.2	81	TGGTGTGTGTGTGTCACAGTCA	1753	GCAGACATAGACTATGTAGAT	ATCTGCATAGTCTGTGTCTGC	ACCGGGCAGACATAGACTATGTAGATGTTAATATTCATAGCATCTGCATAGTCTGTGTCTGCTTTT	TCAGAAGACGCACCGGGCAGACATAGACTATGTAGATGTTAATATTCATAGCATCTGCATAGTCTGTGTCTGCTTTTTTGAATTCGCACCAGCACGCTACGCATGGTGTGTGTGTGTCACAGTCATTCGCCGTCTTCGT
APP	NM_001136130.2	82	ACACGTGTGTGTGTCACAGTAC	926	CCCAAAGTTTACTCAAGATTA	TAGTCTTGAGTAAACTTTGGG	ACCGGCCCAAAGTTTACTCAAGATTAGTTAATATTCATAGCTAGTCTTGAGTAAACTTTGGGTTTT	TCAGAAGACGCACCGGCCCAAAGTTTACTCAAGATTAGTTAATATTCATAGCTAGTCTTGAGTAAACTTTGGGTTTTTTGAATTCGCACCAGCACGCTACGCAACACGTGTGTGTGTCACAGTACTTCGCCGTCTTCGT
APP	NM_001136131.2	83	CACAGTGTGTGTGTCACAGTTG	2328	GCCATCTTTGATCGAAATGAA	TTCGTTTCGGTCAAAGATGGC	ACCGGGCCATCTTTGATCGAAATGAAGTTAATATTCATAGCTTCGTTTCGGTCAAAGATGGCTTTT	TCAGAAGACGCACCGGGCCATCTTTGATCGAAATGAAGTTAATATTCATAGCTTCGTTTCGGTCAAAGATGGCTTTTTTGAATTCGCACCAGCACGCTACGCACACAGTGTGTGTGTCACAGTTGTTCGCCGTCTTCGT
APP	NM_001136131.2	3743	TGGTGTGTGTTGACACCATGTG	1110	CCCTGTTCATTGTAAGTACTT	AAGTGCTTACAATGAACAGGG	ACCGGCCCTGTTCATTGTAAGTACTTGTTAATATTCATAGCAAGTGCTTACAATGAACAGGGTTTT	TCAGAAGACGCACCGGCCCTGTTCATTGTAAGTACTTGTTAATATTCATAGCAAGTGCTTACAATGAACAGGGTTTTTTGAATTCGCACCAGCACGCTACGCATGGTGTGTGTTGACACCATGTGTTCGCCGTCTTCGT
APP	NM_001136131.2	3744	TGACGTGTGTTGACACACGTGT	1253	CGCTGTTTAGTTGGTGGGTTT	AAACTCACCAACTAAGCAGCG	ACCGGCGCTGTTTAGTTGGTGGGTTTGTTAATATTCATAGCAAACTCACCAACTAAGCAGCGTTTT	TCAGAAGACGCACCGGCGCTGTTTAGTTGGTGGGTTTGTTAATATTCATAGCAAACTCACCAACTAAGCAGCGTTTTTTGAATTCGCACCAGCACGCTACGCATGACGTGTGTTGACACACGTGTTTCGCCGTCTTCGT
APP	NM_001136131.2	4987	GTACGTGTCAGTTGCATGACTG	1497	CGCCAAAGAGATATGTAGTGA	TCACTGCATGTCTCTTTGGCG	ACCGGCGCCAAAGAGATATGTAGTGAGTTAATATTCATAGCTCACTGCATGTCTCTTTGGCGTTTT	TCAGAAGACGCACCGGCGCCAAAGAGATATGTAGTGAGTTAATATTCATAGCTCACTGCATGTCTCTTTGGCGTTTTTTGAATTCGCACCAGCACGCTACGCAGTACGTGTCAGTTGCATGACTGTTCGCCGTCTTCGT
APP	NM_001136131.2	4988	ACCAGTGTCAGTTGCATGTGGT	1279	GCCCATTTCTAGAAAGCTAAA	TTTGGCTTTCTGGAAATGGGC	ACCGGGCCCATTTCTAGAAAGCTAAAGTTAATATTCATAGCTTTGGCTTTCTGGAAATGGGCTTTT	TCAGAAGACGCACCGGGCCCATTTCTAGAAAGCTAAAGTTAATATTCATAGCTTTGGCTTTCTGGAAATGGGCTTTTTTGAATTCGCACCAGCACGCTACGCAACCAGTGTCAGTTGCATGTGGTTTCGCCGTCTTCGT
APP	NM_001136131.2	4989	CAACGTGTCAGTTGCATGTGCA	1396	GACAGCACACCTTAAAGTATT	AATGCTTTAGGGTGTGCTGTC	ACCGGGACAGCACACCTTAAAGTATTGTTAATATTCATAGCAATGCTTTAGGGTGTGCTGTCTTTT	TCAGAAGACGCACCGGGACAGCACACCTTAAAGTATTGTTAATATTCATAGCAATGCTTTAGGGTGTGCTGTCTTTTTTGAATTCGCACCAGCACGCTACGCACAACGTGTCAGTTGCATGTGCATTCGCCGTCTTCGT
ARID4A	XM_005267964.1	84	TGGTGTGTGTGTGTCACACAGT	890	CGCCGTCTTAATGATGAATTA	TAATTCATCATTGAGACGGCG	ACCGGCGCCGTCTTAATGATGAATTAGTTAATATTCATAGCTAATTCATCATTGAGACGGCGTTTT	TCAGAAGACGCACCGGCGCCGTCTTAATGATGAATTAGTTAATATTCATAGCTAATTCATCATTGAGACGGCGTTTTTTGAATTCGCACCAGCACGCTACGCATGGTGTGTGTGTGTCACACAGTTTCGCCGTCTTCGT
ARID4A	XM_005267964.1	85	ACCAGTGTGTGTGTCACACACA	1269	TGATGGAAATAGTGGATTAAT	ATTAATCCACTATTTCCATCA	ACCGGTGATGGAAATAGTGGATTAATGTTAATATTCATAGCATTAATCCACTATTTCCATCATTTT	TCAGAAGACGCACCGGTGATGGAAATAGTGGATTAATGTTAATATTCATAGCATTAATCCACTATTTCCATCATTTTTTGAATTCGCACCAGCACGCTACGCAACCAGTGTGTGTGTCACACACATTCGCCGTCTTCGT
ARID4A	XM_005267964.1	86	CATGGTGTGTGTGTCACACAAC	444	GTACTGCTGTTCGGTAAATAT	ATATTTGCCGAACGGCAGTAC	ACCGGGTACTGCTGTTCGGTAAATATGTTAATATTCATAGCATATTTGCCGAACGGCAGTACTTTT	TCAGAAGACGCACCGGGTACTGCTGTTCGGTAAATATGTTAATATTCATAGCATATTTGCCGAACGGCAGTACTTTTTTGAATTCGCACCAGCACGCTACGCACATGGTGTGTGTGTCACACAACTTCGCCGTCTTCGT
ARID4A	XM_005267964.1	3845	ACGTGTGTGTTGTGGTGTCACA	1720	CGGCAAATGGATTTGAAATTA	TAGTTTCAAATCCATTTGCCG	ACCGGCGGCAAATGGATTTGAAATTAGTTAATATTCATAGCTAGTTTCAAATCCATTTGCCGTTTT	TCAGAAGACGCACCGGCGGCAAATGGATTTGAAATTAGTTAATATTCATAGCTAGTTTCAAATCCATTTGCCGTTTTTTGAATTCGCACCAGCACGCTACGCAACGTGTGTGTTGTGGTGTCACATTCGCCGTCTTCGT
ARID4A	XM_005267964.1	3846	CAACGTGTGTTGTGGTGTCAAC	572	CCTCTCATTAAACATGCTGTA	TACGGCATGTTTGATGAGAGG	ACCGGCCTCTCATTAAACATGCTGTAGTTAATATTCATAGCTACGGCATGTTTGATGAGAGGTTTT	TCAGAAGACGCACCGGCCTCTCATTAAACATGCTGTAGTTAATATTCATAGCTACGGCATGTTTGATGAGAGGTTTTTTGAATTCGCACCAGCACGCTACGCACAACGTGTGTTGTGGTGTCAACTTCGCCGTCTTCGT
ARID4A	XM_005267964.1	4990	GTGTGTGTCAGTTGCATGTGAC	674	GTGCTTTCTGTGAGGTAAAGA	TCTTTGCCTCACAGAAGGCAC	ACCGGGTGCTTTCTGTGAGGTAAAGAGTTAATATTCATAGCTCTTTGCCTCACAGAAGGCACTTTT	TCAGAAGACGCACCGGGTGCTTTCTGTGAGGTAAAGAGTTAATATTCATAGCTCTTTGCCTCACAGAAGGCACTTTTTTGAATTCGCACCAGCACGCTACGCAGTGTGTGTCAGTTGCATGTGACTTCGCCGTCTTCGT
ARID4A	XM_005267964.1	4991	TGTGGTGTCAGTTGCATGTGTG	1714	CAGGGCTTTAGAAAGCAAGTA	TGCTTGCTTTCTGAAGCCCTG	ACCGGCAGGGCTTTAGAAAGCAAGTAGTTAATATTCATAGCTGCTTGCTTTCTGAAGCCCTGTTTT	TCAGAAGACGCACCGGCAGGGCTTTAGAAAGCAAGTAGTTAATATTCATAGCTGCTTGCTTTCTGAAGCCCTGTTTTTTGAATTCGCACCAGCACGCTACGCATGTGGTGTCAGTTGCATGTGTGTTCGCCGTCTTCGT
ARID4A	XM_005267964.1	4992	CATGGTGTCAGTTGACGTGTGT	1510	GCCTGAGGAAGAATTTGATTC	GGATCAAGTTCTTCCTCAGGC	ACCGGGCCTGAGGAAGAATTTGATTCGTTAATATTCATAGCGGATCAAGTTCTTCCTCAGGCTTTT	TCAGAAGACGCACCGGGCCTGAGGAAGAATTTGATTCGTTAATATTCATAGCGGATCAAGTTCTTCCTCAGGCTTTTTTGAATTCGCACCAGCACGCTACGCACATGGTGTCAGTTGACGTGTGTTTCGCCGTCTTCGT
ARID4B	XM_006711781.1	87	GTACGTGTGTGTGTCACACATG	1392	CCTATTAACAAACGACTTGTA	TACAGGTCGTTTGTTAATAGG	ACCGGCCTATTAACAAACGACTTGTAGTTAATATTCATAGCTACAGGTCGTTTGTTAATAGGTTTT	TCAGAAGACGCACCGGCCTATTAACAAACGACTTGTAGTTAATATTCATAGCTACAGGTCGTTTGTTAATAGGTTTTTTGAATTCGCACCAGCACGCTACGCAGTACGTGTGTGTGTCACACATGTTCGCCGTCTTCGT
ARID4B	XM_006711781.1	88	ACCAGTGTGTGTGTCACAACGT	1508	CTAGGTAAAGTTGTATGTGTA	TACACATACAACTTTGCCTAG	ACCGGCTAGGTAAAGTTGTATGTGTAGTTAATATTCATAGCTACACATACAACTTTGCCTAGTTTT	TCAGAAGACGCACCGGCTAGGTAAAGTTGTATGTGTAGTTAATATTCATAGCTACACATACAACTTTGCCTAGTTTTTTGAATTCGCACCAGCACGCTACGCAACCAGTGTGTGTGTCACAACGTTTCGCCGTCTTCGT
ARID4B	XM_006711781.1	89	CAACGTGTGTGTGTCACAACCA	1754	GCAATACAGAAGAGTGTTTAA	TTAGACACTCTTCTGTATTGC	ACCGGGCAATACAGAAGAGTGTTTAAGTTAATATTCATAGCTTAGACACTCTTCTGTATTGCTTTT	TCAGAAGACGCACCGGGCAATACAGAAGAGTGTTTAAGTTAATATTCATAGCTTAGACACTCTTCTGTATTGCTTTTTTGAATTCGCACCAGCACGCTACGCACAACGTGTGTGTGTCACAACCATTCGCCGTCTTCGT
ARID4B	XM_006711781.1	90	GTGTGTGTGTGTGTCACAACAC	708	CGCATCACAATTCTTTAAGAA	TTCTTGAAGAATTGTGATGCG	ACCGGCGCATCACAATTCTTTAAGAAGTTAATATTCATAGCTTCTTGAAGAATTGTGATGCGTTTT	TCAGAAGACGCACCGGCGCATCACAATTCTTTAAGAAGTTAATATTCATAGCTTCTTGAAGAATTGTGATGCGTTTTTTGAATTCGCACCAGCACGCTACGCAGTGTGTGTGTGTGTCACAACACTTCGCCGTCTTCGT
ARID4B	XM_006711781.1	91	TGTGGTGTGTGTGTCACAACTG	1964	AGATAGAGGTACACCTATTAA	TTAATAGGTGTACCTCTATCT	ACCGGAGATAGAGGTACACCTATTAAGTTAATATTCATAGCTTAATAGGTGTACCTCTATCTTTTT	TCAGAAGACGCACCGGAGATAGAGGTACACCTATTAAGTTAATATTCATAGCTTAATAGGTGTACCTCTATCTTTTTTTGAATTCGCACCAGCACGCTACGCATGTGGTGTGTGTGTCACAACTGTTCGCCGTCTTCGT
ARID4B	XM_006711781.1	92	CAACGTGTGTGTGTCACATGGT	1398	ACTCTGATACTGCTCATATTA	TAATATGAGCAGTATCAGAGT	ACCGGACTCTGATACTGCTCATATTAGTTAATATTCATAGCTAATATGAGCAGTATCAGAGTTTTT	TCAGAAGACGCACCGGACTCTGATACTGCTCATATTAGTTAATATTCATAGCTAATATGAGCAGTATCAGAGTTTTTTTGAATTCGCACCAGCACGCTACGCACAACGTGTGTGTGTCACATGGTTTCGCCGTCTTCGT
ARID4B	XM_006711781.1	93	GTTGGTGTGTGTGTCACATGCA	1637	TAGATGAATCCCTCAACATAA	TTATGTTGAGGGATTCATCTA	ACCGGTAGATGAATCCCTCAACATAAGTTAATATTCATAGCTTATGTTGAGGGATTCATCTATTTT	TCAGAAGACGCACCGGTAGATGAATCCCTCAACATAAGTTAATATTCATAGCTTATGTTGAGGGATTCATCTATTTTTTGAATTCGCACCAGCACGCTACGCAGTTGGTGTGTGTGTCACATGCATTCGCCGTCTTCGT
ARID4B	XM_006711781.1	4993	GTGTGTGTCAGTTGACGTGTCA	1750	CCTTGATGAGTCTCCTTATTT	AAATAGGGAGGCTCATCAAGG	ACCGGCCTTGATGAGTCTCCTTATTTGTTAATATTCATAGCAAATAGGGAGGCTCATCAAGGTTTT	TCAGAAGACGCACCGGCCTTGATGAGTCTCCTTATTTGTTAATATTCATAGCAAATAGGGAGGCTCATCAAGGTTTTTTGAATTCGCACCAGCACGCTACGCAGTGTGTGTCAGTTGACGTGTCATTCGCCGTCTTCGT
ASH1L	XM_006711450.1	94	TGCAGTGTGTGTGTCACATGAC	601	CCTGCCAAATACTATAAGAAA	TTTCTTATGGTATTTGGCAGG	ACCGGCCTGCCAAATACTATAAGAAAGTTAATATTCATAGCTTTCTTATGGTATTTGGCAGGTTTT	TCAGAAGACGCACCGGCCTGCCAAATACTATAAGAAAGTTAATATTCATAGCTTTCTTATGGTATTTGGCAGGTTTTTTGAATTCGCACCAGCACGCTACGCATGCAGTGTGTGTGTCACATGACTTCGCCGTCTTCGT
ASH1L	XM_006711450.1	95	ACGTGTGTGTGTGTCACATGTG	1739	GAGTCGATTGATCCAATTAAA	TTTAATTGGATCAATCGACTC	ACCGGGAGTCGATTGATCCAATTAAAGTTAATATTCATAGCTTTAATTGGATCAATCGACTCTTTT	TCAGAAGACGCACCGGGAGTCGATTGATCCAATTAAAGTTAATATTCATAGCTTTAATTGGATCAATCGACTCTTTTTTGAATTCGCACCAGCACGCTACGCAACGTGTGTGTGTGTCACATGTGTTCGCCGTCTTCGT
ASH1L	XM_006711450.1	96	ACACGTGTGTGTGTCAACGTGT	1738	ATCCCGTCGGTTCTATTATAA	TTATGATAGAACCGACGGGAT	ACCGGATCCCGTCGGTTCTATTATAAGTTAATATTCATAGCTTATGATAGAACCGACGGGATTTTT	TCAGAAGACGCACCGGATCCCGTCGGTTCTATTATAAGTTAATATTCATAGCTTATGATAGAACCGACGGGATTTTTTTGAATTCGCACCAGCACGCTACGCAACACGTGTGTGTGTCAACGTGTTTCGCCGTCTTCGT
ASH1L	XM_006711450.1	97	CATGGTGTGTGTGTCAACGTCA	1620	GATGATTGAGCAGTATCATAA	TTATGATACTGCTCAATCATC	ACCGGGATGATTGAGCAGTATCATAAGTTAATATTCATAGCTTATGATACTGCTCAATCATCTTTT	TCAGAAGACGCACCGGGATGATTGAGCAGTATCATAAGTTAATATTCATAGCTTATGATACTGCTCAATCATCTTTTTTGAATTCGCACCAGCACGCTACGCACATGGTGTGTGTGTCAACGTCATTCGCCGTCTTCGT
ASH1L	XM_006711450.1	98	GTCAGTGTGTGTGTCAACGTAC	855	TGCTGTTGGAGAGTGATATAA	TTATATCGCTCTCCAACAGCA	ACCGGTGCTGTTGGAGAGTGATATAAGTTAATATTCATAGCTTATATCGCTCTCCAACAGCATTTT	TCAGAAGACGCACCGGTGCTGTTGGAGAGTGATATAAGTTAATATTCATAGCTTATATCGCTCTCCAACAGCATTTTTTGAATTCGCACCAGCACGCTACGCAGTCAGTGTGTGTGTCAACGTACTTCGCCGTCTTCGT
ASH1L	XM_006711450.1	99	TGGTGTGTGTGTGTCAACGTTG	1976	AGATCCTCACTGGTTATTATA	TATAGTAACCAGTGAGGATCT	ACCGGAGATCCTCACTGGTTATTATAGTTAATATTCATAGCTATAGTAACCAGTGAGGATCTTTTT	TCAGAAGACGCACCGGAGATCCTCACTGGTTATTATAGTTAATATTCATAGCTATAGTAACCAGTGAGGATCTTTTTTTGAATTCGCACCAGCACGCTACGCATGGTGTGTGTGTGTCAACGTTGTTCGCCGTCTTCGT
ASH1L	XM_006711450.1	3875	GTACGTGTGTTGTGGTACGTTG	2468	CCCTGAAACTTCTTCATAGTT	AACTGTGAAGAAGTTTCAGGG	ACCGGCCCTGAAACTTCTTCATAGTTGTTAATATTCATAGCAACTGTGAAGAAGTTTCAGGGTTTT	TCAGAAGACGCACCGGCCCTGAAACTTCTTCATAGTTGTTAATATTCATAGCAACTGTGAAGAAGTTTCAGGGTTTTTTGAATTCGCACCAGCACGCTACGCAGTACGTGTGTTGTGGTACGTTGTTCGCCGTCTTCGT
ASH1L	XM_006711450.1	4994	TGACGTGTCAGTTGACGTGTAC	852	CGCTTGTGGTGGACCTTAGAA	TTCTAGGGTCCATCACAAGCG	ACCGGCGCTTGTGGTGGACCTTAGAAGTTAATATTCATAGCTTCTAGGGTCCATCACAAGCGTTTT	TCAGAAGACGCACCGGCGCTTGTGGTGGACCTTAGAAGTTAATATTCATAGCTTCTAGGGTCCATCACAAGCGTTTTTTGAATTCGCACCAGCACGCTACGCATGACGTGTCAGTTGACGTGTACTTCGCCGTCTTCGT
ASH2L	XM_005273682.1	100	CATGGTGTGTGTGTCAACCAGT	1309	CCTGTTTGTATGAATGGGTTT	AAACCCGTTCATACAAGCAGG	ACCGGCCTGTTTGTATGAATGGGTTTGTTAATATTCATAGCAAACCCGTTCATACAAGCAGGTTTT	TCAGAAGACGCACCGGCCTGTTTGTATGAATGGGTTTGTTAATATTCATAGCAAACCCGTTCATACAAGCAGGTTTTTTGAATTCGCACCAGCACGCTACGCACATGGTGTGTGTGTCAACCAGTTTCGCCGTCTTCGT
ASH2L	XM_005273682.1	101	GTGTGTGTGTGTGTCAACCACA	1255	CCCGTTTAACAAAGATGGTTA	TAGCCATCTTTGTTAAACGGG	ACCGGCCCGTTTAACAAAGATGGTTAGTTAATATTCATAGCTAGCCATCTTTGTTAAACGGGTTTT	TCAGAAGACGCACCGGCCCGTTTAACAAAGATGGTTAGTTAATATTCATAGCTAGCCATCTTTGTTAAACGGGTTTTTTGAATTCGCACCAGCACGCTACGCAGTGTGTGTGTGTGTCAACCACATTCGCCGTCTTCGT
ASH2L	XM_005273682.1	102	TGACGTGTGTGTGTCAACCAAC	476	GCTGACACATTTGGTATAGAT	ATCTATGCCAAATGTGTCAGC	ACCGGGCTGACACATTTGGTATAGATGTTAATATTCATAGCATCTATGCCAAATGTGTCAGCTTTT	TCAGAAGACGCACCGGGCTGACACATTTGGTATAGATGTTAATATTCATAGCATCTATGCCAAATGTGTCAGCTTTTTTGAATTCGCACCAGCACGCTACGCATGACGTGTGTGTGTCAACCAACTTCGCCGTCTTCGT
ASH2L	XM_005273682.1	103	ACCAGTGTGTGTGTCAACCATG	975	CCCATTGGAATACCTGTTTAA	TTAAACGGGTGTTCCAATGGG	ACCGGCCCATTGGAATACCTGTTTAAGTTAATATTCATAGCTTAAACGGGTGTTCCAATGGGTTTT	TCAGAAGACGCACCGGCCCATTGGAATACCTGTTTAAGTTAATATTCATAGCTTAAACGGGTGTTCCAATGGGTTTTTTGAATTCGCACCAGCACGCTACGCAACCAGTGTGTGTGTCAACCATGTTCGCCGTCTTCGT
ASH2L	XM_005273682.1	104	GTGTGTGTGTGTGTCAACACGT	1643	TTGGAGACAGAATCATCTAAT	ATTAGATGATTCTGTCTCCAA	ACCGGTTGGAGACAGAATCATCTAATGTTAATATTCATAGCATTAGATGATTCTGTCTCCAATTTT	TCAGAAGACGCACCGGTTGGAGACAGAATCATCTAATGTTAATATTCATAGCATTAGATGATTCTGTCTCCAATTTTTTGAATTCGCACCAGCACGCTACGCAGTGTGTGTGTGTGTCAACACGTTTCGCCGTCTTCGT
ASH2L	XM_005273682.1	4995	ACCAGTGTCAGTTGACGTGTTG	1539	GCCATCATAGTGGGAATATCT	AGGTATTCCCACTGTGATGGC	ACCGGGCCATCATAGTGGGAATATCTGTTAATATTCATAGCAGGTATTCCCACTGTGATGGCTTTT	TCAGAAGACGCACCGGGCCATCATAGTGGGAATATCTGTTAATATTCATAGCAGGTATTCCCACTGTGATGGCTTTTTTGAATTCGCACCAGCACGCTACGCAACCAGTGTCAGTTGACGTGTTGTTCGCCGTCTTCGT
ASH2L	XM_005273682.1	4996	GTGTGTGTCAGTTGACGTCAGT	1429	CTGCCATCATAGTGGGAATAT	GTATTCCCACTGTGATGGCAG	ACCGGCTGCCATCATAGTGGGAATATGTTAATATTCATAGCGTATTCCCACTGTGATGGCAGTTTT	TCAGAAGACGCACCGGCTGCCATCATAGTGGGAATATGTTAATATTCATAGCGTATTCCCACTGTGATGGCAGTTTTTTGAATTCGCACCAGCACGCTACGCAGTGTGTGTCAGTTGACGTCAGTTTCGCCGTCTTCGT
ASH2L	XM_005273682.1	4997	TGCAGTGTCAGTTGACGTCACA	972	GTCTGTCATCATAGTGGGAAT	ATTCCCACTGTGATGGCAGAC	ACCGGGTCTGTCATCATAGTGGGAATGTTAATATTCATAGCATTCCCACTGTGATGGCAGACTTTT	TCAGAAGACGCACCGGGTCTGTCATCATAGTGGGAATGTTAATATTCATAGCATTCCCACTGTGATGGCAGACTTTTTTGAATTCGCACCAGCACGCTACGCATGCAGTGTCAGTTGACGTCACATTCGCCGTCTTCGT
ASXL1	XM_006723727.1	105	TGCAGTGTGTGTGTCAACACCA	1314	GCTGATGGTGAATTTATTCAT	ATGAGTAAATTCACCATCAGC	ACCGGGCTGATGGTGAATTTATTCATGTTAATATTCATAGCATGAGTAAATTCACCATCAGCTTTT	TCAGAAGACGCACCGGGCTGATGGTGAATTTATTCATGTTAATATTCATAGCATGAGTAAATTCACCATCAGCTTTTTTGAATTCGCACCAGCACGCTACGCATGCAGTGTGTGTGTCAACACCATTCGCCGTCTTCGT
ASXL1	XM_006723727.1	106	ACTGGTGTGTGTGTCAACACAC	504	CCGGATTCAACTTTCATGTAT	ATACGTGAAAGTTGAATCCGG	ACCGGCCGGATTCAACTTTCATGTATGTTAATATTCATAGCATACGTGAAAGTTGAATCCGGTTTT	TCAGAAGACGCACCGGCCGGATTCAACTTTCATGTATGTTAATATTCATAGCATACGTGAAAGTTGAATCCGGTTTTTTGAATTCGCACCAGCACGCTACGCAACTGGTGTGTGTGTCAACACACTTCGCCGTCTTCGT
ASXL1	XM_006723727.1	107	CAACGTGTGTGTGTCAACACTG	1361	GCTATGTCACAGGATAGTAAT	ATTACTGTCCTGTGACATAGC	ACCGGGCTATGTCACAGGATAGTAATGTTAATATTCATAGCATTACTGTCCTGTGACATAGCTTTT	TCAGAAGACGCACCGGGCTATGTCACAGGATAGTAATGTTAATATTCATAGCATTACTGTCCTGTGACATAGCTTTTTTGAATTCGCACCAGCACGCTACGCACAACGTGTGTGTGTCAACACTGTTCGCCGTCTTCGT
ASXL1	XM_006723727.1	108	TGCAGTGTGTGTGTCAACTGGT	1699	CCAGGAGAATTAGTGTGTATA	TATACGCACTGATTCTCCTGG	ACCGGCCAGGAGAATTAGTGTGTATAGTTAATATTCATAGCTATACGCACTGATTCTCCTGGTTTT	TCAGAAGACGCACCGGCCAGGAGAATTAGTGTGTATAGTTAATATTCATAGCTATACGCACTGATTCTCCTGGTTTTTTGAATTCGCACCAGCACGCTACGCATGCAGTGTGTGTGTCAACTGGTTTCGCCGTCTTCGT
ASXL1	XM_006723727.1	109	ACACGTGTGTGTGTCAACTGCA	1219	TCGCTACGTATGGGATCTTTG	TAAAGATCCCATGCGTAGCGA	ACCGGTCGCTACGTATGGGATCTTTGGTTAATATTCATAGCTAAAGATCCCATGCGTAGCGATTTT	TCAGAAGACGCACCGGTCGCTACGTATGGGATCTTTGGTTAATATTCATAGCTAAAGATCCCATGCGTAGCGATTTTTTGAATTCGCACCAGCACGCTACGCAACACGTGTGTGTGTCAACTGCATTCGCCGTCTTCGT
ASXL1	XM_006723727.1	4998	ACTGGTGTCAGTTGACGTCAAC	535	CGGATGCTCTAATGACACTAA	TTGGTGTCATTGGAGCATCCG	ACCGGCGGATGCTCTAATGACACTAAGTTAATATTCATAGCTTGGTGTCATTGGAGCATCCGTTTT	TCAGAAGACGCACCGGCGGATGCTCTAATGACACTAAGTTAATATTCATAGCTTGGTGTCATTGGAGCATCCGTTTTTTGAATTCGCACCAGCACGCTACGCAACTGGTGTCAGTTGACGTCAACTTCGCCGTCTTCGT
ASXL1	XM_006723727.1	4999	CAACGTGTCAGTTGACGTCATG	896	GAGGTAGAAGGATTAAAGGAA	TTCCTTTAGTCCTTCTGCCTC	ACCGGGAGGTAGAAGGATTAAAGGAAGTTAATATTCATAGCTTCCTTTAGTCCTTCTGCCTCTTTT	TCAGAAGACGCACCGGGAGGTAGAAGGATTAAAGGAAGTTAATATTCATAGCTTCCTTTAGTCCTTCTGCCTCTTTTTTGAATTCGCACCAGCACGCTACGCACAACGTGTCAGTTGACGTCATGTTCGCCGTCTTCGT
ASXL1	XM_006723727.1	5000	TGCAGTGTCAGTTGACGTACGT	1452	GCAGAAGGATTAAAGGAAATG	CATTTCCTTTAGTCCTTCTGC	ACCGGGCAGAAGGATTAAAGGAAATGGTTAATATTCATAGCCATTTCCTTTAGTCCTTCTGCTTTT	TCAGAAGACGCACCGGGCAGAAGGATTAAAGGAAATGGTTAATATTCATAGCCATTTCCTTTAGTCCTTCTGCTTTTTTGAATTCGCACCAGCACGCTACGCATGCAGTGTCAGTTGACGTACGTTTCGCCGTCTTCGT
ASXL2	XM_006712039.1	110	CAGTGTGTGTGTGTCAACTGAC	556	GCCAAGAATCTTTAGTTACAT	ATGTAACTAAAGATTCTTGGC	ACCGGGCCAAGAATCTTTAGTTACATGTTAATATTCATAGCATGTAACTAAAGATTCTTGGCTTTT	TCAGAAGACGCACCGGGCCAAGAATCTTTAGTTACATGTTAATATTCATAGCATGTAACTAAAGATTCTTGGCTTTTTTGAATTCGCACCAGCACGCTACGCACAGTGTGTGTGTGTCAACTGACTTCGCCGTCTTCGT
ASXL2	NM_018263.4	111	GTTGGTGTGTGTGTCAACTGTG	895	CCAGGTAGAGTGGGAGTATGT	ATATACTCCCATTCTACCTGG	ACCGGCCAGGTAGAGTGGGAGTATGTGTTAATATTCATAGCATATACTCCCATTCTACCTGGTTTT	TCAGAAGACGCACCGGCCAGGTAGAGTGGGAGTATGTGTTAATATTCATAGCATATACTCCCATTCTACCTGGTTTTTTGAATTCGCACCAGCACGCTACGCAGTTGGTGTGTGTGTCAACTGTGTTCGCCGTCTTCGT
ASXL2	XM_006712039.1	112	CACAGTGTGTGTGTCATGGTGT	2323	CCAACCAGCATTTCTCATTAA	TTAGTGAGAGATGCTGGTTGG	ACCGGCCAACCAGCATTTCTCATTAAGTTAATATTCATAGCTTAGTGAGAGATGCTGGTTGGTTTT	TCAGAAGACGCACCGGCCAACCAGCATTTCTCATTAAGTTAATATTCATAGCTTAGTGAGAGATGCTGGTTGGTTTTTTGAATTCGCACCAGCACGCTACGCACACAGTGTGTGTGTCATGGTGTTTCGCCGTCTTCGT
ASXL2	XM_006712039.1	113	GTACGTGTGTGTGTCATGGTCA	1788	CCGGATTCTATTCTGGTTAAT	ATTAACCAGAATGGAGTCCGG	ACCGGCCGGATTCTATTCTGGTTAATGTTAATATTCATAGCATTAACCAGAATGGAGTCCGGTTTT	TCAGAAGACGCACCGGCCGGATTCTATTCTGGTTAATGTTAATATTCATAGCATTAACCAGAATGGAGTCCGGTTTTTTGAATTCGCACCAGCACGCTACGCAGTACGTGTGTGTGTCATGGTCATTCGCCGTCTTCGT
ASXL2	XM_006712039.1	5001	ACACGTGTCAGTTGACGTACCA	1855	CCACTATTCCAGTAGGTAAAG	CTTTACCTGCTGGAATGGTGG	ACCGGCCACTATTCCAGTAGGTAAAGGTTAATATTCATAGCCTTTACCTGCTGGAATGGTGGTTTT	TCAGAAGACGCACCGGCCACTATTCCAGTAGGTAAAGGTTAATATTCATAGCCTTTACCTGCTGGAATGGTGGTTTTTTGAATTCGCACCAGCACGCTACGCAACACGTGTCAGTTGACGTACCATTCGCCGTCTTCGT
ASXL2	XM_006712039.1	5002	CAGTGTGTCAGTTGACGTACAC	579	GCTTCTCCTAGTGATCCTAAA	TTTGGGATCACTGGGAGAAGC	ACCGGGCTTCTCCTAGTGATCCTAAAGTTAATATTCATAGCTTTGGGATCACTGGGAGAAGCTTTT	TCAGAAGACGCACCGGGCTTCTCCTAGTGATCCTAAAGTTAATATTCATAGCTTTGGGATCACTGGGAGAAGCTTTTTTGAATTCGCACCAGCACGCTACGCACAGTGTGTCAGTTGACGTACACTTCGCCGTCTTCGT
ASXL2	XM_006712039.1	5003	GTTGGTGTCAGTTGACGTACTG	1528	CAGCCGAACTTCTTCACATTT	AGATGTGGAGAAGTTCGGCTG	ACCGGCAGCCGAACTTCTTCACATTTGTTAATATTCATAGCAGATGTGGAGAAGTTCGGCTGTTTT	TCAGAAGACGCACCGGCAGCCGAACTTCTTCACATTTGTTAATATTCATAGCAGATGTGGAGAAGTTCGGCTGTTTTTTGAATTCGCACCAGCACGCTACGCAGTTGGTGTCAGTTGACGTACTGTTCGCCGTCTTCGT
ASXL2	XM_006712039.1	5004	ACACGTGTCAGTTGACGTTGGT	1215	GCCGAACTTCTCCATATCTTT	GAAGATGTGGAGAAGTTCGGC	ACCGGGCCGAACTTCTCCATATCTTTGTTAATATTCATAGCGAAGATGTGGAGAAGTTCGGCTTTT	TCAGAAGACGCACCGGGCCGAACTTCTCCATATCTTTGTTAATATTCATAGCGAAGATGTGGAGAAGTTCGGCTTTTTTGAATTCGCACCAGCACGCTACGCAACACGTGTCAGTTGACGTTGGTTTCGCCGTCTTCGT
ASXL3	XM_005258356.1	114	TGGTGTGTGTGTGTCATGGTAC	625	GCTATATCGGGAGTAATTAAA	TTTAATTGCTCCCGATATAGC	ACCGGGCTATATCGGGAGTAATTAAAGTTAATATTCATAGCTTTAATTGCTCCCGATATAGCTTTT	TCAGAAGACGCACCGGGCTATATCGGGAGTAATTAAAGTTAATATTCATAGCTTTAATTGCTCCCGATATAGCTTTTTTGAATTCGCACCAGCACGCTACGCATGGTGTGTGTGTGTCATGGTACTTCGCCGTCTTCGT
ASXL3	XM_005258356.1	115	ACTGGTGTGTGTGTCATGGTTG	1866	ATACTCCCGAACCCATTATAA	TTATGATGGGTTCGGGAGTAT	ACCGGATACTCCCGAACCCATTATAAGTTAATATTCATAGCTTATGATGGGTTCGGGAGTATTTTT	TCAGAAGACGCACCGGATACTCCCGAACCCATTATAAGTTAATATTCATAGCTTATGATGGGTTCGGGAGTATTTTTTTGAATTCGCACCAGCACGCTACGCAACTGGTGTGTGTGTCATGGTTGTTCGCCGTCTTCGT
ASXL3	XM_005258356.1	116	GTACGTGTGTGTGTCATGCAGT	1814	ATCAGTCAACCCGGAATATAT	ATATGTTCCGGGTTGACTGAT	ACCGGATCAGTCAACCCGGAATATATGTTAATATTCATAGCATATGTTCCGGGTTGACTGATTTTT	TCAGAAGACGCACCGGATCAGTCAACCCGGAATATATGTTAATATTCATAGCATATGTTCCGGGTTGACTGATTTTTTTGAATTCGCACCAGCACGCTACGCAGTACGTGTGTGTGTCATGCAGTTTCGCCGTCTTCGT
ASXL3	XM_005258356.1	4585	GTGTGTGTCAGTCATGACACCA	1861	ATCCACTGTCTTGAGTATTAT	ATAATACTCAGGACAGTGGAT	ACCGGATCCACTGTCTTGAGTATTATGTTAATATTCATAGCATAATACTCAGGACAGTGGATTTTT	TCAGAAGACGCACCGGATCCACTGTCTTGAGTATTATGTTAATATTCATAGCATAATACTCAGGACAGTGGATTTTTTTGAATTCGCACCAGCACGCTACGCAGTGTGTGTCAGTCATGACACCATTCGCCGTCTTCGT
ASXL3	XM_005258356.1	5005	CATGGTGTCAGTTGACGTTGCA	995	GCAGTTGTGGATAAGGTAAGA	TCTTGCCTTATCCGCAACTGC	ACCGGGCAGTTGTGGATAAGGTAAGAGTTAATATTCATAGCTCTTGCCTTATCCGCAACTGCTTTT	TCAGAAGACGCACCGGGCAGTTGTGGATAAGGTAAGAGTTAATATTCATAGCTCTTGCCTTATCCGCAACTGCTTTTTTGAATTCGCACCAGCACGCTACGCACATGGTGTCAGTTGACGTTGCATTCGCCGTCTTCGT
ASXL3	XM_005258356.1	5006	GTCAGTGTCAGTTGACGTTGAC	546	CTGGGTATGTTAAGAGAGGAA	TTCCTCTCTTGACATGCCCAG	ACCGGCTGGGTATGTTAAGAGAGGAAGTTAATATTCATAGCTTCCTCTCTTGACATGCCCAGTTTT	TCAGAAGACGCACCGGCTGGGTATGTTAAGAGAGGAAGTTAATATTCATAGCTTCCTCTCTTGACATGCCCAGTTTTTTGAATTCGCACCAGCACGCTACGCAGTCAGTGTCAGTTGACGTTGACTTCGCCGTCTTCGT
ASXL3	XM_005258356.1	5007	TGGTGTGTCAGTTGACGTTGTG	1073	CAGAGCTTGGTTTCTGTGTTA	TAGCACAGAAACCAGGCTCTG	ACCGGCAGAGCTTGGTTTCTGTGTTAGTTAATATTCATAGCTAGCACAGAAACCAGGCTCTGTTTT	TCAGAAGACGCACCGGCAGAGCTTGGTTTCTGTGTTAGTTAATATTCATAGCTAGCACAGAAACCAGGCTCTGTTTTTTGAATTCGCACCAGCACGCTACGCATGGTGTGTCAGTTGACGTTGTGTTCGCCGTCTTCGT
ASXL3	XM_005258356.1	5008	ACACGTGTCAGTTGACCAGTGT	1142	GAGCTTGGTTTCTGTGCTATT	AGTAGCACAGAAACCAGGCTC	ACCGGGAGCTTGGTTTCTGTGCTATTGTTAATATTCATAGCAGTAGCACAGAAACCAGGCTCTTTT	TCAGAAGACGCACCGGGAGCTTGGTTTCTGTGCTATTGTTAATATTCATAGCAGTAGCACAGAAACCAGGCTCTTTTTTGAATTCGCACCAGCACGCTACGCAACACGTGTCAGTTGACCAGTGTTTCGCCGTCTTCGT
ATAD2	NM_014109.3	117	TGTGGTGTGTGTGTCATGCACA	1050	GTAGGATTAGAAGTCGTTATA	TATAACGACTTCTAATCCTAC	ACCGGGTAGGATTAGAAGTCGTTATAGTTAATATTCATAGCTATAACGACTTCTAATCCTACTTTT	TCAGAAGACGCACCGGGTAGGATTAGAAGTCGTTATAGTTAATATTCATAGCTATAACGACTTCTAATCCTACTTTTTTGAATTCGCACCAGCACGCTACGCATGTGGTGTGTGTGTCATGCACATTCGCCGTCTTCGT
ATAD2	NM_014109.3	118	ACCAGTGTGTGTGTCATGCAAC	569	GCAAAGGATGATAGCTAGAAT	ATTCTGGCTATCATCCTTTGC	ACCGGGCAAAGGATGATAGCTAGAATGTTAATATTCATAGCATTCTGGCTATCATCCTTTGCTTTT	TCAGAAGACGCACCGGGCAAAGGATGATAGCTAGAATGTTAATATTCATAGCATTCTGGCTATCATCCTTTGCTTTTTTGAATTCGCACCAGCACGCTACGCAACCAGTGTGTGTGTCATGCAACTTCGCCGTCTTCGT
ATAD2	NM_014109.3	119	CAGTGTGTGTGTGTCATGCATG	1482	CATCGCAAGGACTATGATAAA	TTTATCATGGTCCTTGCGATG	ACCGGCATCGCAAGGACTATGATAAAGTTAATATTCATAGCTTTATCATGGTCCTTGCGATGTTTT	TCAGAAGACGCACCGGCATCGCAAGGACTATGATAAAGTTAATATTCATAGCTTTATCATGGTCCTTGCGATGTTTTTTGAATTCGCACCAGCACGCTACGCACAGTGTGTGTGTGTCATGCATGTTCGCCGTCTTCGT
ATAD2	NM_014109.3	120	TGTGGTGTGTGTGTCATGACGT	1412	CGAGTGTTTACTAAGCTTGTT	AACAGGCTTAGTAAACACTCG	ACCGGCGAGTGTTTACTAAGCTTGTTGTTAATATTCATAGCAACAGGCTTAGTAAACACTCGTTTT	TCAGAAGACGCACCGGCGAGTGTTTACTAAGCTTGTTGTTAATATTCATAGCAACAGGCTTAGTAAACACTCGTTTTTTGAATTCGCACCAGCACGCTACGCATGTGGTGTGTGTGTCATGACGTTTCGCCGTCTTCGT
ATAD2	NM_014109.3	121	ACGTGTGTGTGTGTCATGACCA	1333	GCCGATGTTGATTCAATGTAA	TTGCATTGGATCAACATCGGC	ACCGGGCCGATGTTGATTCAATGTAAGTTAATATTCATAGCTTGCATTGGATCAACATCGGCTTTT	TCAGAAGACGCACCGGGCCGATGTTGATTCAATGTAAGTTAATATTCATAGCTTGCATTGGATCAACATCGGCTTTTTTGAATTCGCACCAGCACGCTACGCAACGTGTGTGTGTGTCATGACCATTCGCCGTCTTCGT
ATAD2	NM_014109.3	4498	ACGTGTGTCAGTCAACCAGTAC	768	CGGATAAAGAAGAACGGATAA	TTGTCCGTTCTTCTTTATCCG	ACCGGCGGATAAAGAAGAACGGATAAGTTAATATTCATAGCTTGTCCGTTCTTCTTTATCCGTTTT	TCAGAAGACGCACCGGCGGATAAAGAAGAACGGATAAGTTAATATTCATAGCTTGTCCGTTCTTCTTTATCCGTTTTTTGAATTCGCACCAGCACGCTACGCAACGTGTGTCAGTCAACCAGTACTTCGCCGTCTTCGT
ATAD2	NM_014109.3	4499	CATGGTGTCAGTCAACCAGTTG	2289	CCAGAGTGCAAGTTATGATTT	AAATCATGACTTGCACTCTGG	ACCGGCCAGAGTGCAAGTTATGATTTGTTAATATTCATAGCAAATCATGACTTGCACTCTGGTTTT	TCAGAAGACGCACCGGCCAGAGTGCAAGTTATGATTTGTTAATATTCATAGCAAATCATGACTTGCACTCTGGTTTTTTGAATTCGCACCAGCACGCTACGCACATGGTGTCAGTCAACCAGTTGTTCGCCGTCTTCGT
ATAD2	NM_014109.3	5009	CATGGTGTCAGTTGACCAGTCA	2219	CTCGGTTATTGAGGGTTAGAA	TTCTAGCCCTCAATGACCGAG	ACCGGCTCGGTTATTGAGGGTTAGAAGTTAATATTCATAGCTTCTAGCCCTCAATGACCGAGTTTT	TCAGAAGACGCACCGGCTCGGTTATTGAGGGTTAGAAGTTAATATTCATAGCTTCTAGCCCTCAATGACCGAGTTTTTTGAATTCGCACCAGCACGCTACGCACATGGTGTCAGTTGACCAGTCATTCGCCGTCTTCGT
ATAD2B	NM_001242338.1	122	CAACGTGTGTGTGTCATGACAC	734	GCACTGGAATGTAGTAATAAT	ATTATTGCTACATTCCAGTGC	ACCGGGCACTGGAATGTAGTAATAATGTTAATATTCATAGCATTATTGCTACATTCCAGTGCTTTT	TCAGAAGACGCACCGGGCACTGGAATGTAGTAATAATGTTAATATTCATAGCATTATTGCTACATTCCAGTGCTTTTTTGAATTCGCACCAGCACGCTACGCACAACGTGTGTGTGTCATGACACTTCGCCGTCTTCGT
ATAD2B	NM_001242338.1	5010	GTCAGTGTCAGTTGACCAGTAC	595	GACCACTGTTGGAAAGAAGTT	AGCTTCTTTCCAGCAGTGGTC	ACCGGGACCACTGTTGGAAAGAAGTTGTTAATATTCATAGCAGCTTCTTTCCAGCAGTGGTCTTTT	TCAGAAGACGCACCGGGACCACTGTTGGAAAGAAGTTGTTAATATTCATAGCAGCTTCTTTCCAGCAGTGGTCTTTTTTGAATTCGCACCAGCACGCTACGCAGTCAGTGTCAGTTGACCAGTACTTCGCCGTCTTCGT
ATAD2B	NM_001242338.1	5011	TGGTGTGTCAGTTGACCAGTTG	2524	CCACTGTTGGAAAGAAGTTTC	GAAGCTTCTTTCCAGCAGTGG	ACCGGCCACTGTTGGAAAGAAGTTTCGTTAATATTCATAGCGAAGCTTCTTTCCAGCAGTGGTTTT	TCAGAAGACGCACCGGCCACTGTTGGAAAGAAGTTTCGTTAATATTCATAGCGAAGCTTCTTTCCAGCAGTGGTTTTTTGAATTCGCACCAGCACGCTACGCATGGTGTGTCAGTTGACCAGTTGTTCGCCGTCTTCGT
ATAD2B	NM_001242338.1	5012	CATGGTGTCAGTTGACCACAGT	1339	CTCTTATAGGCCACGTTTATT	AATAAGCGTGGCCTGTAAGAG	ACCGGCTCTTATAGGCCACGTTTATTGTTAATATTCATAGCAATAAGCGTGGCCTGTAAGAGTTTT	TCAGAAGACGCACCGGCTCTTATAGGCCACGTTTATTGTTAATATTCATAGCAATAAGCGTGGCCTGTAAGAGTTTTTTGAATTCGCACCAGCACGCTACGCACATGGTGTCAGTTGACCACAGTTTCGCCGTCTTCGT
ATAD2B	NM_001242338.1	5013	GTGTGTGTCAGTTGACCACACA	1192	CTGCAGTTGGATGTTTCCTTA	TGAGGAAACATCCAGCTGCAG	ACCGGCTGCAGTTGGATGTTTCCTTAGTTAATATTCATAGCTGAGGAAACATCCAGCTGCAGTTTT	TCAGAAGACGCACCGGCTGCAGTTGGATGTTTCCTTAGTTAATATTCATAGCTGAGGAAACATCCAGCTGCAGTTTTTTGAATTCGCACCAGCACGCTACGCAGTGTGTGTCAGTTGACCACACATTCGCCGTCTTCGT
ATAD2B	NM_001242338.1	5014	TGACGTGTCAGTTGACCACAAC	536	GCTGGAAAGAAGCTTTAACAA	TTGTTGAAGCTTCTTTCCAGC	ACCGGGCTGGAAAGAAGCTTTAACAAGTTAATATTCATAGCTTGTTGAAGCTTCTTTCCAGCTTTT	TCAGAAGACGCACCGGGCTGGAAAGAAGCTTTAACAAGTTAATATTCATAGCTTGTTGAAGCTTCTTTCCAGCTTTTTTGAATTCGCACCAGCACGCTACGCATGACGTGTCAGTTGACCACAACTTCGCCGTCTTCGT
ATAD2B	NM_001242338.1	5015	ACCAGTGTCAGTTGACCACATG	1342	GTGTTTCCTCATGTTGAAATT	AATTTCAGCATGAGGAAACAC	ACCGGGTGTTTCCTCATGTTGAAATTGTTAATATTCATAGCAATTTCAGCATGAGGAAACACTTTT	TCAGAAGACGCACCGGGTGTTTCCTCATGTTGAAATTGTTAATATTCATAGCAATTTCAGCATGAGGAAACACTTTTTTGAATTCGCACCAGCACGCTACGCAACCAGTGTCAGTTGACCACATGTTCGCCGTCTTCGT
ATAD2B	NM_001242338.1	5016	GTGTGTGTCAGTTGACCAACGT	2252	CCATGCAATGCAGAATATTGT	ACGATATTCTGCATTGCATGG	ACCGGCCATGCAATGCAGAATATTGTGTTAATATTCATAGCACGATATTCTGCATTGCATGGTTTT	TCAGAAGACGCACCGGCCATGCAATGCAGAATATTGTGTTAATATTCATAGCACGATATTCTGCATTGCATGGTTTTTTGAATTCGCACCAGCACGCTACGCAGTGTGTGTCAGTTGACCAACGTTTCGCCGTCTTCGT
ATAT1	XM_005249414.1	5017	TGCAGTGTCAGTTGACCAACCA	1507	GCAGAGTAATCGCTATGTTGT	ACAACATGGCGGTTACTCTGC	ACCGGGCAGAGTAATCGCTATGTTGTGTTAATATTCATAGCACAACATGGCGGTTACTCTGCTTTT	TCAGAAGACGCACCGGGCAGAGTAATCGCTATGTTGTGTTAATATTCATAGCACAACATGGCGGTTACTCTGCTTTTTTGAATTCGCACCAGCACGCTACGCATGCAGTGTCAGTTGACCAACCATTCGCCGTCTTCGT
ATAT1	XM_005249414.1	5018	ACTGGTGTCAGTTGACCAACAC	514	CAGAGTAATCGCTATGTTGTT	AACAACATGGCGGTTACTCTG	ACCGGCAGAGTAATCGCTATGTTGTTGTTAATATTCATAGCAACAACATGGCGGTTACTCTGTTTT	TCAGAAGACGCACCGGCAGAGTAATCGCTATGTTGTTGTTAATATTCATAGCAACAACATGGCGGTTACTCTGTTTTTTGAATTCGCACCAGCACGCTACGCAACTGGTGTCAGTTGACCAACACTTCGCCGTCTTCGT
ATAT1	XM_005249414.1	5019	CAACGTGTCAGTTGACCAACTG	1742	GAGCCATTATTGGTTTCATTA	TGATGAAACCAATAATGGCTC	ACCGGGAGCCATTATTGGTTTCATTAGTTAATATTCATAGCTGATGAAACCAATAATGGCTCTTTT	TCAGAAGACGCACCGGGAGCCATTATTGGTTTCATTAGTTAATATTCATAGCTGATGAAACCAATAATGGCTCTTTTTTGAATTCGCACCAGCACGCTACGCACAACGTGTCAGTTGACCAACTGTTCGCCGTCTTCGT
ATAT1	XM_005249414.1	5020	TGCAGTGTCAGTTGACCATGGT	1526	GAGGCTTATAATGAGGTAGAA	TTCTACCTCATTATGAGCCTC	ACCGGGAGGCTTATAATGAGGTAGAAGTTAATATTCATAGCTTCTACCTCATTATGAGCCTCTTTT	TCAGAAGACGCACCGGGAGGCTTATAATGAGGTAGAAGTTAATATTCATAGCTTCTACCTCATTATGAGCCTCTTTTTTGAATTCGCACCAGCACGCTACGCATGCAGTGTCAGTTGACCATGGTTTCGCCGTCTTCGT
ATAT1	XM_005249414.1	5021	ACACGTGTCAGTTGACCATGCA	1299	CGCTCCTATCATTAGTGTATC	GATGCACTAGTGATAGGAGCG	ACCGGCGCTCCTATCATTAGTGTATCGTTAATATTCATAGCGATGCACTAGTGATAGGAGCGTTTT	TCAGAAGACGCACCGGCGCTCCTATCATTAGTGTATCGTTAATATTCATAGCGATGCACTAGTGATAGGAGCGTTTTTTGAATTCGCACCAGCACGCTACGCAACACGTGTCAGTTGACCATGCATTCGCCGTCTTCGT
ATAT1	XM_005249414.1	5022	CAGTGTGTCAGTTGACCATGAC	609	GCTCCTATCATTAGTGCATTA	TGATGCACTAGTGATAGGAGC	ACCGGGCTCCTATCATTAGTGCATTAGTTAATATTCATAGCTGATGCACTAGTGATAGGAGCTTTT	TCAGAAGACGCACCGGGCTCCTATCATTAGTGCATTAGTTAATATTCATAGCTGATGCACTAGTGATAGGAGCTTTTTTGAATTCGCACCAGCACGCTACGCACAGTGTGTCAGTTGACCATGACTTCGCCGTCTTCGT
ATAT1	XM_005249414.1	5023	GTTGGTGTCAGTTGACCATGTG	1905	CGAGAACTCTTCTAGTATATG	CATATACTGGAAGAGTTCTCG	ACCGGCGAGAACTCTTCTAGTATATGGTTAATATTCATAGCCATATACTGGAAGAGTTCTCGTTTT	TCAGAAGACGCACCGGCGAGAACTCTTCTAGTATATGGTTAATATTCATAGCCATATACTGGAAGAGTTCTCGTTTTTTGAATTCGCACCAGCACGCTACGCAGTTGGTGTCAGTTGACCATGTGTTCGCCGTCTTCGT
ATAT1	XM_005249414.1	5024	GTCAGTGTCAGTTGACACGTGT	2199	CCACTTTGTATCTTGGACTTT	AAAGTCCAGGATGCAAAGTGG	ACCGGCCACTTTGTATCTTGGACTTTGTTAATATTCATAGCAAAGTCCAGGATGCAAAGTGGTTTT	TCAGAAGACGCACCGGCCACTTTGTATCTTGGACTTTGTTAATATTCATAGCAAAGTCCAGGATGCAAAGTGGTTTTTTGAATTCGCACCAGCACGCTACGCAGTCAGTGTCAGTTGACACGTGTTTCGCCGTCTTCGT
ATF1	NM_005171.4	123	GTCAGTGTGTGTGTCATGACTG	1233	GCTCAACAGGTATTATCTTTA	TAAAGATGATACCTGTTGAGC	ACCGGGCTCAACAGGTATTATCTTTAGTTAATATTCATAGCTAAAGATGATACCTGTTGAGCTTTT	TCAGAAGACGCACCGGGCTCAACAGGTATTATCTTTAGTTAATATTCATAGCTAAAGATGATACCTGTTGAGCTTTTTTGAATTCGCACCAGCACGCTACGCAGTCAGTGTGTGTGTCATGACTGTTCGCCGTCTTCGT
ATF1	NM_005171.4	124	ACGTGTGTGTGTGTCATGTGGT	1787	CAGCTACTTCTTTGCCATAAA	TTTGTGGCAGAGAAGTAGCTG	ACCGGCAGCTACTTCTTTGCCATAAAGTTAATATTCATAGCTTTGTGGCAGAGAAGTAGCTGTTTT	TCAGAAGACGCACCGGCAGCTACTTCTTTGCCATAAAGTTAATATTCATAGCTTTGTGGCAGAGAAGTAGCTGTTTTTTGAATTCGCACCAGCACGCTACGCAACGTGTGTGTGTGTCATGTGGTTTCGCCGTCTTCGT
ATF1	NM_005171.4	125	CACAGTGTGTGTGTCATGTGCA	1913	AGGTACAACTATTCTTCAGTA	TACTGAAGAATAGTTGTACCT	ACCGGAGGTACAACTATTCTTCAGTAGTTAATATTCATAGCTACTGAAGAATAGTTGTACCTTTTT	TCAGAAGACGCACCGGAGGTACAACTATTCTTCAGTAGTTAATATTCATAGCTACTGAAGAATAGTTGTACCTTTTTTTGAATTCGCACCAGCACGCTACGCACACAGTGTGTGTGTCATGTGCATTCGCCGTCTTCGT
ATF1	NM_005171.4	126	GTTGGTGTGTGTGTCATGTGAC	814	TGAAGGATCTTTATTCCAATA	TATTGGAATAAAGATCCTTCA	ACCGGTGAAGGATCTTTATTCCAATAGTTAATATTCATAGCTATTGGAATAAAGATCCTTCATTTT	TCAGAAGACGCACCGGTGAAGGATCTTTATTCCAATAGTTAATATTCATAGCTATTGGAATAAAGATCCTTCATTTTTTGAATTCGCACCAGCACGCTACGCAGTTGGTGTGTGTGTCATGTGACTTCGCCGTCTTCGT
ATF1	NM_005171.4	127	TGACGTGTGTGTGTCATGTGTG	1271	GCATAGGTTCCTCATAGAAAG	CTTTCTGTGAGGAGCCTATGC	ACCGGGCATAGGTTCCTCATAGAAAGGTTAATATTCATAGCCTTTCTGTGAGGAGCCTATGCTTTT	TCAGAAGACGCACCGGGCATAGGTTCCTCATAGAAAGGTTAATATTCATAGCCTTTCTGTGAGGAGCCTATGCTTTTTTGAATTCGCACCAGCACGCTACGCATGACGTGTGTGTGTCATGTGTGTTCGCCGTCTTCGT
ATF1	NM_005171.4	3825	ACTGGTGTGTTGACTGTGGTCA	1501	CCTACAGGTTTGTATTTGTTT	AAACAAATGCAAACCTGTAGG	ACCGGCCTACAGGTTTGTATTTGTTTGTTAATATTCATAGCAAACAAATGCAAACCTGTAGGTTTT	TCAGAAGACGCACCGGCCTACAGGTTTGTATTTGTTTGTTAATATTCATAGCAAACAAATGCAAACCTGTAGGTTTTTTGAATTCGCACCAGCACGCTACGCAACTGGTGTGTTGACTGTGGTCATTCGCCGTCTTCGT
ATF1	NM_005171.4	3826	CACAGTGTGTTGACTGTGGTAC	755	CCCAGCAATTAGGTGGTTGTA	TACGACCACCTGATTGCTGGG	ACCGGCCCAGCAATTAGGTGGTTGTAGTTAATATTCATAGCTACGACCACCTGATTGCTGGGTTTT	TCAGAAGACGCACCGGCCCAGCAATTAGGTGGTTGTAGTTAATATTCATAGCTACGACCACCTGATTGCTGGGTTTTTTGAATTCGCACCAGCACGCTACGCACACAGTGTGTTGACTGTGGTACTTCGCCGTCTTCGT
ATF1	NM_005171.4	4641	CAACGTGTCAGTACGTACGTCA	2024	AGTTTAGGGAGCTCATATTTC	GAAATGTGAGCTCCCTGAACT	ACCGGAGTTTAGGGAGCTCATATTTCGTTAATATTCATAGCGAAATGTGAGCTCCCTGAACTTTTT	TCAGAAGACGCACCGGAGTTTAGGGAGCTCATATTTCGTTAATATTCATAGCGAAATGTGAGCTCCCTGAACTTTTTTTGAATTCGCACCAGCACGCTACGCACAACGTGTCAGTACGTACGTCATTCGCCGTCTTCGT
ATF2	NM_001256091.1	128	CAACGTGTGTGTGTACGTGTGT	1834	GCATCATTACAGGTTCTCAAT	ATTGGGAACCTGTAATGATGC	ACCGGGCATCATTACAGGTTCTCAATGTTAATATTCATAGCATTGGGAACCTGTAATGATGCTTTT	TCAGAAGACGCACCGGGCATCATTACAGGTTCTCAATGTTAATATTCATAGCATTGGGAACCTGTAATGATGCTTTTTTGAATTCGCACCAGCACGCTACGCACAACGTGTGTGTGTACGTGTGTTTCGCCGTCTTCGT
ATF2	NM_001256091.1	129	GTTGGTGTGTGTGTACGTGTCA	2141	CCATCCTTTAACAGGCTAATT	AATTGGCCTGTTAGAGGATGG	ACCGGCCATCCTTTAACAGGCTAATTGTTAATATTCATAGCAATTGGCCTGTTAGAGGATGGTTTT	TCAGAAGACGCACCGGCCATCCTTTAACAGGCTAATTGTTAATATTCATAGCAATTGGCCTGTTAGAGGATGGTTTTTTGAATTCGCACCAGCACGCTACGCAGTTGGTGTGTGTGTACGTGTCATTCGCCGTCTTCGT
ATF2	NM_001256091.1	130	TGCAGTGTGTGTGTACGTGTAC	789	GCAGCTAATGAAGATCTTGAT	ATCAGGATCTTCGTTAGCTGC	ACCGGGCAGCTAATGAAGATCTTGATGTTAATATTCATAGCATCAGGATCTTCGTTAGCTGCTTTT	TCAGAAGACGCACCGGGCAGCTAATGAAGATCTTGATGTTAATATTCATAGCATCAGGATCTTCGTTAGCTGCTTTTTTGAATTCGCACCAGCACGCTACGCATGCAGTGTGTGTGTACGTGTACTTCGCCGTCTTCGT
ATF2	NM_001256091.1	131	ACGTGTGTGTGTGTACGTGTTG	1320	GCTATCATACTGTTGATAAAG	CTTTATCAGCAGTATGATAGC	ACCGGGCTATCATACTGTTGATAAAGGTTAATATTCATAGCCTTTATCAGCAGTATGATAGCTTTT	TCAGAAGACGCACCGGGCTATCATACTGTTGATAAAGGTTAATATTCATAGCCTTTATCAGCAGTATGATAGCTTTTTTGAATTCGCACCAGCACGCTACGCAACGTGTGTGTGTGTACGTGTTGTTCGCCGTCTTCGT
ATF2	NM_001256091.1	4521	TGTGGTGTCAGTCAACACACCA	1400	CTCTTGCAACACCTATTATAA	TTATGATAGGTGTTGCAAGAG	ACCGGCTCTTGCAACACCTATTATAAGTTAATATTCATAGCTTATGATAGGTGTTGCAAGAGTTTT	TCAGAAGACGCACCGGCTCTTGCAACACCTATTATAAGTTAATATTCATAGCTTATGATAGGTGTTGCAAGAGTTTTTTGAATTCGCACCAGCACGCTACGCATGTGGTGTCAGTCAACACACCATTCGCCGTCTTCGT
ATF2	NM_001256091.1	4522	ACCAGTGTCAGTCAACACACAC	514	ATGAGTTGGTGAGTCTATTTG	CAAATGGACTCGCCAACTCAT	ACCGGATGAGTTGGTGAGTCTATTTGGTTAATATTCATAGCCAAATGGACTCGCCAACTCATTTTT	TCAGAAGACGCACCGGATGAGTTGGTGAGTCTATTTGGTTAATATTCATAGCCAAATGGACTCGCCAACTCATTTTTTTGAATTCGCACCAGCACGCTACGCAACCAGTGTCAGTCAACACACACTTCGCCGTCTTCGT
ATF2	NM_001256091.1	5025	TGACGTGTCAGTTGACACGTCA	490	CGTCCAGTATCATTATAGGTT	AACCTGTAATGATGCTGGACG	ACCGGCGTCCAGTATCATTATAGGTTGTTAATATTCATAGCAACCTGTAATGATGCTGGACGTTTT	TCAGAAGACGCACCGGCGTCCAGTATCATTATAGGTTGTTAATATTCATAGCAACCTGTAATGATGCTGGACGTTTTTTGAATTCGCACCAGCACGCTACGCATGACGTGTCAGTTGACACGTCATTCGCCGTCTTCGT
ATF2	NM_001256091.1	5026	ACGTGTGTCAGTTGACACGTAC	962	GTGACCGAAAGGATTATGAAT	GTTCATGATCCTTTCGGTCAC	ACCGGGTGACCGAAAGGATTATGAATGTTAATATTCATAGCGTTCATGATCCTTTCGGTCACTTTT	TCAGAAGACGCACCGGGTGACCGAAAGGATTATGAATGTTAATATTCATAGCGTTCATGATCCTTTCGGTCACTTTTTTGAATTCGCACCAGCACGCTACGCAACGTGTGTCAGTTGACACGTACTTCGCCGTCTTCGT
ATF3	NM_001206486.2	132	GTTGGTGTGTGTGTACGTCAGT	1427	CCTCTTTATCCAACAGATAAA	TTTATCTGTTGGATAAAGAGG	ACCGGCCTCTTTATCCAACAGATAAAGTTAATATTCATAGCTTTATCTGTTGGATAAAGAGGTTTT	TCAGAAGACGCACCGGCCTCTTTATCCAACAGATAAAGTTAATATTCATAGCTTTATCTGTTGGATAAAGAGGTTTTTTGAATTCGCACCAGCACGCTACGCAGTTGGTGTGTGTGTACGTCAGTTTCGCCGTCTTCGT
ATF3	NM_001206486.2	133	TGGTGTGTGTGTGTACGTCACA	892	CCTGAAGAAGATGGAAGGGAA	TTTCCTTTCATCTTCTTCAGG	ACCGGCCTGAAGAAGATGGAAGGGAAGTTAATATTCATAGCTTTCCTTTCATCTTCTTCAGGTTTT	TCAGAAGACGCACCGGCCTGAAGAAGATGGAAGGGAAGTTAATATTCATAGCTTTCCTTTCATCTTCTTCAGGTTTTTTGAATTCGCACCAGCACGCTACGCATGGTGTGTGTGTGTACGTCACATTCGCCGTCTTCGT
ATF3	NM_001206486.2	134	ACACGTGTGTGTGTACGTCAAC	362	GCTGAATTGAAGGCTTAGATT	AATCTGAGCCTTCAGTTCAGC	ACCGGGCTGAATTGAAGGCTTAGATTGTTAATATTCATAGCAATCTGAGCCTTCAGTTCAGCTTTT	TCAGAAGACGCACCGGGCTGAATTGAAGGCTTAGATTGTTAATATTCATAGCAATCTGAGCCTTCAGTTCAGCTTTTTTGAATTCGCACCAGCACGCTACGCAACACGTGTGTGTGTACGTCAACTTCGCCGTCTTCGT
ATF3	NM_001206486.2	135	CACAGTGTGTGTGTACGTCATG	1123	AGATGAGAGAAACCTCTTTAT	ATAAAGAGGTTTCTCTCATCT	ACCGGAGATGAGAGAAACCTCTTTATGTTAATATTCATAGCATAAAGAGGTTTCTCTCATCTTTTT	TCAGAAGACGCACCGGAGATGAGAGAAACCTCTTTATGTTAATATTCATAGCATAAAGAGGTTTCTCTCATCTTTTTTTGAATTCGCACCAGCACGCTACGCACACAGTGTGTGTGTACGTCATGTTCGCCGTCTTCGT
ATF3	NM_001206486.2	3827	GTGTGTGTGTTGACTGTGGTTG	2121	CCGCCTTTCATTTGGATTCTG	TAGAATCCAGATGAAAGGCGG	ACCGGCCGCCTTTCATTTGGATTCTGGTTAATATTCATAGCTAGAATCCAGATGAAAGGCGGTTTT	TCAGAAGACGCACCGGCCGCCTTTCATTTGGATTCTGGTTAATATTCATAGCTAGAATCCAGATGAAAGGCGGTTTTTTGAATTCGCACCAGCACGCTACGCAGTGTGTGTGTTGACTGTGGTTGTTCGCCGTCTTCGT
ATF3	NM_001206486.2	4725	ACCAGTGTCAGTACCATGCACA	1344	CTTCATTGGCCCATGTGTATT	AATACACGTGGGCCGATGAAG	ACCGGCTTCATTGGCCCATGTGTATTGTTAATATTCATAGCAATACACGTGGGCCGATGAAGTTTT	TCAGAAGACGCACCGGCTTCATTGGCCCATGTGTATTGTTAATATTCATAGCAATACACGTGGGCCGATGAAGTTTTTTGAATTCGCACCAGCACGCTACGCAACCAGTGTCAGTACCATGCACATTCGCCGTCTTCGT
ATF3	NM_001206486.2	4726	CATGGTGTCAGTACCATGCAAC	417	ACGAGAAGCAGTATTTGATAT	ATATCAAATGCTGCTTCTCGT	ACCGGACGAGAAGCAGTATTTGATATGTTAATATTCATAGCATATCAAATGCTGCTTCTCGTTTTT	TCAGAAGACGCACCGGACGAGAAGCAGTATTTGATATGTTAATATTCATAGCATATCAAATGCTGCTTCTCGTTTTTTTGAATTCGCACCAGCACGCTACGCACATGGTGTCAGTACCATGCAACTTCGCCGTCTTCGT
ATF3	NM_001206486.2	5027	CATGGTGTCAGTTGACACGTTG	1650	CGCTGGAATCAGTTACTGTTA	TGACAGTGACTGATTCCAGCG	ACCGGCGCTGGAATCAGTTACTGTTAGTTAATATTCATAGCTGACAGTGACTGATTCCAGCGTTTT	TCAGAAGACGCACCGGCGCTGGAATCAGTTACTGTTAGTTAATATTCATAGCTGACAGTGACTGATTCCAGCGTTTTTTGAATTCGCACCAGCACGCTACGCACATGGTGTCAGTTGACACGTTGTTCGCCGTCTTCGT
ATF4	NM_001675.4	136	TGGTGTGTGTGTGTACGTACGT	1214	GCCTAGGTTTCTTAGATGATT	AATCATCTAAGAGACCTAGGC	ACCGGGCCTAGGTTTCTTAGATGATTGTTAATATTCATAGCAATCATCTAAGAGACCTAGGCTTTT	TCAGAAGACGCACCGGGCCTAGGTTTCTTAGATGATTGTTAATATTCATAGCAATCATCTAAGAGACCTAGGCTTTTTTGAATTCGCACCAGCACGCTACGCATGGTGTGTGTGTGTACGTACGTTTCGCCGTCTTCGT
ATF4	NM_001675.4	137	ACCAGTGTGTGTGTACGTACCA	1894	CCACTCCAGATCATTTCTTTA	TAAAGGAATGATCTGGAGTGG	ACCGGCCACTCCAGATCATTTCTTTAGTTAATATTCATAGCTAAAGGAATGATCTGGAGTGGTTTT	TCAGAAGACGCACCGGCCACTCCAGATCATTTCTTTAGTTAATATTCATAGCTAAAGGAATGATCTGGAGTGGTTTTTTGAATTCGCACCAGCACGCTACGCAACCAGTGTGTGTGTACGTACCATTCGCCGTCTTCGT
ATF4	NM_001675.4	138	CATGGTGTGTGTGTACGTACAC	697	GCCAAGCACTTTAAACCTTAT	ATGAGGTTTGAAGTGCTTGGC	ACCGGGCCAAGCACTTTAAACCTTATGTTAATATTCATAGCATGAGGTTTGAAGTGCTTGGCTTTT	TCAGAAGACGCACCGGGCCAAGCACTTTAAACCTTATGTTAATATTCATAGCATGAGGTTTGAAGTGCTTGGCTTTTTTGAATTCGCACCAGCACGCTACGCACATGGTGTGTGTGTACGTACACTTCGCCGTCTTCGT
ATF4	NM_001675.4	139	GTACGTGTGTGTGTACGTACTG	1471	GTTGGTCAGTCCTTCCAATAA	TTGTTGGAGGGACTGACCAAC	ACCGGGTTGGTCAGTCCTTCCAATAAGTTAATATTCATAGCTTGTTGGAGGGACTGACCAACTTTT	TCAGAAGACGCACCGGGTTGGTCAGTCCTTCCAATAAGTTAATATTCATAGCTTGTTGGAGGGACTGACCAACTTTTTTGAATTCGCACCAGCACGCTACGCAGTACGTGTGTGTGTACGTACTGTTCGCCGTCTTCGT
ATF4	NM_001675.4	140	ACCAGTGTGTGTGTACGTTGGT	1338	ACCTTCTGATCATGTTGGATG	CATCCAACGTGGTCAGAAGGT	ACCGGACCTTCTGATCATGTTGGATGGTTAATATTCATAGCCATCCAACGTGGTCAGAAGGTTTTT	TCAGAAGACGCACCGGACCTTCTGATCATGTTGGATGGTTAATATTCATAGCCATCCAACGTGGTCAGAAGGTTTTTTTGAATTCGCACCAGCACGCTACGCAACCAGTGTGTGTGTACGTTGGTTTCGCCGTCTTCGT
ATF4	NM_001675.4	3828	ACTGGTGTGTTGACTGTGCAGT	1319	CCTCAGTGTATAAAGGAGGAG	TTCCTCCTTTATGCACTGAGG	ACCGGCCTCAGTGTATAAAGGAGGAGGTTAATATTCATAGCTTCCTCCTTTATGCACTGAGGTTTT	TCAGAAGACGCACCGGCCTCAGTGTATAAAGGAGGAGGTTAATATTCATAGCTTCCTCCTTTATGCACTGAGGTTTTTTGAATTCGCACCAGCACGCTACGCAACTGGTGTGTTGACTGTGCAGTTTCGCCGTCTTCGT
ATF4	NM_001675.4	4723	CACAGTGTCAGTACCATGGTTG	1710	TGGATGCCTTGTTGGGTATGG	CTATACCCAACAGGGCATCCA	ACCGGTGGATGCCTTGTTGGGTATGGGTTAATATTCATAGCCTATACCCAACAGGGCATCCATTTT	TCAGAAGACGCACCGGTGGATGCCTTGTTGGGTATGGGTTAATATTCATAGCCTATACCCAACAGGGCATCCATTTTTTGAATTCGCACCAGCACGCTACGCACACAGTGTCAGTACCATGGTTGTTCGCCGTCTTCGT
ATF4	NM_001675.4	4724	TGGTGTGTCAGTACCATGCAGT	1267	CATGATCCCTCAGTGTATAAA	TTTATGCACTGAGGGATCATG	ACCGGCATGATCCCTCAGTGTATAAAGTTAATATTCATAGCTTTATGCACTGAGGGATCATGTTTT	TCAGAAGACGCACCGGCATGATCCCTCAGTGTATAAAGTTAATATTCATAGCTTTATGCACTGAGGGATCATGTTTTTTGAATTCGCACCAGCACGCTACGCATGGTGTGTCAGTACCATGCAGTTTCGCCGTCTTCGT
ATF6	XM_006711224.1	141	CAACGTGTGTGTGTACGTTGCA	1489	CCCAGAAGTTATTAAGACTTT	AAAGTCTTGATAACTTCTGGG	ACCGGCCCAGAAGTTATTAAGACTTTGTTAATATTCATAGCAAAGTCTTGATAACTTCTGGGTTTT	TCAGAAGACGCACCGGCCCAGAAGTTATTAAGACTTTGTTAATATTCATAGCAAAGTCTTGATAACTTCTGGGTTTTTTGAATTCGCACCAGCACGCTACGCACAACGTGTGTGTGTACGTTGCATTCGCCGTCTTCGT
ATF6	XM_006711224.1	142	GTGTGTGTGTGTGTACGTTGAC	447	GCAGCAACCAATTATTAGTTT	AAACTGATAATTGGTTGCTGC	ACCGGGCAGCAACCAATTATTAGTTTGTTAATATTCATAGCAAACTGATAATTGGTTGCTGCTTTT	TCAGAAGACGCACCGGGCAGCAACCAATTATTAGTTTGTTAATATTCATAGCAAACTGATAATTGGTTGCTGCTTTTTTGAATTCGCACCAGCACGCTACGCAGTGTGTGTGTGTGTACGTTGACTTCGCCGTCTTCGT
ATF6	XM_006711224.1	3909	CATGGTGTGTTGTGCAGTCACA	1351	CCACCCATAATAAGACCATAA	TTGTGGTCTTGTTATGGGTGG	ACCGGCCACCCATAATAAGACCATAAGTTAATATTCATAGCTTGTGGTCTTGTTATGGGTGGTTTT	TCAGAAGACGCACCGGCCACCCATAATAAGACCATAAGTTAATATTCATAGCTTGTGGTCTTGTTATGGGTGGTTTTTTGAATTCGCACCAGCACGCTACGCACATGGTGTGTTGTGCAGTCACATTCGCCGTCTTCGT
ATF6	XM_006711224.1	3910	GTCAGTGTGTTGTGCAGTCAAC	602	CCTAGTTCAAAGTGAAGAGTT	AACTCTTCGCTTTGGACTAGG	ACCGGCCTAGTTCAAAGTGAAGAGTTGTTAATATTCATAGCAACTCTTCGCTTTGGACTAGGTTTT	TCAGAAGACGCACCGGCCTAGTTCAAAGTGAAGAGTTGTTAATATTCATAGCAACTCTTCGCTTTGGACTAGGTTTTTTGAATTCGCACCAGCACGCTACGCAGTCAGTGTGTTGTGCAGTCAACTTCGCCGTCTTCGT
ATF6	XM_006711224.1	5028	TGACGTGTCAGTTGACACCAGT	1520	CCCAAGTCTTTATTGCTTTCA	TGGAAGCAATAAAGGCTTGGG	ACCGGCCCAAGTCTTTATTGCTTTCAGTTAATATTCATAGCTGGAAGCAATAAAGGCTTGGGTTTT	TCAGAAGACGCACCGGCCCAAGTCTTTATTGCTTTCAGTTAATATTCATAGCTGGAAGCAATAAAGGCTTGGGTTTTTTGAATTCGCACCAGCACGCTACGCATGACGTGTCAGTTGACACCAGTTTCGCCGTCTTCGT
ATF6	XM_006711224.1	5029	ACTGGTGTCAGTTGACACCACA	835	GCTCCTTAATCATGTGGTGAA	TTCACCACGTGATTAGGGAGC	ACCGGGCTCCTTAATCATGTGGTGAAGTTAATATTCATAGCTTCACCACGTGATTAGGGAGCTTTT	TCAGAAGACGCACCGGGCTCCTTAATCATGTGGTGAAGTTAATATTCATAGCTTCACCACGTGATTAGGGAGCTTTTTTGAATTCGCACCAGCACGCTACGCAACTGGTGTCAGTTGACACCACATTCGCCGTCTTCGT
ATF6	XM_006711224.1	5030	CACAGTGTCAGTTGACACCAAC	511	CGCTTGTTAGTCTCGTAAGAA	TTCTTGCGAGACTGACAAGCG	ACCGGCGCTTGTTAGTCTCGTAAGAAGTTAATATTCATAGCTTCTTGCGAGACTGACAAGCGTTTT	TCAGAAGACGCACCGGCGCTTGTTAGTCTCGTAAGAAGTTAATATTCATAGCTTCTTGCGAGACTGACAAGCGTTTTTTGAATTCGCACCAGCACGCTACGCACACAGTGTCAGTTGACACCAACTTCGCCGTCTTCGT
ATF6	XM_006711224.1	5031	GTGTGTGTCAGTTGACACCATG	823	GCAGTTGGATGAAGTTGTGTT	GACACAACTTCATCCAGCTGC	ACCGGGCAGTTGGATGAAGTTGTGTTGTTAATATTCATAGCGACACAACTTCATCCAGCTGCTTTT	TCAGAAGACGCACCGGGCAGTTGGATGAAGTTGTGTTGTTAATATTCATAGCGACACAACTTCATCCAGCTGCTTTTTTGAATTCGCACCAGCACGCTACGCAGTGTGTGTCAGTTGACACCATGTTCGCCGTCTTCGT
ATF6B	NM_001136153.1	143	TGTGGTGTGTGTGTACGTTGTG	999	GCTCAAGTTAGGGTTTGGAAG	TTTCCAGACCCTAACTTGAGC	ACCGGGCTCAAGTTAGGGTTTGGAAGGTTAATATTCATAGCTTTCCAGACCCTAACTTGAGCTTTT	TCAGAAGACGCACCGGGCTCAAGTTAGGGTTTGGAAGGTTAATATTCATAGCTTTCCAGACCCTAACTTGAGCTTTTTTGAATTCGCACCAGCACGCTACGCATGTGGTGTGTGTGTACGTTGTGTTCGCCGTCTTCGT
ATF6B	NM_001136153.1	144	ACCAGTGTGTGTGTACCAGTGT	1932	CCAGCATTCTTGGATGTAATT	AATTGCATCCAAGAATGCTGG	ACCGGCCAGCATTCTTGGATGTAATTGTTAATATTCATAGCAATTGCATCCAAGAATGCTGGTTTT	TCAGAAGACGCACCGGCCAGCATTCTTGGATGTAATTGTTAATATTCATAGCAATTGCATCCAAGAATGCTGGTTTTTTGAATTCGCACCAGCACGCTACGCAACCAGTGTGTGTGTACCAGTGTTTCGCCGTCTTCGT
ATF6B	NM_001136153.1	145	CAACGTGTGTGTGTACCAGTCA	1968	CTCTCTATGTTCTTCCGTTAA	TTGACGGAAGAACATGGAGAG	ACCGGCTCTCTATGTTCTTCCGTTAAGTTAATATTCATAGCTTGACGGAAGAACATGGAGAGTTTT	TCAGAAGACGCACCGGCTCTCTATGTTCTTCCGTTAAGTTAATATTCATAGCTTGACGGAAGAACATGGAGAGTTTTTTGAATTCGCACCAGCACGCTACGCACAACGTGTGTGTGTACCAGTCATTCGCCGTCTTCGT
ATF6B	NM_001136153.1	3835	ACACGTGTGTTGACTGTGACTG	2002	GCCATTCACACTGATTTAGAA	TTCTAAGTCAGTGTGAATGGC	ACCGGGCCATTCACACTGATTTAGAAGTTAATATTCATAGCTTCTAAGTCAGTGTGAATGGCTTTT	TCAGAAGACGCACCGGGCCATTCACACTGATTTAGAAGTTAATATTCATAGCTTCTAAGTCAGTGTGAATGGCTTTTTTGAATTCGCACCAGCACGCTACGCAACACGTGTGTTGACTGTGACTGTTCGCCGTCTTCGT
ATF6B	NM_001136153.1	5032	ACTGGTGTCAGTTGACACACGT	1050	GACGCGTTTCTTTACCGATAA	TTGTCGGTGAAGAAACGCGTC	ACCGGGACGCGTTTCTTTACCGATAAGTTAATATTCATAGCTTGTCGGTGAAGAAACGCGTCTTTT	TCAGAAGACGCACCGGGACGCGTTTCTTTACCGATAAGTTAATATTCATAGCTTGTCGGTGAAGAAACGCGTCTTTTTTGAATTCGCACCAGCACGCTACGCAACTGGTGTCAGTTGACACACGTTTCGCCGTCTTCGT
ATF6B	NM_001136153.1	5033	CAGTGTGTCAGTTGACACACCA	1627	CAGCCCAAACTTGTAGTGTTA	TAGCACTACAGGTTTGGGCTG	ACCGGCAGCCCAAACTTGTAGTGTTAGTTAATATTCATAGCTAGCACTACAGGTTTGGGCTGTTTT	TCAGAAGACGCACCGGCAGCCCAAACTTGTAGTGTTAGTTAATATTCATAGCTAGCACTACAGGTTTGGGCTGTTTTTTGAATTCGCACCAGCACGCTACGCACAGTGTGTCAGTTGACACACCATTCGCCGTCTTCGT
ATF6B	NM_001136153.1	5034	GTACGTGTCAGTTGACACACAC	607	GCCCAAACTTGTAGTGCTAAT	GTTAGCACTACAGGTTTGGGC	ACCGGGCCCAAACTTGTAGTGCTAATGTTAATATTCATAGCGTTAGCACTACAGGTTTGGGCTTTT	TCAGAAGACGCACCGGGCCCAAACTTGTAGTGCTAATGTTAATATTCATAGCGTTAGCACTACAGGTTTGGGCTTTTTTGAATTCGCACCAGCACGCTACGCAGTACGTGTCAGTTGACACACACTTCGCCGTCTTCGT
ATF6B	NM_001136153.1	5035	TGCAGTGTCAGTTGACACACTG	1678	CAGCAGCGAATGATTAAGAAT	GTTCTTGATCATTCGCTGCTG	ACCGGCAGCAGCGAATGATTAAGAATGTTAATATTCATAGCGTTCTTGATCATTCGCTGCTGTTTT	TCAGAAGACGCACCGGCAGCAGCGAATGATTAAGAATGTTAATATTCATAGCGTTCTTGATCATTCGCTGCTGTTTTTTGAATTCGCACCAGCACGCTACGCATGCAGTGTCAGTTGACACACTGTTCGCCGTCTTCGT
ATF7	NM_001130060.1	146	GTGTGTGTGTGTGTACCAGTAC	621	GCCGATACAATCGTATGTAAT	ATTACATGCGATTGTATCGGC	ACCGGGCCGATACAATCGTATGTAATGTTAATATTCATAGCATTACATGCGATTGTATCGGCTTTT	TCAGAAGACGCACCGGGCCGATACAATCGTATGTAATGTTAATATTCATAGCATTACATGCGATTGTATCGGCTTTTTTGAATTCGCACCAGCACGCTACGCAGTGTGTGTGTGTGTACCAGTACTTCGCCGTCTTCGT
ATF7	NM_001130060.1	147	TGTGGTGTGTGTGTACCAGTTG	1516	CCGAACTGACTTAGTCATTAT	ATGATGACTGAGTCAGTTCGG	ACCGGCCGAACTGACTTAGTCATTATGTTAATATTCATAGCATGATGACTGAGTCAGTTCGGTTTT	TCAGAAGACGCACCGGCCGAACTGACTTAGTCATTATGTTAATATTCATAGCATGATGACTGAGTCAGTTCGGTTTTTTGAATTCGCACCAGCACGCTACGCATGTGGTGTGTGTGTACCAGTTGTTCGCCGTCTTCGT
ATF7	NM_001130060.1	148	CAACGTGTGTGTGTACCACAGT	1235	GCAGTTCATAAACACAAGTAT	ATGCTTGTGTTTATGAACTGC	ACCGGGCAGTTCATAAACACAAGTATGTTAATATTCATAGCATGCTTGTGTTTATGAACTGCTTTT	TCAGAAGACGCACCGGGCAGTTCATAAACACAAGTATGTTAATATTCATAGCATGCTTGTGTTTATGAACTGCTTTTTTGAATTCGCACCAGCACGCTACGCACAACGTGTGTGTGTACCACAGTTTCGCCGTCTTCGT
ATF7	NM_001130060.1	149	GTTGGTGTGTGTGTACCACACA	1364	CGAAGAACTCACTTCTTAGAA	TTCTGAGAAGTGAGTTCTTCG	ACCGGCGAAGAACTCACTTCTTAGAAGTTAATATTCATAGCTTCTGAGAAGTGAGTTCTTCGTTTT	TCAGAAGACGCACCGGCGAAGAACTCACTTCTTAGAAGTTAATATTCATAGCTTCTGAGAAGTGAGTTCTTCGTTTTTTGAATTCGCACCAGCACGCTACGCAGTTGGTGTGTGTGTACCACACATTCGCCGTCTTCGT
ATF7	NM_001130060.1	150	TGCAGTGTGTGTGTACCACAAC	449	GAAGTCACATTACTACGTAAT	ATTGCGTAGTAATGTGACTTC	ACCGGGAAGTCACATTACTACGTAATGTTAATATTCATAGCATTGCGTAGTAATGTGACTTCTTTT	TCAGAAGACGCACCGGGAAGTCACATTACTACGTAATGTTAATATTCATAGCATTGCGTAGTAATGTGACTTCTTTTTTGAATTCGCACCAGCACGCTACGCATGCAGTGTGTGTGTACCACAACTTCGCCGTCTTCGT
ATF7	NM_001130060.1	151	ACGTGTGTGTGTGTACCACATG	1182	ACCAAGTCTCCTCAATTAATG	CATTGATTGAGGAGACTTGGT	ACCGGACCAAGTCTCCTCAATTAATGGTTAATATTCATAGCCATTGATTGAGGAGACTTGGTTTTT	TCAGAAGACGCACCGGACCAAGTCTCCTCAATTAATGGTTAATATTCATAGCCATTGATTGAGGAGACTTGGTTTTTTTGAATTCGCACCAGCACGCTACGCAACGTGTGTGTGTGTACCACATGTTCGCCGTCTTCGT
ATF7	NM_001130060.1	5036	CAGTGTGTCAGTTGACACTGGT	1325	CTGGCAGTTCATAAACATAAG	CTTGTGTTTATGAACTGCCAG	ACCGGCTGGCAGTTCATAAACATAAGGTTAATATTCATAGCCTTGTGTTTATGAACTGCCAGTTTT	TCAGAAGACGCACCGGCTGGCAGTTCATAAACATAAGGTTAATATTCATAGCCTTGTGTTTATGAACTGCCAGTTTTTTGAATTCGCACCAGCACGCTACGCACAGTGTGTCAGTTGACACTGGTTTCGCCGTCTTCGT
ATF7	NM_001130060.1	5037	GTCAGTGTCAGTTGACACTGCA	1320	CCCGAACTGACTTAGTCATTA	TGATGACTGAGTCAGTTCGGG	ACCGGCCCGAACTGACTTAGTCATTAGTTAATATTCATAGCTGATGACTGAGTCAGTTCGGGTTTT	TCAGAAGACGCACCGGCCCGAACTGACTTAGTCATTAGTTAATATTCATAGCTGATGACTGAGTCAGTTCGGGTTTTTTGAATTCGCACCAGCACGCTACGCAGTCAGTGTCAGTTGACACTGCATTCGCCGTCTTCGT
ATM	XM_005271561.2	152	GTTGGTGTGTGTGTACCAACGT	1199	GCCGTCAACTAGAATATGATA	TATCATGTTCTAGTTGACGGC	ACCGGGCCGTCAACTAGAATATGATAGTTAATATTCATAGCTATCATGTTCTAGTTGACGGCTTTT	TCAGAAGACGCACCGGGCCGTCAACTAGAATATGATAGTTAATATTCATAGCTATCATGTTCTAGTTGACGGCTTTTTTGAATTCGCACCAGCACGCTACGCAGTTGGTGTGTGTGTACCAACGTTTCGCCGTCTTCGT
ATM	XM_005271561.2	153	TGGTGTGTGTGTGTACCAACCA	1914	GCACTGAAAGAGGATTGTAAA	TTTACGATCCTCTTTCAGTGC	ACCGGGCACTGAAAGAGGATTGTAAAGTTAATATTCATAGCTTTACGATCCTCTTTCAGTGCTTTT	TCAGAAGACGCACCGGGCACTGAAAGAGGATTGTAAAGTTAATATTCATAGCTTTACGATCCTCTTTCAGTGCTTTTTTGAATTCGCACCAGCACGCTACGCATGGTGTGTGTGTGTACCAACCATTCGCCGTCTTCGT
ATM	XM_005271561.2	154	ACACGTGTGTGTGTACCAACAC	594	GCACGTTAGAACCTACTAAAT	ATTTGGTAGGTTCTAGCGTGC	ACCGGGCACGTTAGAACCTACTAAATGTTAATATTCATAGCATTTGGTAGGTTCTAGCGTGCTTTT	TCAGAAGACGCACCGGGCACGTTAGAACCTACTAAATGTTAATATTCATAGCATTTGGTAGGTTCTAGCGTGCTTTTTTGAATTCGCACCAGCACGCTACGCAACACGTGTGTGTGTACCAACACTTCGCCGTCTTCGT
ATM	XM_005271561.2	155	CACAGTGTGTGTGTACCAACTG	1835	CCTGAAACTTTGGATGAAATT	AATTTCATCCAAAGTTTCAGG	ACCGGCCTGAAACTTTGGATGAAATTGTTAATATTCATAGCAATTTCATCCAAAGTTTCAGGTTTT	TCAGAAGACGCACCGGCCTGAAACTTTGGATGAAATTGTTAATATTCATAGCAATTTCATCCAAAGTTTCAGGTTTTTTGAATTCGCACCAGCACGCTACGCACACAGTGTGTGTGTACCAACTGTTCGCCGTCTTCGT
ATM	XM_005271561.2	156	TGGTGTGTGTGTGTACCATGGT	1128	GCCTCCAATTCTTCATAGTAA	TTACTGTGAAGAATTGGAGGC	ACCGGGCCTCCAATTCTTCATAGTAAGTTAATATTCATAGCTTACTGTGAAGAATTGGAGGCTTTT	TCAGAAGACGCACCGGGCCTCCAATTCTTCATAGTAAGTTAATATTCATAGCTTACTGTGAAGAATTGGAGGCTTTTTTGAATTCGCACCAGCACGCTACGCATGGTGTGTGTGTGTACCATGGTTTCGCCGTCTTCGT
ATM	XM_005271561.2	157	ACCAGTGTGTGTGTACCATGCA	815	CCTGCGATTGTTAACATTAAA	TTTGATGTTAACAATCGCAGG	ACCGGCCTGCGATTGTTAACATTAAAGTTAATATTCATAGCTTTGATGTTAACAATCGCAGGTTTT	TCAGAAGACGCACCGGCCTGCGATTGTTAACATTAAAGTTAATATTCATAGCTTTGATGTTAACAATCGCAGGTTTTTTGAATTCGCACCAGCACGCTACGCAACCAGTGTGTGTGTACCATGCATTCGCCGTCTTCGT
ATM	XM_005271561.2	158	CATGGTGTGTGTGTACCATGAC	726	CCAAGGTCTATGATATGTTTA	TAAGCATATCATAGACCTTGG	ACCGGCCAAGGTCTATGATATGTTTAGTTAATATTCATAGCTAAGCATATCATAGACCTTGGTTTT	TCAGAAGACGCACCGGCCAAGGTCTATGATATGTTTAGTTAATATTCATAGCTAAGCATATCATAGACCTTGGTTTTTTGAATTCGCACCAGCACGCTACGCACATGGTGTGTGTGTACCATGACTTCGCCGTCTTCGT
ATM	XM_005271561.2	159	GTACGTGTGTGTGTACCATGTG	2099	CAAACGAAATCTCAGTGATAT	ATATCACTGAGATTTCGTTTG	ACCGGCAAACGAAATCTCAGTGATATGTTAATATTCATAGCATATCACTGAGATTTCGTTTGTTTT	TCAGAAGACGCACCGGCAAACGAAATCTCAGTGATATGTTAATATTCATAGCATATCACTGAGATTTCGTTTGTTTTTTGAATTCGCACCAGCACGCTACGCAGTACGTGTGTGTGTACCATGTGTTCGCCGTCTTCGT
ATR	XR_241498.1	160	GTGTGTGTGTGTGTACACGTGT	1687	GAAAGAGGCTCTTACCAATGA	TCGTTGGTAGGAGCCTCTTTC	ACCGGGAAAGAGGCTCTTACCAATGAGTTAATATTCATAGCTCGTTGGTAGGAGCCTCTTTCTTTT	TCAGAAGACGCACCGGGAAAGAGGCTCTTACCAATGAGTTAATATTCATAGCTCGTTGGTAGGAGCCTCTTTCTTTTTTGAATTCGCACCAGCACGCTACGCAGTGTGTGTGTGTGTACACGTGTTTCGCCGTCTTCGT
ATR	XR_241498.1	161	TGCAGTGTGTGTGTACACGTCA	1728	GAATGGAGTAAACTAGTGAAA	TTTCACTGGTTTACTCCATTC	ACCGGGAATGGAGTAAACTAGTGAAAGTTAATATTCATAGCTTTCACTGGTTTACTCCATTCTTTT	TCAGAAGACGCACCGGGAATGGAGTAAACTAGTGAAAGTTAATATTCATAGCTTTCACTGGTTTACTCCATTCTTTTTTGAATTCGCACCAGCACGCTACGCATGCAGTGTGTGTGTACACGTCATTCGCCGTCTTCGT
ATR	XR_241498.1	162	ACTGGTGTGTGTGTACACGTAC	622	CCGGATACTTATAGATGTAAA	TTTACATCTGTAAGTATCCGG	ACCGGCCGGATACTTATAGATGTAAAGTTAATATTCATAGCTTTACATCTGTAAGTATCCGGTTTT	TCAGAAGACGCACCGGCCGGATACTTATAGATGTAAAGTTAATATTCATAGCTTTACATCTGTAAGTATCCGGTTTTTTGAATTCGCACCAGCACGCTACGCAACTGGTGTGTGTGTACACGTACTTCGCCGTCTTCGT
ATR	XR_241498.1	163	CAACGTGTGTGTGTACACGTTG	647	GCCGCTAATCTTCTAATATTA	TAATGTTAGAAGATTAGCGGC	ACCGGGCCGCTAATCTTCTAATATTAGTTAATATTCATAGCTAATGTTAGAAGATTAGCGGCTTTT	TCAGAAGACGCACCGGGCCGCTAATCTTCTAATATTAGTTAATATTCATAGCTAATGTTAGAAGATTAGCGGCTTTTTTGAATTCGCACCAGCACGCTACGCACAACGTGTGTGTGTACACGTTGTTCGCCGTCTTCGT
ATR	XR_241498.1	164	TGCAGTGTGTGTGTACACCAGT	1098	GCCAAAGTATTTCTAGTCTAT	ATAGGCTAGAAATACTTTGGC	ACCGGGCCAAAGTATTTCTAGTCTATGTTAATATTCATAGCATAGGCTAGAAATACTTTGGCTTTT	TCAGAAGACGCACCGGGCCAAAGTATTTCTAGTCTATGTTAATATTCATAGCATAGGCTAGAAATACTTTGGCTTTTTTGAATTCGCACCAGCACGCTACGCATGCAGTGTGTGTGTACACCAGTTTCGCCGTCTTCGT
ATR	XR_241498.1	165	ACACGTGTGTGTGTACACCACA	982	GCTGATTATTTACAACCCAAA	TTTGGGTTGTAAATAATCAGC	ACCGGGCTGATTATTTACAACCCAAAGTTAATATTCATAGCTTTGGGTTGTAAATAATCAGCTTTT	TCAGAAGACGCACCGGGCTGATTATTTACAACCCAAAGTTAATATTCATAGCTTTGGGTTGTAAATAATCAGCTTTTTTGAATTCGCACCAGCACGCTACGCAACACGTGTGTGTGTACACCACATTCGCCGTCTTCGT
ATR	XR_241498.1	166	CAGTGTGTGTGTGTACACCAAC	533	GATGAACACATGGGATATTTA	TAAATATCCCATGTGTTCATC	ACCGGGATGAACACATGGGATATTTAGTTAATATTCATAGCTAAATATCCCATGTGTTCATCTTTT	TCAGAAGACGCACCGGGATGAACACATGGGATATTTAGTTAATATTCATAGCTAAATATCCCATGTGTTCATCTTTTTTGAATTCGCACCAGCACGCTACGCACAGTGTGTGTGTGTACACCAACTTCGCCGTCTTCGT
ATR	XR_241498.1	167	GTTGGTGTGTGTGTACACCATG	1032	CTCCGTGATGTTGTTTGATTT	AAATCAAGCAACATCACGGAG	ACCGGCTCCGTGATGTTGTTTGATTTGTTAATATTCATAGCAAATCAAGCAACATCACGGAGTTTT	TCAGAAGACGCACCGGCTCCGTGATGTTGTTTGATTTGTTAATATTCATAGCAAATCAAGCAACATCACGGAGTTTTTTGAATTCGCACCAGCACGCTACGCAGTTGGTGTGTGTGTACACCATGTTCGCCGTCTTCGT
ATRX	XM_005262153.2	168	ACACGTGTGTGTGTACACACGT	1567	CGACAGAAACTAACCTTGTAA	TTACAGGGTTAGTTTCTGTCG	ACCGGCGACAGAAACTAACCTTGTAAGTTAATATTCATAGCTTACAGGGTTAGTTTCTGTCGTTTT	TCAGAAGACGCACCGGCGACAGAAACTAACCTTGTAAGTTAATATTCATAGCTTACAGGGTTAGTTTCTGTCGTTTTTTGAATTCGCACCAGCACGCTACGCAACACGTGTGTGTGTACACACGTTTCGCCGTCTTCGT
ATRX	XM_005262153.2	169	CATGGTGTGTGTGTACACACCA	1027	CCGGTGGTGAATATAAGAAAT	ATTTCTTATGTTCACCACCGG	ACCGGCCGGTGGTGAATATAAGAAATGTTAATATTCATAGCATTTCTTATGTTCACCACCGGTTTT	TCAGAAGACGCACCGGCCGGTGGTGAATATAAGAAATGTTAATATTCATAGCATTTCTTATGTTCACCACCGGTTTTTTGAATTCGCACCAGCACGCTACGCACATGGTGTGTGTGTACACACCATTCGCCGTCTTCGT
ATRX	XM_005262153.2	170	GTCAGTGTGTGTGTACACACAC	511	GATAATCCTAAGCCTAATAAA	TTTATTAGGCTTAGGATTATC	ACCGGGATAATCCTAAGCCTAATAAAGTTAATATTCATAGCTTTATTAGGCTTAGGATTATCTTTT	TCAGAAGACGCACCGGGATAATCCTAAGCCTAATAAAGTTAATATTCATAGCTTTATTAGGCTTAGGATTATCTTTTTTGAATTCGCACCAGCACGCTACGCAGTCAGTGTGTGTGTACACACACTTCGCCGTCTTCGT
ATRX	XM_005262153.2	171	TGGTGTGTGTGTGTACACACTG	1506	TCAACCTCTTGAGGATATAAT	ATTATATCCTCAAGAGGTTGA	ACCGGTCAACCTCTTGAGGATATAATGTTAATATTCATAGCATTATATCCTCAAGAGGTTGATTTT	TCAGAAGACGCACCGGTCAACCTCTTGAGGATATAATGTTAATATTCATAGCATTATATCCTCAAGAGGTTGATTTTTTGAATTCGCACCAGCACGCTACGCATGGTGTGTGTGTGTACACACTGTTCGCCGTCTTCGT
ATRX	XM_005262153.2	172	CATGGTGTGTGTGTACACTGGT	1421	CGATTAAGGAGGAGGATTATT	AATAATCCTCCTCCTTGATCG	ACCGGCGATTAAGGAGGAGGATTATTGTTAATATTCATAGCAATAATCCTCCTCCTTGATCGTTTT	TCAGAAGACGCACCGGCGATTAAGGAGGAGGATTATTGTTAATATTCATAGCAATAATCCTCCTCCTTGATCGTTTTTTGAATTCGCACCAGCACGCTACGCACATGGTGTGTGTGTACACTGGTTTCGCCGTCTTCGT
ATRX	XM_005262153.2	3829	CAGTGTGTGTTGACTGTGCACA	1633	CGACGTATTAAGGTTTAAGAA	TTCTTGAACCTTAATACGTCG	ACCGGCGACGTATTAAGGTTTAAGAAGTTAATATTCATAGCTTCTTGAACCTTAATACGTCGTTTT	TCAGAAGACGCACCGGCGACGTATTAAGGTTTAAGAAGTTAATATTCATAGCTTCTTGAACCTTAATACGTCGTTTTTTGAATTCGCACCAGCACGCTACGCACAGTGTGTGTTGACTGTGCACATTCGCCGTCTTCGT
ATRX	XM_005262153.2	5038	TGTGGTGTCAGTTGACACTGAC	533	CCACAGCCAATATGAACTTCA	TGGAGTTCATGTTGGCTGTGG	ACCGGCCACAGCCAATATGAACTTCAGTTAATATTCATAGCTGGAGTTCATGTTGGCTGTGGTTTT	TCAGAAGACGCACCGGCCACAGCCAATATGAACTTCAGTTAATATTCATAGCTGGAGTTCATGTTGGCTGTGGTTTTTTGAATTCGCACCAGCACGCTACGCATGTGGTGTCAGTTGACACTGACTTCGCCGTCTTCGT
ATRX	XM_005262153.2	5039	ACACGTGTCAGTTGACACTGTG	667	GCAGTAGTGGAACTGAATAAG	CTTGTTCAGTTCCACTGCTGC	ACCGGGCAGTAGTGGAACTGAATAAGGTTAATATTCATAGCCTTGTTCAGTTCCACTGCTGCTTTT	TCAGAAGACGCACCGGGCAGTAGTGGAACTGAATAAGGTTAATATTCATAGCCTTGTTCAGTTCCACTGCTGCTTTTTTGAATTCGCACCAGCACGCTACGCAACACGTGTCAGTTGACACTGTGTTCGCCGTCTTCGT
AURKB	XM_005256854.2	173	GTGTGTGTGTGTGTACACTGCA	738	CCTGCGTCTCTACAATTATTT	AAATAGTTGTAGAGACGCAGG	ACCGGCCTGCGTCTCTACAATTATTTGTTAATATTCATAGCAAATAGTTGTAGAGACGCAGGTTTT	TCAGAAGACGCACCGGCCTGCGTCTCTACAATTATTTGTTAATATTCATAGCAAATAGTTGTAGAGACGCAGGTTTTTTGAATTCGCACCAGCACGCTACGCAGTGTGTGTGTGTGTACACTGCATTCGCCGTCTTCGT
AURKB	XM_005256854.2	174	TGACGTGTGTGTGTACACTGAC	561	GAAGAGCTGCATATTTGATGA	TCGTCAAATGTGCAGCTCTTC	ACCGGGAAGAGCTGCATATTTGATGAGTTAATATTCATAGCTCGTCAAATGTGCAGCTCTTCTTTT	TCAGAAGACGCACCGGGAAGAGCTGCATATTTGATGAGTTAATATTCATAGCTCGTCAAATGTGCAGCTCTTCTTTTTTGAATTCGCACCAGCACGCTACGCATGACGTGTGTGTGTACACTGACTTCGCCGTCTTCGT
AURKB	XM_005256854.2	175	ACCAGTGTGTGTGTACACTGTG	992	GCATCACACAATGAGACTTAT	ATAGGTCTCGTTGTGTGATGC	ACCGGGCATCACACAATGAGACTTATGTTAATATTCATAGCATAGGTCTCGTTGTGTGATGCTTTT	TCAGAAGACGCACCGGGCATCACACAATGAGACTTATGTTAATATTCATAGCATAGGTCTCGTTGTGTGATGCTTTTTTGAATTCGCACCAGCACGCTACGCAACCAGTGTGTGTGTACACTGTGTTCGCCGTCTTCGT
AURKB	XM_005256854.2	176	TGTGGTGTGTGTGTACTGGTGT	2147	CATCGTTAAGGTGGACTTAAA	TTTAGGTCCACCTTGACGATG	ACCGGCATCGTTAAGGTGGACTTAAAGTTAATATTCATAGCTTTAGGTCCACCTTGACGATGTTTT	TCAGAAGACGCACCGGCATCGTTAAGGTGGACTTAAAGTTAATATTCATAGCTTTAGGTCCACCTTGACGATGTTTTTTGAATTCGCACCAGCACGCTACGCATGTGGTGTGTGTGTACTGGTGTTTCGCCGTCTTCGT
AURKB	XM_005256854.2	177	ACGTGTGTGTGTGTACTGGTCA	2202	CAGCGAGTTCTCTGGAAAGAG	CTCTTTCCGGAGGACTCGCTG	ACCGGCAGCGAGTTCTCTGGAAAGAGGTTAATATTCATAGCCTCTTTCCGGAGGACTCGCTGTTTT	TCAGAAGACGCACCGGCAGCGAGTTCTCTGGAAAGAGGTTAATATTCATAGCCTCTTTCCGGAGGACTCGCTGTTTTTTGAATTCGCACCAGCACGCTACGCAACGTGTGTGTGTGTACTGGTCATTCGCCGTCTTCGT
AURKB	XM_005256854.2	178	CAACGTGTGTGTGTACTGGTAC	949	CCATCTGCATTTGTCCTTATG	CATGAGGACAAGTGCAGATGG	ACCGGCCATCTGCATTTGTCCTTATGGTTAATATTCATAGCCATGAGGACAAGTGCAGATGGTTTT	TCAGAAGACGCACCGGCCATCTGCATTTGTCCTTATGGTTAATATTCATAGCCATGAGGACAAGTGCAGATGGTTTTTTGAATTCGCACCAGCACGCTACGCACAACGTGTGTGTGTACTGGTACTTCGCCGTCTTCGT
AURKB	XM_005256854.2	179	GTCAGTGTGTGTGTACTGGTTG	2427	TTAACGCGGCACTTCATAATT	AATTGTGAAGTGCCGCGTTAA	ACCGGTTAACGCGGCACTTCATAATTGTTAATATTCATAGCAATTGTGAAGTGCCGCGTTAATTTT	TCAGAAGACGCACCGGTTAACGCGGCACTTCATAATTGTTAATATTCATAGCAATTGTGAAGTGCCGCGTTAATTTTTTGAATTCGCACCAGCACGCTACGCAGTCAGTGTGTGTGTACTGGTTGTTCGCCGTCTTCGT
AURKB	XM_005256854.2	3502	CAACGTGTGTTGCAACACTGAC	592	CTACCTCCTTCTTTGTTTAAT	ATTAAACAAAGGAGGAGGTAG	ACCGGCTACCTCCTTCTTTGTTTAATGTTAATATTCATAGCATTAAACAAAGGAGGAGGTAGTTTT	TCAGAAGACGCACCGGCTACCTCCTTCTTTGTTTAATGTTAATATTCATAGCATTAAACAAAGGAGGAGGTAGTTTTTTGAATTCGCACCAGCACGCTACGCACAACGTGTGTTGCAACACTGACTTCGCCGTCTTCGT
BAD	NM_032989.2	180	ACGTGTGTGTGTGTACTGCAGT	878	GACGGGTTTGTGGACTTCTTT	AAAGGAGTCCACAAACTCGTC	ACCGGGACGGGTTTGTGGACTTCTTTGTTAATATTCATAGCAAAGGAGTCCACAAACTCGTCTTTT	TCAGAAGACGCACCGGGACGGGTTTGTGGACTTCTTTGTTAATATTCATAGCAAAGGAGTCCACAAACTCGTCTTTTTTGAATTCGCACCAGCACGCTACGCAACGTGTGTGTGTGTACTGCAGTTTCGCCGTCTTCGT
BAD	NM_032989.2	181	CACAGTGTGTGTGTACTGCACA	1552	GACTCCTTTAAGAAGGGATTT	AAGTCCCTTCTTAAAGGAGTC	ACCGGGACTCCTTTAAGAAGGGATTTGTTAATATTCATAGCAAGTCCCTTCTTAAAGGAGTCTTTT	TCAGAAGACGCACCGGGACTCCTTTAAGAAGGGATTTGTTAATATTCATAGCAAGTCCCTTCTTAAAGGAGTCTTTTTTGAATTCGCACCAGCACGCTACGCACACAGTGTGTGTGTACTGCACATTCGCCGTCTTCGT
BAD	NM_032989.2	4071	CACAGTGTGTTGTGTGACCATG	972	CCAGTCTTGGTGGGATTGGAA	TTCCGATCCCACCAGGACTGG	ACCGGCCAGTCTTGGTGGGATTGGAAGTTAATATTCATAGCTTCCGATCCCACCAGGACTGGTTTT	TCAGAAGACGCACCGGCCAGTCTTGGTGGGATTGGAAGTTAATATTCATAGCTTCCGATCCCACCAGGACTGGTTTTTTGAATTCGCACCAGCACGCTACGCACACAGTGTGTTGTGTGACCATGTTCGCCGTCTTCGT
BAD	NM_032989.2	4072	TGGTGTGTGTTGTGTGACACGT	1713	CCCTCAGGCTCTGGCAAGTAT	ATGCTTGCCGGAGCCTGAGGG	ACCGGCCCTCAGGCTCTGGCAAGTATGTTAATATTCATAGCATGCTTGCCGGAGCCTGAGGGTTTT	TCAGAAGACGCACCGGCCCTCAGGCTCTGGCAAGTATGTTAATATTCATAGCATGCTTGCCGGAGCCTGAGGGTTTTTTGAATTCGCACCAGCACGCTACGCATGGTGTGTGTTGTGTGACACGTTTCGCCGTCTTCGT
BAD	NM_032989.2	4073	ACCAGTGTGTTGTGTGACACCA	1999	CCGGAGTCGCCATAGCTCTTA	TAGGAGCTGTGGCGACTCCGG	ACCGGCCGGAGTCGCCATAGCTCTTAGTTAATATTCATAGCTAGGAGCTGTGGCGACTCCGGTTTT	TCAGAAGACGCACCGGCCGGAGTCGCCATAGCTCTTAGTTAATATTCATAGCTAGGAGCTGTGGCGACTCCGGTTTTTTGAATTCGCACCAGCACGCTACGCAACCAGTGTGTTGTGTGACACCATTCGCCGTCTTCGT
BAD	NM_032989.2	5040	TGGTGTGTCAGTTGACTGGTGT	2050	CCCAGAGCATGTTTCAGATTC	GGATCTGGAACATGCTCTGGG	ACCGGCCCAGAGCATGTTTCAGATTCGTTAATATTCATAGCGGATCTGGAACATGCTCTGGGTTTT	TCAGAAGACGCACCGGCCCAGAGCATGTTTCAGATTCGTTAATATTCATAGCGGATCTGGAACATGCTCTGGGTTTTTTGAATTCGCACCAGCACGCTACGCATGGTGTGTCAGTTGACTGGTGTTTCGCCGTCTTCGT
BAD	NM_032989.2	5041	ACCAGTGTCAGTTGACTGGTCA	1792	GAGGGTGAGTGATGAGTTTGT	ACAAACTCGTCACTCATCCTC	ACCGGGAGGGTGAGTGATGAGTTTGTGTTAATATTCATAGCACAAACTCGTCACTCATCCTCTTTT	TCAGAAGACGCACCGGGAGGGTGAGTGATGAGTTTGTGTTAATATTCATAGCACAAACTCGTCACTCATCCTCTTTTTTGAATTCGCACCAGCACGCTACGCAACCAGTGTCAGTTGACTGGTCATTCGCCGTCTTCGT
BAD	NM_032989.2	5042	CATGGTGTCAGTTGACTGGTAC	854	GCATGTTCTAGATCCTAGAGT	ACTCTGGGATCTGGAACATGC	ACCGGGCATGTTCTAGATCCTAGAGTGTTAATATTCATAGCACTCTGGGATCTGGAACATGCTTTT	TCAGAAGACGCACCGGGCATGTTCTAGATCCTAGAGTGTTAATATTCATAGCACTCTGGGATCTGGAACATGCTTTTTTGAATTCGCACCAGCACGCTACGCACATGGTGTCAGTTGACTGGTACTTCGCCGTCTTCGT
BAG1	NM_001172415.1	182	GTTGGTGTGTGTGTACTGCAAC	300	GCAAATTTGATAGGAGAGTAA	TTACTCTCCTATCAAGTTTGC	ACCGGGCAAATTTGATAGGAGAGTAAGTTAATATTCATAGCTTACTCTCCTATCAAGTTTGCTTTT	TCAGAAGACGCACCGGGCAAATTTGATAGGAGAGTAAGTTAATATTCATAGCTTACTCTCCTATCAAGTTTGCTTTTTTGAATTCGCACCAGCACGCTACGCAGTTGGTGTGTGTGTACTGCAACTTCGCCGTCTTCGT
BAG1	NM_001172415.1	183	TGACGTGTGTGTGTACTGCATG	1079	GAAACACTGTTGTCAGCATTT	AAGTGCTGACAACGGTGTTTC	ACCGGGAAACACTGTTGTCAGCATTTGTTAATATTCATAGCAAGTGCTGACAACGGTGTTTCTTTT	TCAGAAGACGCACCGGGAAACACTGTTGTCAGCATTTGTTAATATTCATAGCAAGTGCTGACAACGGTGTTTCTTTTTTGAATTCGCACCAGCACGCTACGCATGACGTGTGTGTGTACTGCATGTTCGCCGTCTTCGT
BAG1	NM_001172415.1	184	CACAGTGTGTGTGTACTGACGT	1324	TGTCACTCACAGTAATGAGAA	TTCTCATTGCTGTGGGTGACA	ACCGGTGTCACTCACAGTAATGAGAAGTTAATATTCATAGCTTCTCATTGCTGTGGGTGACATTTT	TCAGAAGACGCACCGGTGTCACTCACAGTAATGAGAAGTTAATATTCATAGCTTCTCATTGCTGTGGGTGACATTTTTTGAATTCGCACCAGCACGCTACGCACACAGTGTGTGTGTACTGACGTTTCGCCGTCTTCGT
BAG1	NM_001172415.1	4825	TGTGGTGTCAGTACTGCAACCA	1586	GCAGTCTATAAACTTTGCTCT	AGGGCAAAGTTTGTAGACTGC	ACCGGGCAGTCTATAAACTTTGCTCTGTTAATATTCATAGCAGGGCAAAGTTTGTAGACTGCTTTT	TCAGAAGACGCACCGGGCAGTCTATAAACTTTGCTCTGTTAATATTCATAGCAGGGCAAAGTTTGTAGACTGCTTTTTTGAATTCGCACCAGCACGCTACGCATGTGGTGTCAGTACTGCAACCATTCGCCGTCTTCGT
BAG1	NM_001172415.1	5043	GTACGTGTCAGTTGACTGGTTG	1674	CTGTCACTCACAGTAATGAGA	TCTCATTGCTGTGGGTGACAG	ACCGGCTGTCACTCACAGTAATGAGAGTTAATATTCATAGCTCTCATTGCTGTGGGTGACAGTTTT	TCAGAAGACGCACCGGCTGTCACTCACAGTAATGAGAGTTAATATTCATAGCTCTCATTGCTGTGGGTGACAGTTTTTTGAATTCGCACCAGCACGCTACGCAGTACGTGTCAGTTGACTGGTTGTTCGCCGTCTTCGT
BAG1	NM_001172415.1	5044	ACCAGTGTCAGTTGACTGCAGT	1092	GTCACTCACAGTAATGAGAAG	CTTCTCATTGCTGTGGGTGAC	ACCGGGTCACTCACAGTAATGAGAAGGTTAATATTCATAGCCTTCTCATTGCTGTGGGTGACTTTT	TCAGAAGACGCACCGGGTCACTCACAGTAATGAGAAGGTTAATATTCATAGCCTTCTCATTGCTGTGGGTGACTTTTTTGAATTCGCACCAGCACGCTACGCAACCAGTGTCAGTTGACTGCAGTTTCGCCGTCTTCGT
BAG1	NM_001172415.1	5045	CAACGTGTCAGTTGACTGCACA	1439	CACCCACAGTAATGAGAAGTA	TGCTTCTCATTGCTGTGGGTG	ACCGGCACCCACAGTAATGAGAAGTAGTTAATATTCATAGCTGCTTCTCATTGCTGTGGGTGTTTT	TCAGAAGACGCACCGGCACCCACAGTAATGAGAAGTAGTTAATATTCATAGCTGCTTCTCATTGCTGTGGGTGTTTTTTGAATTCGCACCAGCACGCTACGCACAACGTGTCAGTTGACTGCACATTCGCCGTCTTCGT
BAG1	NM_001172415.1	5046	GTGTGTGTCAGTTGACTGCAAC	581	CCCAGGTTGTTGAGGAGGTTA	TGACCTCTTCAACAACCTGGG	ACCGGCCCAGGTTGTTGAGGAGGTTAGTTAATATTCATAGCTGACCTCTTCAACAACCTGGGTTTT	TCAGAAGACGCACCGGCCCAGGTTGTTGAGGAGGTTAGTTAATATTCATAGCTGACCTCTTCAACAACCTGGGTTTTTTGAATTCGCACCAGCACGCTACGCAGTGTGTGTCAGTTGACTGCAACTTCGCCGTCTTCGT
BAG3	XM_005270287.1	185	GTACGTGTGTGTGTACTGACCA	2020	CCTGGACACATCTCAATTTAA	TTGAATTGGGATGTGTCCAGG	ACCGGCCTGGACACATCTCAATTTAAGTTAATATTCATAGCTTGAATTGGGATGTGTCCAGGTTTT	TCAGAAGACGCACCGGCCTGGACACATCTCAATTTAAGTTAATATTCATAGCTTGAATTGGGATGTGTCCAGGTTTTTTGAATTCGCACCAGCACGCTACGCAGTACGTGTGTGTGTACTGACCATTCGCCGTCTTCGT
BAG3	XM_005270287.1	186	TGGTGTGTGTGTGTACTGACAC	587	CTTGAACAGAAAGCTATTGAT	ATCAATGGCTTTCTGTTCAAG	ACCGGCTTGAACAGAAAGCTATTGATGTTAATATTCATAGCATCAATGGCTTTCTGTTCAAGTTTT	TCAGAAGACGCACCGGCTTGAACAGAAAGCTATTGATGTTAATATTCATAGCATCAATGGCTTTCTGTTCAAGTTTTTTGAATTCGCACCAGCACGCTACGCATGGTGTGTGTGTGTACTGACACTTCGCCGTCTTCGT
BAG3	XM_005270287.1	187	ACTGGTGTGTGTGTACTGACTG	1503	ACATCTCCATTCTGGTGATAT	GTATCACCGGAATGGAGATGT	ACCGGACATCTCCATTCTGGTGATATGTTAATATTCATAGCGTATCACCGGAATGGAGATGTTTTT	TCAGAAGACGCACCGGACATCTCCATTCTGGTGATATGTTAATATTCATAGCGTATCACCGGAATGGAGATGTTTTTTTGAATTCGCACCAGCACGCTACGCAACTGGTGTGTGTGTACTGACTGTTCGCCGTCTTCGT
BAG3	XM_005270287.1	188	GTACGTGTGTGTGTACTGTGGT	1436	ACCTGATGATTGAAGAGTATT	AATACTCTTCGATCATCAGGT	ACCGGACCTGATGATTGAAGAGTATTGTTAATATTCATAGCAATACTCTTCGATCATCAGGTTTTT	TCAGAAGACGCACCGGACCTGATGATTGAAGAGTATTGTTAATATTCATAGCAATACTCTTCGATCATCAGGTTTTTTTGAATTCGCACCAGCACGCTACGCAGTACGTGTGTGTGTACTGTGGTTTCGCCGTCTTCGT
BAG3	XM_005270287.1	3770	ACACGTGTGTTGACACTGACAC	667	GCATGTATTTCAGAGACTTTA	TAAAGTCTCTGAAATGCATGC	ACCGGGCATGTATTTCAGAGACTTTAGTTAATATTCATAGCTAAAGTCTCTGAAATGCATGCTTTT	TCAGAAGACGCACCGGGCATGTATTTCAGAGACTTTAGTTAATATTCATAGCTAAAGTCTCTGAAATGCATGCTTTTTTGAATTCGCACCAGCACGCTACGCAACACGTGTGTTGACACTGACACTTCGCCGTCTTCGT
BAG3	XM_005270287.1	3771	CACAGTGTGTTGACACTGACTG	1920	CCAATTCAAGTGATCCGTAAA	TTTGCGGATCACTTGAATTGG	ACCGGCCAATTCAAGTGATCCGTAAAGTTAATATTCATAGCTTTGCGGATCACTTGAATTGGTTTT	TCAGAAGACGCACCGGCCAATTCAAGTGATCCGTAAAGTTAATATTCATAGCTTTGCGGATCACTTGAATTGGTTTTTTGAATTCGCACCAGCACGCTACGCACACAGTGTGTTGACACTGACTGTTCGCCGTCTTCGT
BAG3	XM_005270287.1	5047	TGTGGTGTCAGTTGACTGCATG	959	GACCAGGCTACATTTCCATTT	GAATGGGAATGTAGCCTGGTC	ACCGGGACCAGGCTACATTTCCATTTGTTAATATTCATAGCGAATGGGAATGTAGCCTGGTCTTTT	TCAGAAGACGCACCGGGACCAGGCTACATTTCCATTTGTTAATATTCATAGCGAATGGGAATGTAGCCTGGTCTTTTTTGAATTCGCACCAGCACGCTACGCATGTGGTGTCAGTTGACTGCATGTTCGCCGTCTTCGT
BAG3	XM_005270287.1	5048	CAACGTGTCAGTTGACTGACGT	1592	CCAGTTGTTACCTCTCTTTAT	ATAAAGGGAGGTAGCAACTGG	ACCGGCCAGTTGTTACCTCTCTTTATGTTAATATTCATAGCATAAAGGGAGGTAGCAACTGGTTTT	TCAGAAGACGCACCGGCCAGTTGTTACCTCTCTTTATGTTAATATTCATAGCATAAAGGGAGGTAGCAACTGGTTTTTTGAATTCGCACCAGCACGCTACGCACAACGTGTCAGTTGACTGACGTTTCGCCGTCTTCGT
BAG4	NM_001204878.1	4093	GTCAGTGTGTTGTGTGTGTGCA	1277	GCAGTGTCTATCAGTATGAAT	ATTCGTACTGATGGACACTGC	ACCGGGCAGTGTCTATCAGTATGAATGTTAATATTCATAGCATTCGTACTGATGGACACTGCTTTT	TCAGAAGACGCACCGGGCAGTGTCTATCAGTATGAATGTTAATATTCATAGCATTCGTACTGATGGACACTGCTTTTTTGAATTCGCACCAGCACGCTACGCAGTCAGTGTGTTGTGTGTGTGCATTCGCCGTCTTCGT
BAG4	NM_001204878.1	4094	TGTGGTGTGTTGTGTGTGTGAC	470	GCTTATTATGCACTTGGTTAT	ATAACCAGGTGCATAATAAGC	ACCGGGCTTATTATGCACTTGGTTATGTTAATATTCATAGCATAACCAGGTGCATAATAAGCTTTT	TCAGAAGACGCACCGGGCTTATTATGCACTTGGTTATGTTAATATTCATAGCATAACCAGGTGCATAATAAGCTTTTTTGAATTCGCACCAGCACGCTACGCATGTGGTGTGTTGTGTGTGTGACTTCGCCGTCTTCGT
BAG4	NM_001204878.1	4095	ACACGTGTGTTGTGTGTGTGTG	996	GTTTGTAAGATTCAGGTCATA	TATGGCCTGAATCTTACAAAC	ACCGGGTTTGTAAGATTCAGGTCATAGTTAATATTCATAGCTATGGCCTGAATCTTACAAACTTTT	TCAGAAGACGCACCGGGTTTGTAAGATTCAGGTCATAGTTAATATTCATAGCTATGGCCTGAATCTTACAAACTTTTTTGAATTCGCACCAGCACGCTACGCAACACGTGTGTTGTGTGTGTGTGTTCGCCGTCTTCGT
BAG4	NM_001204878.1	5049	GTTGGTGTCAGTTGACTGACCA	2100	CGGCAATCTTTACATGATTGA	TCAGTCATGTAGAGATTGCCG	ACCGGCGGCAATCTTTACATGATTGAGTTAATATTCATAGCTCAGTCATGTAGAGATTGCCGTTTT	TCAGAAGACGCACCGGCGGCAATCTTTACATGATTGAGTTAATATTCATAGCTCAGTCATGTAGAGATTGCCGTTTTTTGAATTCGCACCAGCACGCTACGCAGTTGGTGTCAGTTGACTGACCATTCGCCGTCTTCGT
BAG4	NM_001204878.1	5050	TGCAGTGTCAGTTGACTGACAC	552	CACCAGTGACTATCCCAATAA	TTGTTGGGATGGTCACTGGTG	ACCGGCACCAGTGACTATCCCAATAAGTTAATATTCATAGCTTGTTGGGATGGTCACTGGTGTTTT	TCAGAAGACGCACCGGCACCAGTGACTATCCCAATAAGTTAATATTCATAGCTTGTTGGGATGGTCACTGGTGTTTTTTGAATTCGCACCAGCACGCTACGCATGCAGTGTCAGTTGACTGACACTTCGCCGTCTTCGT
BAG4	NM_001204878.1	5051	ACGTGTGTCAGTTGACTGACTG	1381	CCAGTGACCATCCTAACAATT	GATTGTTGGGATGGTCACTGG	ACCGGCCAGTGACCATCCTAACAATTGTTAATATTCATAGCGATTGTTGGGATGGTCACTGGTTTT	TCAGAAGACGCACCGGCCAGTGACCATCCTAACAATTGTTAATATTCATAGCGATTGTTGGGATGGTCACTGGTTTTTTGAATTCGCACCAGCACGCTACGCAACGTGTGTCAGTTGACTGACTGTTCGCCGTCTTCGT
BAG4	NM_001204878.1	5052	GTTGGTGTCAGTTGACTGTGGT	1396	GCCTTCATAGAACCTTGGAAT	ATTCCAGGGTTCTGTGAAGGC	ACCGGGCCTTCATAGAACCTTGGAATGTTAATATTCATAGCATTCCAGGGTTCTGTGAAGGCTTTT	TCAGAAGACGCACCGGGCCTTCATAGAACCTTGGAATGTTAATATTCATAGCATTCCAGGGTTCTGTGAAGGCTTTTTTGAATTCGCACCAGCACGCTACGCAGTTGGTGTCAGTTGACTGTGGTTTCGCCGTCTTCGT
BAG4	NM_001204878.1	5053	TGGTGTGTCAGTTGACTGTGCA	1869	CTCCACCCTTATATTCTCTTT	GAAGAGGATATAAGGGTGGAG	ACCGGCTCCACCCTTATATTCTCTTTGTTAATATTCATAGCGAAGAGGATATAAGGGTGGAGTTTT	TCAGAAGACGCACCGGCTCCACCCTTATATTCTCTTTGTTAATATTCATAGCGAAGAGGATATAAGGGTGGAGTTTTTTGAATTCGCACCAGCACGCTACGCATGGTGTGTCAGTTGACTGTGCATTCGCCGTCTTCGT
BAG5	NM_001015049.2	189	TGTGGTGTGTGTGTACTGTGCA	1422	CCGGATTGAAATACAGAATAT	ATGTTCTGTATTTCAATCCGG	ACCGGCCGGATTGAAATACAGAATATGTTAATATTCATAGCATGTTCTGTATTTCAATCCGGTTTT	TCAGAAGACGCACCGGCCGGATTGAAATACAGAATATGTTAATATTCATAGCATGTTCTGTATTTCAATCCGGTTTTTTGAATTCGCACCAGCACGCTACGCATGTGGTGTGTGTGTACTGTGCATTCGCCGTCTTCGT
BAG5	NM_001015049.2	190	ACCAGTGTGTGTGTACTGTGAC	454	GCGGTGTAAGAGATAATTGAA	TTCGATTATCTCTTGCACCGC	ACCGGGCGGTGTAAGAGATAATTGAAGTTAATATTCATAGCTTCGATTATCTCTTGCACCGCTTTT	TCAGAAGACGCACCGGGCGGTGTAAGAGATAATTGAAGTTAATATTCATAGCTTCGATTATCTCTTGCACCGCTTTTTTGAATTCGCACCAGCACGCTACGCAACCAGTGTGTGTGTACTGTGACTTCGCCGTCTTCGT
BAG5	NM_001015049.2	191	CAGTGTGTGTGTGTACTGTGTG	1443	CGGACAGAAATCAGAAATTAT	ATAATTTCTGATTTCTGTCCG	ACCGGCGGACAGAAATCAGAAATTATGTTAATATTCATAGCATAATTTCTGATTTCTGTCCGTTTT	TCAGAAGACGCACCGGCGGACAGAAATCAGAAATTATGTTAATATTCATAGCATAATTTCTGATTTCTGTCCGTTTTTTGAATTCGCACCAGCACGCTACGCACAGTGTGTGTGTGTACTGTGTGTTCGCCGTCTTCGT
BAG5	NM_001015049.2	192	ACTGGTGTGTGTGTTGGTGTGT	1795	GCAGGGAGAAGAGGAGTGTGA	TTACACTTCTCTTCTCCCTGC	ACCGGGCAGGGAGAAGAGGAGTGTGAGTTAATATTCATAGCTTACACTTCTCTTCTCCCTGCTTTT	TCAGAAGACGCACCGGGCAGGGAGAAGAGGAGTGTGAGTTAATATTCATAGCTTACACTTCTCTTCTCCCTGCTTTTTTGAATTCGCACCAGCACGCTACGCAACTGGTGTGTGTGTTGGTGTGTTTCGCCGTCTTCGT
BAG5	NM_001015049.2	193	CAGTGTGTGTGTGTTGGTGTCA	2510	AGGAGCACTCATCCTATAAAG	CTTTATGGGATGGGTGCTCCT	ACCGGAGGAGCACTCATCCTATAAAGGTTAATATTCATAGCCTTTATGGGATGGGTGCTCCTTTTT	TCAGAAGACGCACCGGAGGAGCACTCATCCTATAAAGGTTAATATTCATAGCCTTTATGGGATGGGTGCTCCTTTTTTTGAATTCGCACCAGCACGCTACGCACAGTGTGTGTGTGTTGGTGTCATTCGCCGTCTTCGT
BAG5	NM_001015049.2	4092	CAGTGTGTGTTGTGTGTGTGGT	1584	GCAGACACAACTAAAGTATTT	AAATGCTTTAGTTGTGTCTGC	ACCGGGCAGACACAACTAAAGTATTTGTTAATATTCATAGCAAATGCTTTAGTTGTGTCTGCTTTT	TCAGAAGACGCACCGGGCAGACACAACTAAAGTATTTGTTAATATTCATAGCAAATGCTTTAGTTGTGTCTGCTTTTTTGAATTCGCACCAGCACGCTACGCACAGTGTGTGTTGTGTGTGTGGTTTCGCCGTCTTCGT
BAG5	NM_001015049.2	5054	ACACGTGTCAGTTGACTGTGAC	891	CACCGGATTGAAATATAGAAC	GTTCTGTATTTCAATCCGGTG	ACCGGCACCGGATTGAAATATAGAACGTTAATATTCATAGCGTTCTGTATTTCAATCCGGTGTTTT	TCAGAAGACGCACCGGCACCGGATTGAAATATAGAACGTTAATATTCATAGCGTTCTGTATTTCAATCCGGTGTTTTTTGAATTCGCACCAGCACGCTACGCAACACGTGTCAGTTGACTGTGACTTCGCCGTCTTCGT
BAG5	NM_001015049.2	5055	CACAGTGTCAGTTGACTGTGTG	1236	GAGGCAATTGCGTAATTGATG	CATCAGTTACGCAGTTGCCTC	ACCGGGAGGCAATTGCGTAATTGATGGTTAATATTCATAGCCATCAGTTACGCAGTTGCCTCTTTT	TCAGAAGACGCACCGGGAGGCAATTGCGTAATTGATGGTTAATATTCATAGCCATCAGTTACGCAGTTGCCTCTTTTTTGAATTCGCACCAGCACGCTACGCACACAGTGTCAGTTGACTGTGTGTTCGCCGTCTTCGT
BAG6	XM_006715192.1	4859	ACACGTGTCAGTACTGTGACTG	1634	CAGCGGTTGATTAATTTGGTA	TACCAAGTTGATCAACCGCTG	ACCGGCAGCGGTTGATTAATTTGGTAGTTAATATTCATAGCTACCAAGTTGATCAACCGCTGTTTT	TCAGAAGACGCACCGGCAGCGGTTGATTAATTTGGTAGTTAATATTCATAGCTACCAAGTTGATCAACCGCTGTTTTTTGAATTCGCACCAGCACGCTACGCAACACGTGTCAGTACTGTGACTGTTCGCCGTCTTCGT
BAG6	XM_006715192.1	4860	GTCAGTGTCAGTACTGTGTGGT	1567	CCTCAGTGGATCTAGCAATAT	ATGTTGCTGGATCCACTGAGG	ACCGGCCTCAGTGGATCTAGCAATATGTTAATATTCATAGCATGTTGCTGGATCCACTGAGGTTTT	TCAGAAGACGCACCGGCCTCAGTGGATCTAGCAATATGTTAATATTCATAGCATGTTGCTGGATCCACTGAGGTTTTTTGAATTCGCACCAGCACGCTACGCAGTCAGTGTCAGTACTGTGTGGTTTCGCCGTCTTCGT
BAG6	XM_006715192.1	4861	TGACGTGTCAGTACTGTGTGCA	1950	CGAGTTCTGTAAGATGATAAG	CTTATCATCTTGCAGAACTCG	ACCGGCGAGTTCTGTAAGATGATAAGGTTAATATTCATAGCCTTATCATCTTGCAGAACTCGTTTT	TCAGAAGACGCACCGGCGAGTTCTGTAAGATGATAAGGTTAATATTCATAGCCTTATCATCTTGCAGAACTCGTTTTTTGAATTCGCACCAGCACGCTACGCATGACGTGTCAGTACTGTGTGCATTCGCCGTCTTCGT
BAG6	XM_006715192.1	4862	ACGTGTGTCAGTACTGTGTGAC	880	CAGCTTGGAGGTGTTGGTGGA	TTCACCAACACCTCCAAGCTG	ACCGGCAGCTTGGAGGTGTTGGTGGAGTTAATATTCATAGCTTCACCAACACCTCCAAGCTGTTTT	TCAGAAGACGCACCGGCAGCTTGGAGGTGTTGGTGGAGTTAATATTCATAGCTTCACCAACACCTCCAAGCTGTTTTTTGAATTCGCACCAGCACGCTACGCAACGTGTGTCAGTACTGTGTGACTTCGCCGTCTTCGT
BAG6	XM_006715192.1	4863	CATGGTGTCAGTACTGTGTGTG	876	GCTTGGAGGTGTTGGTGAGGA	TCTTCACCAACACCTCCAAGC	ACCGGGCTTGGAGGTGTTGGTGAGGAGTTAATATTCATAGCTCTTCACCAACACCTCCAAGCTTTT	TCAGAAGACGCACCGGGCTTGGAGGTGTTGGTGAGGAGTTAATATTCATAGCTCTTCACCAACACCTCCAAGCTTTTTTGAATTCGCACCAGCACGCTACGCACATGGTGTCAGTACTGTGTGTGTTCGCCGTCTTCGT
BAG6	XM_006715192.1	4864	GTACGTGTCAGTTGGTGTGTGT	2388	CCTTGGACTCTTAAACTTGTA	TACGAGTTTGAGAGTCCAAGG	ACCGGCCTTGGACTCTTAAACTTGTAGTTAATATTCATAGCTACGAGTTTGAGAGTCCAAGGTTTT	TCAGAAGACGCACCGGCCTTGGACTCTTAAACTTGTAGTTAATATTCATAGCTACGAGTTTGAGAGTCCAAGGTTTTTTGAATTCGCACCAGCACGCTACGCAGTACGTGTCAGTTGGTGTGTGTTTCGCCGTCTTCGT
BAG6	XM_006715192.1	4865	TGTGGTGTCAGTTGGTGTGTCA	1704	GCCTCTGTTTATGACTGGAAT	ATTCCGGTCATGAACAGAGGC	ACCGGGCCTCTGTTTATGACTGGAATGTTAATATTCATAGCATTCCGGTCATGAACAGAGGCTTTT	TCAGAAGACGCACCGGGCCTCTGTTTATGACTGGAATGTTAATATTCATAGCATTCCGGTCATGAACAGAGGCTTTTTTGAATTCGCACCAGCACGCTACGCATGTGGTGTCAGTTGGTGTGTCATTCGCCGTCTTCGT
BAG6	XM_006715192.1	4866	ACCAGTGTCAGTTGGTGTGTAC	1120	CTCTCAAACTCGTATCTTTAT	ATAAAGGTACGAGTTTGAGAG	ACCGGCTCTCAAACTCGTATCTTTATGTTAATATTCATAGCATAAAGGTACGAGTTTGAGAGTTTT	TCAGAAGACGCACCGGCTCTCAAACTCGTATCTTTATGTTAATATTCATAGCATAAAGGTACGAGTTTGAGAGTTTTTTGAATTCGCACCAGCACGCTACGCAACCAGTGTCAGTTGGTGTGTACTTCGCCGTCTTCGT
BAK1	XR_241910.2	194	GTACGTGTGTGTGTTGGTGTAC	1182	TGGTACGAAGATTCTTCAAAT	ATTTGAAGAATCTTCGTACCA	ACCGGTGGTACGAAGATTCTTCAAATGTTAATATTCATAGCATTTGAAGAATCTTCGTACCATTTT	TCAGAAGACGCACCGGTGGTACGAAGATTCTTCAAATGTTAATATTCATAGCATTTGAAGAATCTTCGTACCATTTTTTGAATTCGCACCAGCACGCTACGCAGTACGTGTGTGTGTTGGTGTACTTCGCCGTCTTCGT
BAK1	XR_241910.2	195	TGCAGTGTGTGTGTTGGTGTTG	1582	ACGACATCAATCGACGTTATG	CATAGCGTCGGTTGATGTCGT	ACCGGACGACATCAATCGACGTTATGGTTAATATTCATAGCCATAGCGTCGGTTGATGTCGTTTTT	TCAGAAGACGCACCGGACGACATCAATCGACGTTATGGTTAATATTCATAGCCATAGCGTCGGTTGATGTCGTTTTTTTGAATTCGCACCAGCACGCTACGCATGCAGTGTGTGTGTTGGTGTTGTTCGCCGTCTTCGT
BAK1	XR_241910.2	196	CAGTGTGTGTGTGTTGGTCAGT	1499	ATGAGTACTTCACTAAGATTG	CAATCTTGGTGAAGTACTCAT	ACCGGATGAGTACTTCACTAAGATTGGTTAATATTCATAGCCAATCTTGGTGAAGTACTCATTTTT	TCAGAAGACGCACCGGATGAGTACTTCACTAAGATTGGTTAATATTCATAGCCAATCTTGGTGAAGTACTCATTTTTTTGAATTCGCACCAGCACGCTACGCACAGTGTGTGTGTGTTGGTCAGTTTCGCCGTCTTCGT
BAK1	XR_241910.2	197	GTCAGTGTGTGTGTTGGTCACA	1192	GTTTGAGAGTGGCATTAATTG	CAATTGATGCCACTCTCAAAC	ACCGGGTTTGAGAGTGGCATTAATTGGTTAATATTCATAGCCAATTGATGCCACTCTCAAACTTTT	TCAGAAGACGCACCGGGTTTGAGAGTGGCATTAATTGGTTAATATTCATAGCCAATTGATGCCACTCTCAAACTTTTTTGAATTCGCACCAGCACGCTACGCAGTCAGTGTGTGTGTTGGTCACATTCGCCGTCTTCGT
BAK1	XR_241910.2	4074	CATGGTGTGTTGTGTGACACAC	737	CCTGTTTGAGAGTGGTATTAA	TTGATGCCACTCTCAAACAGG	ACCGGCCTGTTTGAGAGTGGTATTAAGTTAATATTCATAGCTTGATGCCACTCTCAAACAGGTTTT	TCAGAAGACGCACCGGCCTGTTTGAGAGTGGTATTAAGTTAATATTCATAGCTTGATGCCACTCTCAAACAGGTTTTTTGAATTCGCACCAGCACGCTACGCACATGGTGTGTTGTGTGACACACTTCGCCGTCTTCGT
BAK1	XR_241910.2	4075	GTACGTGTGTTGTGTGACACTG	1401	CCGACGTTATGACTTAGAGTT	AACTCTGAGTCATAGCGTCGG	ACCGGCCGACGTTATGACTTAGAGTTGTTAATATTCATAGCAACTCTGAGTCATAGCGTCGGTTTT	TCAGAAGACGCACCGGCCGACGTTATGACTTAGAGTTGTTAATATTCATAGCAACTCTGAGTCATAGCGTCGGTTTTTTGAATTCGCACCAGCACGCTACGCAGTACGTGTGTTGTGTGACACTGTTCGCCGTCTTCGT
BAK1	XR_241910.2	4076	ACCAGTGTGTTGTGTGACTGGT	1114	GCCCTACACGTTTACCAGTAT	ATGCTGGTAGACGTGTAGGGC	ACCGGGCCCTACACGTTTACCAGTATGTTAATATTCATAGCATGCTGGTAGACGTGTAGGGCTTTT	TCAGAAGACGCACCGGGCCCTACACGTTTACCAGTATGTTAATATTCATAGCATGCTGGTAGACGTGTAGGGCTTTTTTGAATTCGCACCAGCACGCTACGCAACCAGTGTGTTGTGTGACTGGTTTCGCCGTCTTCGT
BAK1	XR_241910.2	4077	CAACGTGTGTTGTGTGACTGCA	1485	CCCACGGTAGAGAATGCTTAT	ATAGGCATTCTCTGCCGTGGG	ACCGGCCCACGGTAGAGAATGCTTATGTTAATATTCATAGCATAGGCATTCTCTGCCGTGGGTTTT	TCAGAAGACGCACCGGCCCACGGTAGAGAATGCTTATGTTAATATTCATAGCATAGGCATTCTCTGCCGTGGGTTTTTTGAATTCGCACCAGCACGCTACGCACAACGTGTGTTGTGTGACTGCATTCGCCGTCTTCGT
BAP1	NM_004656.3	198	TGTGGTGTGTGTGTTGGTCAAC	471	CGTGGAAGGTTTCGGTGTTAA	TTGACACCGAAATCTTCCACG	ACCGGCGTGGAAGGTTTCGGTGTTAAGTTAATATTCATAGCTTGACACCGAAATCTTCCACGTTTT	TCAGAAGACGCACCGGCGTGGAAGGTTTCGGTGTTAAGTTAATATTCATAGCTTGACACCGAAATCTTCCACGTTTTTTGAATTCGCACCAGCACGCTACGCATGTGGTGTGTGTGTTGGTCAACTTCGCCGTCTTCGT
BAP1	NM_004656.3	199	ACACGTGTGTGTGTTGGTCATG	1122	CCCTGTATATGGATTTATCTT	AAGATAAATCCATATACAGGG	ACCGGCCCTGTATATGGATTTATCTTGTTAATATTCATAGCAAGATAAATCCATATACAGGGTTTT	TCAGAAGACGCACCGGCCCTGTATATGGATTTATCTTGTTAATATTCATAGCAAGATAAATCCATATACAGGGTTTTTTGAATTCGCACCAGCACGCTACGCAACACGTGTGTGTGTTGGTCATGTTCGCCGTCTTCGT
BAP1	NM_004656.3	200	GTCAGTGTGTGTGTTGGTACGT	2194	CCACAACTACGATGAGTTTAT	ATGAACTCATCGTAGTTGTGG	ACCGGCCACAACTACGATGAGTTTATGTTAATATTCATAGCATGAACTCATCGTAGTTGTGGTTTT	TCAGAAGACGCACCGGCCACAACTACGATGAGTTTATGTTAATATTCATAGCATGAACTCATCGTAGTTGTGGTTTTTTGAATTCGCACCAGCACGCTACGCAGTCAGTGTGTGTGTTGGTACGTTTCGCCGTCTTCGT
BAP1	NM_004656.3	3782	ACCAGTGTGTTGACTGGTCAAC	457	GCCACCATGTTGATATAAGTT	AACTTATGTCAACATGGTGGC	ACCGGGCCACCATGTTGATATAAGTTGTTAATATTCATAGCAACTTATGTCAACATGGTGGCTTTT	TCAGAAGACGCACCGGGCCACCATGTTGATATAAGTTGTTAATATTCATAGCAACTTATGTCAACATGGTGGCTTTTTTGAATTCGCACCAGCACGCTACGCAACCAGTGTGTTGACTGGTCAACTTCGCCGTCTTCGT
BAP1	NM_004656.3	3783	CAGTGTGTGTTGACTGGTCATG	890	CGTCTGTGATTGATGATGATA	TATCATCATCAATCACGGACG	ACCGGCGTCTGTGATTGATGATGATAGTTAATATTCATAGCTATCATCATCAATCACGGACGTTTT	TCAGAAGACGCACCGGCGTCTGTGATTGATGATGATAGTTAATATTCATAGCTATCATCATCAATCACGGACGTTTTTTGAATTCGCACCAGCACGCTACGCACAGTGTGTGTTGACTGGTCATGTTCGCCGTCTTCGT
BAP1	NM_004656.3	5056	ACGTGTGTCAGTTGTGGTGTGT	1333	GCTCGTGGGAGGTTTCGGTGT	ACACCGAAATCTTCCACGAGC	ACCGGGCTCGTGGGAGGTTTCGGTGTGTTAATATTCATAGCACACCGAAATCTTCCACGAGCTTTT	TCAGAAGACGCACCGGGCTCGTGGGAGGTTTCGGTGTGTTAATATTCATAGCACACCGAAATCTTCCACGAGCTTTTTTGAATTCGCACCAGCACGCTACGCAACGTGTGTCAGTTGTGGTGTGTTTCGCCGTCTTCGT
BAP1	NM_004656.3	5057	CACAGTGTCAGTTGTGGTGTCA	2491	CCTGAGTCGTATGAAGGATTT	AAGTCCTTCATGCGACTCAGG	ACCGGCCTGAGTCGTATGAAGGATTTGTTAATATTCATAGCAAGTCCTTCATGCGACTCAGGTTTT	TCAGAAGACGCACCGGCCTGAGTCGTATGAAGGATTTGTTAATATTCATAGCAAGTCCTTCATGCGACTCAGGTTTTTTGAATTCGCACCAGCACGCTACGCACACAGTGTCAGTTGTGGTGTCATTCGCCGTCTTCGT
BAP1	NM_004656.3	5058	GTTGGTGTCAGTTGTGGTGTAC	924	CCCTGAGAGTAAAGGATATGT	GCATATCCTTTGCTCTCAGGG	ACCGGCCCTGAGAGTAAAGGATATGTGTTAATATTCATAGCGCATATCCTTTGCTCTCAGGGTTTT	TCAGAAGACGCACCGGCCCTGAGAGTAAAGGATATGTGTTAATATTCATAGCGCATATCCTTTGCTCTCAGGGTTTTTTGAATTCGCACCAGCACGCTACGCAGTTGGTGTCAGTTGTGGTGTACTTCGCCGTCTTCGT
BARD1	NR_104212.1	201	TGACGTGTGTGTGTTGGTACCA	2029	CCAGACATTAAGAGTAGGAAT	ATTCCTGCTCTTAGTGTCTGG	ACCGGCCAGACATTAAGAGTAGGAATGTTAATATTCATAGCATTCCTGCTCTTAGTGTCTGGTTTT	TCAGAAGACGCACCGGCCAGACATTAAGAGTAGGAATGTTAATATTCATAGCATTCCTGCTCTTAGTGTCTGGTTTTTTGAATTCGCACCAGCACGCTACGCATGACGTGTGTGTGTTGGTACCATTCGCCGTCTTCGT
BARD1	NR_104212.1	202	ACGTGTGTGTGTGTTGGTACAC	636	GTGGATATAGTCAAGTTGTTA	TAACAGCTTGACTATATCCAC	ACCGGGTGGATATAGTCAAGTTGTTAGTTAATATTCATAGCTAACAGCTTGACTATATCCACTTTT	TCAGAAGACGCACCGGGTGGATATAGTCAAGTTGTTAGTTAATATTCATAGCTAACAGCTTGACTATATCCACTTTTTTGAATTCGCACCAGCACGCTACGCAACGTGTGTGTGTGTTGGTACACTTCGCCGTCTTCGT
BARD1	NR_104212.1	203	CATGGTGTGTGTGTTGGTACTG	2051	CCACCTTCATGCAAATGTAAA	TTTACGTTTGCATGAAGGTGG	ACCGGCCACCTTCATGCAAATGTAAAGTTAATATTCATAGCTTTACGTTTGCATGAAGGTGGTTTT	TCAGAAGACGCACCGGCCACCTTCATGCAAATGTAAAGTTAATATTCATAGCTTTACGTTTGCATGAAGGTGGTTTTTTGAATTCGCACCAGCACGCTACGCACATGGTGTGTGTGTTGGTACTGTTCGCCGTCTTCGT
BARD1	NR_104212.1	204	TGACGTGTGTGTGTTGGTTGGT	1145	GCTGTTTGATGGATGTTACTT	AAGTAGCATCCATCAAACAGC	ACCGGGCTGTTTGATGGATGTTACTTGTTAATATTCATAGCAAGTAGCATCCATCAAACAGCTTTT	TCAGAAGACGCACCGGGCTGTTTGATGGATGTTACTTGTTAATATTCATAGCAAGTAGCATCCATCAAACAGCTTTTTTGAATTCGCACCAGCACGCTACGCATGACGTGTGTGTGTTGGTTGGTTTCGCCGTCTTCGT
BARD1	NR_104216.1	205	ACTGGTGTGTGTGTTGGTTGCA	1255	GCACGTGTTCTGTAGTAGTTG	CAATTACTACAGAAGATGTGC	ACCGGGCACGTGTTCTGTAGTAGTTGGTTAATATTCATAGCCAATTACTACAGAAGATGTGCTTTT	TCAGAAGACGCACCGGGCACGTGTTCTGTAGTAGTTGGTTAATATTCATAGCCAATTACTACAGAAGATGTGCTTTTTTGAATTCGCACCAGCACGCTACGCAACTGGTGTGTGTGTTGGTTGCATTCGCCGTCTTCGT
BARD1	NR_104212.1	206	CACAGTGTGTGTGTTGGTTGAC	547	GTCTGTGGCCTGTTGATTATA	TATAATCGACAGGCCGCAGAC	ACCGGGTCTGTGGCCTGTTGATTATAGTTAATATTCATAGCTATAATCGACAGGCCGCAGACTTTT	TCAGAAGACGCACCGGGTCTGTGGCCTGTTGATTATAGTTAATATTCATAGCTATAATCGACAGGCCGCAGACTTTTTTGAATTCGCACCAGCACGCTACGCACACAGTGTGTGTGTTGGTTGACTTCGCCGTCTTCGT
BARD1	NR_104212.1	207	GTGTGTGTGTGTGTTGGTTGTG	1020	GCTCGCGTTGTATTAACATTT	GAATGTTAGTACAACGCGAGC	ACCGGGCTCGCGTTGTATTAACATTTGTTAATATTCATAGCGAATGTTAGTACAACGCGAGCTTTT	TCAGAAGACGCACCGGGCTCGCGTTGTATTAACATTTGTTAATATTCATAGCGAATGTTAGTACAACGCGAGCTTTTTTGAATTCGCACCAGCACGCTACGCAGTGTGTGTGTGTGTTGGTTGTGTTCGCCGTCTTCGT
BARD1	NR_104212.1	208	TGACGTGTGTGTGTTGCAGTGT	1708	TGGTTTAGTCCTTGAAGTAAG	CTTACTTCGAGGGCTAAACCA	ACCGGTGGTTTAGTCCTTGAAGTAAGGTTAATATTCATAGCCTTACTTCGAGGGCTAAACCATTTT	TCAGAAGACGCACCGGTGGTTTAGTCCTTGAAGTAAGGTTAATATTCATAGCCTTACTTCGAGGGCTAAACCATTTTTTGAATTCGCACCAGCACGCTACGCATGACGTGTGTGTGTTGCAGTGTTTCGCCGTCTTCGT
BAX	NM_001291429.1	209	ACTGGTGTGTGTGTTGCAGTCA	1469	GATGTGGTCTATAATGTGTTT	AAACGCATTATAGACCACATC	ACCGGGATGTGGTCTATAATGTGTTTGTTAATATTCATAGCAAACGCATTATAGACCACATCTTTT	TCAGAAGACGCACCGGGATGTGGTCTATAATGTGTTTGTTAATATTCATAGCAAACGCATTATAGACCACATCTTTTTTGAATTCGCACCAGCACGCTACGCAACTGGTGTGTGTGTTGCAGTCATTCGCCGTCTTCGT
BAX	NM_001291428.1	210	CACAGTGTGTGTGTTGCAGTAC	481	GCCCACCAGTTCTGAGTAGAT	ATCTGCTCAGAGCTGGTGGGC	ACCGGGCCCACCAGTTCTGAGTAGATGTTAATATTCATAGCATCTGCTCAGAGCTGGTGGGCTTTT	TCAGAAGACGCACCGGGCCCACCAGTTCTGAGTAGATGTTAATATTCATAGCATCTGCTCAGAGCTGGTGGGCTTTTTTGAATTCGCACCAGCACGCTACGCACACAGTGTGTGTGTTGCAGTACTTCGCCGTCTTCGT
BAX	XM_006723314.1	211	GTGTGTGTGTGTGTTGCAGTTG	1714	GCCGGAACTGATTAGAACTAT	ATGGTTCTGATCAGTTCCGGC	ACCGGGCCGGAACTGATTAGAACTATGTTAATATTCATAGCATGGTTCTGATCAGTTCCGGCTTTT	TCAGAAGACGCACCGGGCCGGAACTGATTAGAACTATGTTAATATTCATAGCATGGTTCTGATCAGTTCCGGCTTTTTTGAATTCGCACCAGCACGCTACGCAGTGTGTGTGTGTGTTGCAGTTGTTCGCCGTCTTCGT
BAX	NM_001291429.1	212	ACTGGTGTGTGTGTTGCACAGT	1296	TCATCAGATGTGGTCTATAAT	ATTATAGACCACATCTGATGA	ACCGGTCATCAGATGTGGTCTATAATGTTAATATTCATAGCATTATAGACCACATCTGATGATTTT	TCAGAAGACGCACCGGTCATCAGATGTGGTCTATAATGTTAATATTCATAGCATTATAGACCACATCTGATGATTTTTTGAATTCGCACCAGCACGCTACGCAACTGGTGTGTGTGTTGCACAGTTTCGCCGTCTTCGT
BAX	XM_006723314.1	213	CAGTGTGTGTGTGTTGCACACA	1134	GCCTCAGGATGTGTCCACTAA	TTGGTGGACGCATCCTGAGGC	ACCGGGCCTCAGGATGTGTCCACTAAGTTAATATTCATAGCTTGGTGGACGCATCCTGAGGCTTTT	TCAGAAGACGCACCGGGCCTCAGGATGTGTCCACTAAGTTAATATTCATAGCTTGGTGGACGCATCCTGAGGCTTTTTTGAATTCGCACCAGCACGCTACGCACAGTGTGTGTGTGTTGCACACATTCGCCGTCTTCGT
BAX	XM_006723314.1	214	GTACGTGTGTGTGTTGCACAAC	392	GACGAACTGGATAGTAATATG	CATGTTACTGTCCAGTTCGTC	ACCGGGACGAACTGGATAGTAATATGGTTAATATTCATAGCCATGTTACTGTCCAGTTCGTCTTTT	TCAGAAGACGCACCGGGACGAACTGGATAGTAATATGGTTAATATTCATAGCCATGTTACTGTCCAGTTCGTCTTTTTTGAATTCGCACCAGCACGCTACGCAGTACGTGTGTGTGTTGCACAACTTCGCCGTCTTCGT
BAX	NM_001291428.1	215	TGCAGTGTGTGTGTTGCACATG	1327	CCAGCTTTGAGCAGATTATGA	TCATGATCTGCTCAGAGCTGG	ACCGGCCAGCTTTGAGCAGATTATGAGTTAATATTCATAGCTCATGATCTGCTCAGAGCTGGTTTT	TCAGAAGACGCACCGGCCAGCTTTGAGCAGATTATGAGTTAATATTCATAGCTCATGATCTGCTCAGAGCTGGTTTTTTGAATTCGCACCAGCACGCTACGCATGCAGTGTGTGTGTTGCACATGTTCGCCGTCTTCGT
BAX	XM_006723314.1	5059	TGACGTGTCAGTTGTGGTGTTG	1813	CCGGAACTGATTAGAACTATC	GATGGTTCTGATCAGTTCCGG	ACCGGCCGGAACTGATTAGAACTATCGTTAATATTCATAGCGATGGTTCTGATCAGTTCCGGTTTT	TCAGAAGACGCACCGGCCGGAACTGATTAGAACTATCGTTAATATTCATAGCGATGGTTCTGATCAGTTCCGGTTTTTTGAATTCGCACCAGCACGCTACGCATGACGTGTCAGTTGTGGTGTTGTTCGCCGTCTTCGT
BAZ1A	NM_182648.1	216	CAGTGTGTGTGTGTTGCAACGT	1284	GCGATGAAGAAGAAGGTTAAA	TTTGACCTTCTTCTTCATCGC	ACCGGGCGATGAAGAAGAAGGTTAAAGTTAATATTCATAGCTTTGACCTTCTTCTTCATCGCTTTT	TCAGAAGACGCACCGGGCGATGAAGAAGAAGGTTAAAGTTAATATTCATAGCTTTGACCTTCTTCTTCATCGCTTTTTTGAATTCGCACCAGCACGCTACGCACAGTGTGTGTGTGTTGCAACGTTTCGCCGTCTTCGT
BAZ1A	NM_182648.1	217	GTCAGTGTGTGTGTTGCAACCA	2373	CGACCGTATGTATAGATGATA	TATCGTCTATACATGCGGTCG	ACCGGCGACCGTATGTATAGATGATAGTTAATATTCATAGCTATCGTCTATACATGCGGTCGTTTT	TCAGAAGACGCACCGGCGACCGTATGTATAGATGATAGTTAATATTCATAGCTATCGTCTATACATGCGGTCGTTTTTTGAATTCGCACCAGCACGCTACGCAGTCAGTGTGTGTGTTGCAACCATTCGCCGTCTTCGT
BAZ1A	NM_182648.1	218	TGTGGTGTGTGTGTTGCAACAC	802	GAAATTCAACGGCAGATATAT	ATATATCTGCCGTTGAATTTC	ACCGGGAAATTCAACGGCAGATATATGTTAATATTCATAGCATATATCTGCCGTTGAATTTCTTTT	TCAGAAGACGCACCGGGAAATTCAACGGCAGATATATGTTAATATTCATAGCATATATCTGCCGTTGAATTTCTTTTTTGAATTCGCACCAGCACGCTACGCATGTGGTGTGTGTGTTGCAACACTTCGCCGTCTTCGT
BAZ1A	NM_182648.1	219	ACACGTGTGTGTGTTGCAACTG	1801	TGCAATTGATCCCTTACTATT	AATAGTAAGGGATCAATTGCA	ACCGGTGCAATTGATCCCTTACTATTGTTAATATTCATAGCAATAGTAAGGGATCAATTGCATTTT	TCAGAAGACGCACCGGTGCAATTGATCCCTTACTATTGTTAATATTCATAGCAATAGTAAGGGATCAATTGCATTTTTTGAATTCGCACCAGCACGCTACGCAACACGTGTGTGTGTTGCAACTGTTCGCCGTCTTCGT
BAZ1A	NM_182648.1	220	GTCAGTGTGTGTGTTGCATGGT	1777	CTGATAGCAAACCAACATATA	TATATGTTGGTTTGCTATCAG	ACCGGCTGATAGCAAACCAACATATAGTTAATATTCATAGCTATATGTTGGTTTGCTATCAGTTTT	TCAGAAGACGCACCGGCTGATAGCAAACCAACATATAGTTAATATTCATAGCTATATGTTGGTTTGCTATCAGTTTTTTGAATTCGCACCAGCACGCTACGCAGTCAGTGTGTGTGTTGCATGGTTTCGCCGTCTTCGT
BAZ1A	NM_182648.1	221	TGACGTGTGTGTGTTGCATGCA	1830	CGTAGCGTGATATGGTTTAAA	TTTAGACCATATCACGCTACG	ACCGGCGTAGCGTGATATGGTTTAAAGTTAATATTCATAGCTTTAGACCATATCACGCTACGTTTT	TCAGAAGACGCACCGGCGTAGCGTGATATGGTTTAAAGTTAATATTCATAGCTTTAGACCATATCACGCTACGTTTTTTGAATTCGCACCAGCACGCTACGCATGACGTGTGTGTGTTGCATGCATTCGCCGTCTTCGT
BAZ1A	NM_182648.1	222	ACGTGTGTGTGTGTTGCATGAC	1065	TCATCTCTTTCAACGTATAAA	TTTATACGTTGAAAGAGATGA	ACCGGTCATCTCTTTCAACGTATAAAGTTAATATTCATAGCTTTATACGTTGAAAGAGATGATTTT	TCAGAAGACGCACCGGTCATCTCTTTCAACGTATAAAGTTAATATTCATAGCTTTATACGTTGAAAGAGATGATTTTTTGAATTCGCACCAGCACGCTACGCAACGTGTGTGTGTGTTGCATGACTTCGCCGTCTTCGT
BAZ1A	NM_182648.1	223	CATGGTGTGTGTGTTGCATGTG	1737	CAAGGTTACAGATCGATATAT	ATATGTCGATCTGTAACCTTG	ACCGGCAAGGTTACAGATCGATATATGTTAATATTCATAGCATATGTCGATCTGTAACCTTGTTTT	TCAGAAGACGCACCGGCAAGGTTACAGATCGATATATGTTAATATTCATAGCATATGTCGATCTGTAACCTTGTTTTTTGAATTCGCACCAGCACGCTACGCACATGGTGTGTGTGTTGCATGTGTTCGCCGTCTTCGT
BAZ1B	NM_032408.3	224	CACAGTGTGTGTGTTGACGTGT	1737	GCCCTTTATGAAGTACTAGAT	ATCTGGTACTTCATAGAGGGC	ACCGGGCCCTTTATGAAGTACTAGATGTTAATATTCATAGCATCTGGTACTTCATAGAGGGCTTTT	TCAGAAGACGCACCGGGCCCTTTATGAAGTACTAGATGTTAATATTCATAGCATCTGGTACTTCATAGAGGGCTTTTTTGAATTCGCACCAGCACGCTACGCACACAGTGTGTGTGTTGACGTGTTTCGCCGTCTTCGT
BAZ1B	XM_005250683.1	225	GTACGTGTGTGTGTTGACGTCA	2446	CGATACTTTATACGGCATAAT	ATTATGCCGTATAAAGTATCG	ACCGGCGATACTTTATACGGCATAATGTTAATATTCATAGCATTATGCCGTATAAAGTATCGTTTT	TCAGAAGACGCACCGGCGATACTTTATACGGCATAATGTTAATATTCATAGCATTATGCCGTATAAAGTATCGTTTTTTGAATTCGCACCAGCACGCTACGCAGTACGTGTGTGTGTTGACGTCATTCGCCGTCTTCGT
BAZ1B	XM_005250683.1	226	TGGTGTGTGTGTGTTGACGTAC	695	GCAGATGGCTTTGTTGGATGT	ATATCCAACAAAGTCATCTGC	ACCGGGCAGATGGCTTTGTTGGATGTGTTAATATTCATAGCATATCCAACAAAGTCATCTGCTTTT	TCAGAAGACGCACCGGGCAGATGGCTTTGTTGGATGTGTTAATATTCATAGCATATCCAACAAAGTCATCTGCTTTTTTGAATTCGCACCAGCACGCTACGCATGGTGTGTGTGTGTTGACGTACTTCGCCGTCTTCGT
BAZ1B	XM_005250683.1	227	ACTGGTGTGTGTGTTGACGTTG	1911	CGGGAAATCTAGGAAAGAGAG	TTCTCTTTCCTGGATTTCCCG	ACCGGCGGGAAATCTAGGAAAGAGAGGTTAATATTCATAGCTTCTCTTTCCTGGATTTCCCGTTTT	TCAGAAGACGCACCGGCGGGAAATCTAGGAAAGAGAGGTTAATATTCATAGCTTCTCTTTCCTGGATTTCCCGTTTTTTGAATTCGCACCAGCACGCTACGCAACTGGTGTGTGTGTTGACGTTGTTCGCCGTCTTCGT
BAZ1B	XM_005250683.1	5060	CACAGTGTCAGTTGTGGTCAGT	1468	CTGGGAGGAAGAATAGGAGGT	ACTTCCTGTTCTTCCTCCCAG	ACCGGCTGGGAGGAAGAATAGGAGGTGTTAATATTCATAGCACTTCCTGTTCTTCCTCCCAGTTTT	TCAGAAGACGCACCGGCTGGGAGGAAGAATAGGAGGTGTTAATATTCATAGCACTTCCTGTTCTTCCTCCCAGTTTTTTGAATTCGCACCAGCACGCTACGCACACAGTGTCAGTTGTGGTCAGTTTCGCCGTCTTCGT
BAZ1B	XM_005250683.1	5061	GTACGTGTCAGTTGTGGTCACA	1350	CAGCTTCTTTAGAGAAGTTAG	CTAACTTCTCTAAGGAGGCTG	ACCGGCAGCTTCTTTAGAGAAGTTAGGTTAATATTCATAGCCTAACTTCTCTAAGGAGGCTGTTTT	TCAGAAGACGCACCGGCAGCTTCTTTAGAGAAGTTAGGTTAATATTCATAGCCTAACTTCTCTAAGGAGGCTGTTTTTTGAATTCGCACCAGCACGCTACGCAGTACGTGTCAGTTGTGGTCACATTCGCCGTCTTCGT
BAZ1B	XM_005250683.1	5062	TGGTGTGTCAGTTGTGGTCAAC	393	GCTCAGGATCATTAGAAGAAG	CTTCTTCTGATGGTCCTGAGC	ACCGGGCTCAGGATCATTAGAAGAAGGTTAATATTCATAGCCTTCTTCTGATGGTCCTGAGCTTTT	TCAGAAGACGCACCGGGCTCAGGATCATTAGAAGAAGGTTAATATTCATAGCCTTCTTCTGATGGTCCTGAGCTTTTTTGAATTCGCACCAGCACGCTACGCATGGTGTGTCAGTTGTGGTCAACTTCGCCGTCTTCGT
BAZ1B	XM_005250683.1	5063	ACTGGTGTCAGTTGTGGTCATG	1158	CACAGTCTCTTTAGAGAAGTT	AACTTCTCTAAGGAGGCTGTG	ACCGGCACAGTCTCTTTAGAGAAGTTGTTAATATTCATAGCAACTTCTCTAAGGAGGCTGTGTTTT	TCAGAAGACGCACCGGCACAGTCTCTTTAGAGAAGTTGTTAATATTCATAGCAACTTCTCTAAGGAGGCTGTGTTTTTTGAATTCGCACCAGCACGCTACGCAACTGGTGTCAGTTGTGGTCATGTTCGCCGTCTTCGT
BAZ2A	XM_005268596.2	228	GTACGTGTGTGTGTTGACCAGT	1522	CCTGTCTTTCAAGAAGGGGTT	AATCCCTTCTTGAAAGGCAGG	ACCGGCCTGTCTTTCAAGAAGGGGTTGTTAATATTCATAGCAATCCCTTCTTGAAAGGCAGGTTTT	TCAGAAGACGCACCGGCCTGTCTTTCAAGAAGGGGTTGTTAATATTCATAGCAATCCCTTCTTGAAAGGCAGGTTTTTTGAATTCGCACCAGCACGCTACGCAGTACGTGTGTGTGTTGACCAGTTTCGCCGTCTTCGT
BAZ2A	XM_005268596.2	229	TGTGGTGTGTGTGTTGACCACA	1006	TATGCAACCTAGGTATCTTAA	TTAAGATGCCTAGGTTGCATA	ACCGGTATGCAACCTAGGTATCTTAAGTTAATATTCATAGCTTAAGATGCCTAGGTTGCATATTTT	TCAGAAGACGCACCGGTATGCAACCTAGGTATCTTAAGTTAATATTCATAGCTTAAGATGCCTAGGTTGCATATTTTTTGAATTCGCACCAGCACGCTACGCATGTGGTGTGTGTGTTGACCACATTCGCCGTCTTCGT
BAZ2A	XM_005268596.2	230	ACCAGTGTGTGTGTTGACCAAC	689	ACCACTACAGAGATATCATAT	ATATGATATCTCTGTAGTGGT	ACCGGACCACTACAGAGATATCATATGTTAATATTCATAGCATATGATATCTCTGTAGTGGTTTTT	TCAGAAGACGCACCGGACCACTACAGAGATATCATATGTTAATATTCATAGCATATGATATCTCTGTAGTGGTTTTTTTGAATTCGCACCAGCACGCTACGCAACCAGTGTGTGTGTTGACCAACTTCGCCGTCTTCGT
BAZ2A	XM_005268596.2	231	CAGTGTGTGTGTGTTGACCATG	933	TACTGGGTATTGCTGTATTTG	CAAATACGGCAATACCCAGTA	ACCGGTACTGGGTATTGCTGTATTTGGTTAATATTCATAGCCAAATACGGCAATACCCAGTATTTT	TCAGAAGACGCACCGGTACTGGGTATTGCTGTATTTGGTTAATATTCATAGCCAAATACGGCAATACCCAGTATTTTTTGAATTCGCACCAGCACGCTACGCACAGTGTGTGTGTGTTGACCATGTTCGCCGTCTTCGT
BAZ2A	XM_005268596.2	3860	GTACGTGTGTTGTGGTCACAGT	1442	GCCAGAAATAAGCGGAAATAA	TTGTTTCCGCTTATTTCTGGC	ACCGGGCCAGAAATAAGCGGAAATAAGTTAATATTCATAGCTTGTTTCCGCTTATTTCTGGCTTTT	TCAGAAGACGCACCGGGCCAGAAATAAGCGGAAATAAGTTAATATTCATAGCTTGTTTCCGCTTATTTCTGGCTTTTTTGAATTCGCACCAGCACGCTACGCAGTACGTGTGTTGTGGTCACAGTTTCGCCGTCTTCGT
BAZ2A	XM_005268596.2	3861	TGTGGTGTGTTGTGGTCACACA	903	GCCGTGTTTGGTTGGTATCTT	AAGATACCAGCCAAATACGGC	ACCGGGCCGTGTTTGGTTGGTATCTTGTTAATATTCATAGCAAGATACCAGCCAAATACGGCTTTT	TCAGAAGACGCACCGGGCCGTGTTTGGTTGGTATCTTGTTAATATTCATAGCAAGATACCAGCCAAATACGGCTTTTTTGAATTCGCACCAGCACGCTACGCATGTGGTGTGTTGTGGTCACACATTCGCCGTCTTCGT
BAZ2A	XM_005268596.2	5064	GTACGTGTCAGTTGTGGTACGT	1743	CGCAGCTTCTATAGTTGTTTC	GAGACAACTGTAGAAGCTGCG	ACCGGCGCAGCTTCTATAGTTGTTTCGTTAATATTCATAGCGAGACAACTGTAGAAGCTGCGTTTT	TCAGAAGACGCACCGGCGCAGCTTCTATAGTTGTTTCGTTAATATTCATAGCGAGACAACTGTAGAAGCTGCGTTTTTTGAATTCGCACCAGCACGCTACGCAGTACGTGTCAGTTGTGGTACGTTTCGCCGTCTTCGT
BAZ2A	XM_005268596.2	5065	TGTGGTGTCAGTTGTGGTACCA	1602	CCAGCAGTCTCTTTAGAAGTT	GACTTCTAAGGAGACTGCTGG	ACCGGCCAGCAGTCTCTTTAGAAGTTGTTAATATTCATAGCGACTTCTAAGGAGACTGCTGGTTTT	TCAGAAGACGCACCGGCCAGCAGTCTCTTTAGAAGTTGTTAATATTCATAGCGACTTCTAAGGAGACTGCTGGTTTTTTGAATTCGCACCAGCACGCTACGCATGTGGTGTCAGTTGTGGTACCATTCGCCGTCTTCGT
BAZ2B	XM_006712466.1	232	TGTGGTGTGTGTGTTGACACGT	1651	CGGAACATTGAAAGAAGAATT	AATTCTTCTTTCAATGTTCCG	ACCGGCGGAACATTGAAAGAAGAATTGTTAATATTCATAGCAATTCTTCTTTCAATGTTCCGTTTT	TCAGAAGACGCACCGGCGGAACATTGAAAGAAGAATTGTTAATATTCATAGCAATTCTTCTTTCAATGTTCCGTTTTTTGAATTCGCACCAGCACGCTACGCATGTGGTGTGTGTGTTGACACGTTTCGCCGTCTTCGT
BAZ2B	XM_005246488.1	233	ACGTGTGTGTGTGTTGACACCA	2255	CGAGACAATGTTTCTGAGATT	AATCTCGGAAACATTGTCTCG	ACCGGCGAGACAATGTTTCTGAGATTGTTAATATTCATAGCAATCTCGGAAACATTGTCTCGTTTT	TCAGAAGACGCACCGGCGAGACAATGTTTCTGAGATTGTTAATATTCATAGCAATCTCGGAAACATTGTCTCGTTTTTTGAATTCGCACCAGCACGCTACGCAACGTGTGTGTGTGTTGACACCATTCGCCGTCTTCGT
BAZ2B	XM_005246488.1	234	CAACGTGTGTGTGTTGACACAC	683	GAGAGTGAAGCACAATATAAA	TTTATGTTGTGCTTCACTCTC	ACCGGGAGAGTGAAGCACAATATAAAGTTAATATTCATAGCTTTATGTTGTGCTTCACTCTCTTTT	TCAGAAGACGCACCGGGAGAGTGAAGCACAATATAAAGTTAATATTCATAGCTTTATGTTGTGCTTCACTCTCTTTTTTGAATTCGCACCAGCACGCTACGCACAACGTGTGTGTGTTGACACACTTCGCCGTCTTCGT
BAZ2B	XM_005246488.1	235	GTCAGTGTGTGTGTTGACACTG	1386	GGTGCTATTATATGGTATTTC	GAAATACCATGTAATAGCACC	ACCGGGGTGCTATTATATGGTATTTCGTTAATATTCATAGCGAAATACCATGTAATAGCACCTTTT	TCAGAAGACGCACCGGGGTGCTATTATATGGTATTTCGTTAATATTCATAGCGAAATACCATGTAATAGCACCTTTTTTGAATTCGCACCAGCACGCTACGCAGTCAGTGTGTGTGTTGACACTGTTCGCCGTCTTCGT
BAZ2B	XM_005246488.1	4800	CACAGTGTCAGTACTGGTGTGT	2251	AGAGCTTGAAGAAGGTTATTG	CAATAACCTTCTTCAGGCTCT	ACCGGAGAGCTTGAAGAAGGTTATTGGTTAATATTCATAGCCAATAACCTTCTTCAGGCTCTTTTT	TCAGAAGACGCACCGGAGAGCTTGAAGAAGGTTATTGGTTAATATTCATAGCCAATAACCTTCTTCAGGCTCTTTTTTTGAATTCGCACCAGCACGCTACGCACACAGTGTCAGTACTGGTGTGTTTCGCCGTCTTCGT
BAZ2B	XM_005246488.1	5066	ACCAGTGTCAGTTGTGGTACAC	758	CTCAGGTGGAGGAAATTGAAG	TTTCGATTTCCTCCACCTGAG	ACCGGCTCAGGTGGAGGAAATTGAAGGTTAATATTCATAGCTTTCGATTTCCTCCACCTGAGTTTT	TCAGAAGACGCACCGGCTCAGGTGGAGGAAATTGAAGGTTAATATTCATAGCTTTCGATTTCCTCCACCTGAGTTTTTTGAATTCGCACCAGCACGCTACGCAACCAGTGTCAGTTGTGGTACACTTCGCCGTCTTCGT
BAZ2B	XM_005246488.1	5067	CAGTGTGTCAGTTGTGGTACTG	1621	CCAGTCTTTGGATGTTAGAGT	ACTCTAGCATCCAAAGGCTGG	ACCGGCCAGTCTTTGGATGTTAGAGTGTTAATATTCATAGCACTCTAGCATCCAAAGGCTGGTTTT	TCAGAAGACGCACCGGCCAGTCTTTGGATGTTAGAGTGTTAATATTCATAGCACTCTAGCATCCAAAGGCTGGTTTTTTGAATTCGCACCAGCACGCTACGCACAGTGTGTCAGTTGTGGTACTGTTCGCCGTCTTCGT
BAZ2B	XM_005246488.1	5068	TGTGGTGTCAGTTGTGGTTGGT	1364	CCACCCAAATCTATTCTTGAT	GTCAAGAATGGATTTGGGTGG	ACCGGCCACCCAAATCTATTCTTGATGTTAATATTCATAGCGTCAAGAATGGATTTGGGTGGTTTT	TCAGAAGACGCACCGGCCACCCAAATCTATTCTTGATGTTAATATTCATAGCGTCAAGAATGGATTTGGGTGGTTTTTTGAATTCGCACCAGCACGCTACGCATGTGGTGTCAGTTGTGGTTGGTTTCGCCGTCTTCGT
BBC3	XM_005258740.2	236	ACGTGTGTGTGTGTTGACTGGT	1605	GTACAATCTCATCATGGGATT	AGTCCCATGATGAGATTGTAC	ACCGGGTACAATCTCATCATGGGATTGTTAATATTCATAGCAGTCCCATGATGAGATTGTACTTTT	TCAGAAGACGCACCGGGTACAATCTCATCATGGGATTGTTAATATTCATAGCAGTCCCATGATGAGATTGTACTTTTTTGAATTCGCACCAGCACGCTACGCAACGTGTGTGTGTGTTGACTGGTTTCGCCGTCTTCGT
BBC3	XM_005258740.2	237	CACAGTGTGTGTGTTGACTGCA	1649	CGACCTCAACGTACAGTATGA	TCGTACTGTGCGTTGAGGTCG	ACCGGCGACCTCAACGTACAGTATGAGTTAATATTCATAGCTCGTACTGTGCGTTGAGGTCGTTTT	TCAGAAGACGCACCGGCGACCTCAACGTACAGTATGAGTTAATATTCATAGCTCGTACTGTGCGTTGAGGTCGTTTTTTGAATTCGCACCAGCACGCTACGCACACAGTGTGTGTGTTGACTGCATTCGCCGTCTTCGT
BBC3	XM_005258740.2	238	GTTGGTGTGTGTGTTGACTGAC	657	GAGGGTCCTGTATAATCTTAT	ATGAGATTGTACAGGACCCTC	ACCGGGAGGGTCCTGTATAATCTTATGTTAATATTCATAGCATGAGATTGTACAGGACCCTCTTTT	TCAGAAGACGCACCGGGAGGGTCCTGTATAATCTTATGTTAATATTCATAGCATGAGATTGTACAGGACCCTCTTTTTTGAATTCGCACCAGCACGCTACGCAGTTGGTGTGTGTGTTGACTGACTTCGCCGTCTTCGT
BBC3	XM_005258740.2	239	TGACGTGTGTGTGTTGACTGTG	1368	ACGGTCCTCAGCCTTCGCTTT	AGAGCGAGGGCTGAGGACCGT	ACCGGACGGTCCTCAGCCTTCGCTTTGTTAATATTCATAGCAGAGCGAGGGCTGAGGACCGTTTTT	TCAGAAGACGCACCGGACGGTCCTCAGCCTTCGCTTTGTTAATATTCATAGCAGAGCGAGGGCTGAGGACCGTTTTTTTGAATTCGCACCAGCACGCTACGCATGACGTGTGTGTGTTGACTGTGTTCGCCGTCTTCGT
BBC3	XM_005258740.2	4096	CAGTGTGTCAGTGTGTGTGTGT	1939	CGTGAAGAGTAAATGAGCTAA	TTGGCTCATTTGCTCTTCACG	ACCGGCGTGAAGAGTAAATGAGCTAAGTTAATATTCATAGCTTGGCTCATTTGCTCTTCACGTTTT	TCAGAAGACGCACCGGCGTGAAGAGTAAATGAGCTAAGTTAATATTCATAGCTTGGCTCATTTGCTCTTCACGTTTTTTGAATTCGCACCAGCACGCTACGCACAGTGTGTCAGTGTGTGTGTGTTTCGCCGTCTTCGT
BBC3	XM_005258740.2	5069	ACGTGTGTCAGTTGTGGTTGCA	1456	GTGTGACCATTGGCATTTATT	AATGAATGCCAGTGGTCACAC	ACCGGGTGTGACCATTGGCATTTATTGTTAATATTCATAGCAATGAATGCCAGTGGTCACACTTTT	TCAGAAGACGCACCGGGTGTGACCATTGGCATTTATTGTTAATATTCATAGCAATGAATGCCAGTGGTCACACTTTTTTGAATTCGCACCAGCACGCTACGCAACGTGTGTCAGTTGTGGTTGCATTCGCCGTCTTCGT
BBC3	XM_005258740.2	5070	CAACGTGTCAGTTGTGGTTGAC	687	GTGACCATTGGCATTTATTTG	CAAATGAATGCCAGTGGTCAC	ACCGGGTGACCATTGGCATTTATTTGGTTAATATTCATAGCCAAATGAATGCCAGTGGTCACTTTT	TCAGAAGACGCACCGGGTGACCATTGGCATTTATTTGGTTAATATTCATAGCCAAATGAATGCCAGTGGTCACTTTTTTGAATTCGCACCAGCACGCTACGCACAACGTGTCAGTTGTGGTTGACTTCGCCGTCTTCGT
BBC3	XM_005258740.2	5071	GTCAGTGTCAGTTGTGGTTGTG	1282	CCCATTGTATAGGTTTAGAGA	TCTCTAAACCTATGCAATGGG	ACCGGCCCATTGTATAGGTTTAGAGAGTTAATATTCATAGCTCTCTAAACCTATGCAATGGGTTTT	TCAGAAGACGCACCGGCCCATTGTATAGGTTTAGAGAGTTAATATTCATAGCTCTCTAAACCTATGCAATGGGTTTTTTGAATTCGCACCAGCACGCTACGCAGTCAGTGTCAGTTGTGGTTGTGTTCGCCGTCTTCGT
BCL10	XM_005271311.1	240	GTGTGTGTGTGTGTTGTGGTGT	1704	GAAGTGAAGAAGGATGCTTTA	TAAGGCGTCCTTCTTCACTTC	ACCGGGAAGTGAAGAAGGATGCTTTAGTTAATATTCATAGCTAAGGCGTCCTTCTTCACTTCTTTT	TCAGAAGACGCACCGGGAAGTGAAGAAGGATGCTTTAGTTAATATTCATAGCTAAGGCGTCCTTCTTCACTTCTTTTTTGAATTCGCACCAGCACGCTACGCAGTGTGTGTGTGTGTTGTGGTGTTTCGCCGTCTTCGT
BCL10	XM_005271311.1	241	TGCAGTGTGTGTGTTGTGGTCA	1568	ACGTACTGTTTCACGATAATG	CATTGTCGTGAAACAGTACGT	ACCGGACGTACTGTTTCACGATAATGGTTAATATTCATAGCCATTGTCGTGAAACAGTACGTTTTT	TCAGAAGACGCACCGGACGTACTGTTTCACGATAATGGTTAATATTCATAGCCATTGTCGTGAAACAGTACGTTTTTTTGAATTCGCACCAGCACGCTACGCATGCAGTGTGTGTGTTGTGGTCATTCGCCGTCTTCGT
BCL10	XM_005271311.1	242	ACTGGTGTGTGTGTTGTGGTAC	640	ACAACCTCTCCAGATTAAATT	AATTTGATCTGGAGAGGTTGT	ACCGGACAACCTCTCCAGATTAAATTGTTAATATTCATAGCAATTTGATCTGGAGAGGTTGTTTTT	TCAGAAGACGCACCGGACAACCTCTCCAGATTAAATTGTTAATATTCATAGCAATTTGATCTGGAGAGGTTGTTTTTTTGAATTCGCACCAGCACGCTACGCAACTGGTGTGTGTGTTGTGGTACTTCGCCGTCTTCGT
BCL10	XM_005271311.1	4088	ACTGGTGTGTTGTGTGTGACGT	1377	CCTTAAGATCACGTATTGTTT	AAACAGTACGTGATCTTAAGG	ACCGGCCTTAAGATCACGTATTGTTTGTTAATATTCATAGCAAACAGTACGTGATCTTAAGGTTTT	TCAGAAGACGCACCGGCCTTAAGATCACGTATTGTTTGTTAATATTCATAGCAAACAGTACGTGATCTTAAGGTTTTTTGAATTCGCACCAGCACGCTACGCAACTGGTGTGTTGTGTGTGACGTTTCGCCGTCTTCGT
BCL10	XM_005271311.1	4089	CAGTGTGTGTTGTGTGTGACCA	1848	GTTGAATCTATTCGGTGAGAA	TTCTCGCCGAATAGATTCAAC	ACCGGGTTGAATCTATTCGGTGAGAAGTTAATATTCATAGCTTCTCGCCGAATAGATTCAACTTTT	TCAGAAGACGCACCGGGTTGAATCTATTCGGTGAGAAGTTAATATTCATAGCTTCTCGCCGAATAGATTCAACTTTTTTGAATTCGCACCAGCACGCTACGCACAGTGTGTGTTGTGTGTGACCATTCGCCGTCTTCGT
BCL10	XM_005271311.1	4090	GTACGTGTGTTGTGTGTGACAC	793	CCACCAGATCTATAGTTAGAA	TTCTAACTGTAGATCTGGTGG	ACCGGCCACCAGATCTATAGTTAGAAGTTAATATTCATAGCTTCTAACTGTAGATCTGGTGGTTTT	TCAGAAGACGCACCGGCCACCAGATCTATAGTTAGAAGTTAATATTCATAGCTTCTAACTGTAGATCTGGTGGTTTTTTGAATTCGCACCAGCACGCTACGCAGTACGTGTGTTGTGTGTGACACTTCGCCGTCTTCGT
BCL10	XM_005271311.1	4091	TGCAGTGTGTTGTGTGTGACTG	1439	CTTGTCGAACATTAAGTAGAA	TTCTACTTGATGTTCGACAAG	ACCGGCTTGTCGAACATTAAGTAGAAGTTAATATTCATAGCTTCTACTTGATGTTCGACAAGTTTT	TCAGAAGACGCACCGGCTTGTCGAACATTAAGTAGAAGTTAATATTCATAGCTTCTACTTGATGTTCGACAAGTTTTTTGAATTCGCACCAGCACGCTACGCATGCAGTGTGTTGTGTGTGACTGTTCGCCGTCTTCGT
BCL10	XM_005271311.1	5072	TGTGGTGTCAGTTGTGCAGTGT	2088	CTGGACACCTTTGTTGAATTT	AGATTCAACAAGGGTGTCCAG	ACCGGCTGGACACCTTTGTTGAATTTGTTAATATTCATAGCAGATTCAACAAGGGTGTCCAGTTTT	TCAGAAGACGCACCGGCTGGACACCTTTGTTGAATTTGTTAATATTCATAGCAGATTCAACAAGGGTGTCCAGTTTTTTGAATTCGCACCAGCACGCTACGCATGTGGTGTCAGTTGTGCAGTGTTTCGCCGTCTTCGT
BCL11B	NM_138576.3	4078	GTGTGTGTGTTGTGTGACTGAC	719	CCAGCTACATTTGCATAACAT	ATGTTGTGCAAATGTAGCTGG	ACCGGCCAGCTACATTTGCATAACATGTTAATATTCATAGCATGTTGTGCAAATGTAGCTGGTTTT	TCAGAAGACGCACCGGCCAGCTACATTTGCATAACATGTTAATATTCATAGCATGTTGTGCAAATGTAGCTGGTTTTTTGAATTCGCACCAGCACGCTACGCAGTGTGTGTGTTGTGTGACTGACTTCGCCGTCTTCGT
BCL11B	NM_138576.3	4079	TGTGGTGTGTTGTGTGACTGTG	1478	CGGCGAGCATTTGCTGATTAA	TTAGTCAGCAAGTGCTCGCCG	ACCGGCGGCGAGCATTTGCTGATTAAGTTAATATTCATAGCTTAGTCAGCAAGTGCTCGCCGTTTT	TCAGAAGACGCACCGGCGGCGAGCATTTGCTGATTAAGTTAATATTCATAGCTTAGTCAGCAAGTGCTCGCCGTTTTTTGAATTCGCACCAGCACGCTACGCATGTGGTGTGTTGTGTGACTGTGTTCGCCGTCTTCGT
BCL11B	NM_138576.3	4080	GTCAGTGTGTTGTGTGTGGTGT	1911	GTTCAAGAACTGCAGTAACTT	AAGTTGCTGCAGTTCTTGAAC	ACCGGGTTCAAGAACTGCAGTAACTTGTTAATATTCATAGCAAGTTGCTGCAGTTCTTGAACTTTT	TCAGAAGACGCACCGGGTTCAAGAACTGCAGTAACTTGTTAATATTCATAGCAAGTTGCTGCAGTTCTTGAACTTTTTTGAATTCGCACCAGCACGCTACGCAGTCAGTGTGTTGTGTGTGGTGTTTCGCCGTCTTCGT
BCL11B	NM_138576.3	4081	TGACGTGTGTTGTGTGTGGTCA	1403	GCTGGGTAAGGTTATGGAGAA	TTCTCCATGACCTTGCCCAGC	ACCGGGCTGGGTAAGGTTATGGAGAAGTTAATATTCATAGCTTCTCCATGACCTTGCCCAGCTTTT	TCAGAAGACGCACCGGGCTGGGTAAGGTTATGGAGAAGTTAATATTCATAGCTTCTCCATGACCTTGCCCAGCTTTTTTGAATTCGCACCAGCACGCTACGCATGACGTGTGTTGTGTGTGGTCATTCGCCGTCTTCGT
BCL11B	NM_138576.3	5073	ACGTGTGTCAGTTGTGCAGTCA	2055	GAGCCTTCCAGCTATATTTGT	GCAAATGTAGCTGGAAGGCTC	ACCGGGAGCCTTCCAGCTATATTTGTGTTAATATTCATAGCGCAAATGTAGCTGGAAGGCTCTTTT	TCAGAAGACGCACCGGGAGCCTTCCAGCTATATTTGTGTTAATATTCATAGCGCAAATGTAGCTGGAAGGCTCTTTTTTGAATTCGCACCAGCACGCTACGCAACGTGTGTCAGTTGTGCAGTCATTCGCCGTCTTCGT
BCL11B	NM_138576.3	5074	CAACGTGTCAGTTGTGCAGTAC	777	CGAGGGTTGGTTAAGGTAGTA	TACTGCCTTAATCAACCCTCG	ACCGGCGAGGGTTGGTTAAGGTAGTAGTTAATATTCATAGCTACTGCCTTAATCAACCCTCGTTTT	TCAGAAGACGCACCGGCGAGGGTTGGTTAAGGTAGTAGTTAATATTCATAGCTACTGCCTTAATCAACCCTCGTTTTTTGAATTCGCACCAGCACGCTACGCACAACGTGTCAGTTGTGCAGTACTTCGCCGTCTTCGT
BCL11B	NM_138576.3	5075	GTCAGTGTCAGTTGTGCAGTTG	2389	GAGGAGGAAGGGAGGGAAGGA	TCTTTCCCTCTCTTCCTCCTC	ACCGGGAGGAGGAAGGGAGGGAAGGAGTTAATATTCATAGCTCTTTCCCTCTCTTCCTCCTCTTTT	TCAGAAGACGCACCGGGAGGAGGAAGGGAGGGAAGGAGTTAATATTCATAGCTCTTTCCCTCTCTTCCTCCTCTTTTTTGAATTCGCACCAGCACGCTACGCAGTCAGTGTCAGTTGTGCAGTTGTTCGCCGTCTTCGT
BCL11B	NM_138576.3	5076	ACGTGTGTCAGTTGTGCACAGT	1194	CGGTAGTAGTCTGAGTAATGA	TCATTGCTCAGGCTACTACCG	ACCGGCGGTAGTAGTCTGAGTAATGAGTTAATATTCATAGCTCATTGCTCAGGCTACTACCGTTTT	TCAGAAGACGCACCGGCGGTAGTAGTCTGAGTAATGAGTTAATATTCATAGCTCATTGCTCAGGCTACTACCGTTTTTTGAATTCGCACCAGCACGCTACGCAACGTGTGTCAGTTGTGCACAGTTTCGCCGTCTTCGT
BCL2	XM_006722523.1	243	CAACGTGTGTGTGTTGTGGTTG	2097	TGGATGACTGAGTATCTGAAT	GTTCAGGTACTCAGTCATCCA	ACCGGTGGATGACTGAGTATCTGAATGTTAATATTCATAGCGTTCAGGTACTCAGTCATCCATTTT	TCAGAAGACGCACCGGTGGATGACTGAGTATCTGAATGTTAATATTCATAGCGTTCAGGTACTCAGTCATCCATTTTTTGAATTCGCACCAGCACGCTACGCACAACGTGTGTGTGTTGTGGTTGTTCGCCGTCTTCGT
BCL2	XM_006722523.1	244	TGCAGTGTGTGTGTTGTGCAGT	1256	CCGGGAGATGGTGATGAGGTA	TACTTCATCACTATCTCCCGG	ACCGGCCGGGAGATGGTGATGAGGTAGTTAATATTCATAGCTACTTCATCACTATCTCCCGGTTTT	TCAGAAGACGCACCGGCCGGGAGATGGTGATGAGGTAGTTAATATTCATAGCTACTTCATCACTATCTCCCGGTTTTTTGAATTCGCACCAGCACGCTACGCATGCAGTGTGTGTGTTGTGCAGTTTCGCCGTCTTCGT
BCL2	XM_006722523.1	245	ACACGTGTGTGTGTTGTGCACA	1572	GTGATGAAGTACATCCATTAT	ATAATGGATGTACTTCATCAC	ACCGGGTGATGAAGTACATCCATTATGTTAATATTCATAGCATAATGGATGTACTTCATCACTTTT	TCAGAAGACGCACCGGGTGATGAAGTACATCCATTATGTTAATATTCATAGCATAATGGATGTACTTCATCACTTTTTTGAATTCGCACCAGCACGCTACGCAACACGTGTGTGTGTTGTGCACATTCGCCGTCTTCGT
BCL2	XM_006722523.1	246	CAGTGTGTGTGTGTTGTGCAAC	633	CGCCTTGTGGATGATTGAGTA	TACTCAGTCATCCACAGGGCG	ACCGGCGCCTTGTGGATGATTGAGTAGTTAATATTCATAGCTACTCAGTCATCCACAGGGCGTTTT	TCAGAAGACGCACCGGCGCCTTGTGGATGATTGAGTAGTTAATATTCATAGCTACTCAGTCATCCACAGGGCGTTTTTTGAATTCGCACCAGCACGCTACGCACAGTGTGTGTGTGTTGTGCAACTTCGCCGTCTTCGT
BCL2	XM_006722523.1	4684	TGCAGTGTCAGTACCAGTTGGT	1253	GCACACTTGGATCTAGGATAA	TTATCCTGGATCCAGGTGTGC	ACCGGGCACACTTGGATCTAGGATAAGTTAATATTCATAGCTTATCCTGGATCCAGGTGTGCTTTT	TCAGAAGACGCACCGGGCACACTTGGATCTAGGATAAGTTAATATTCATAGCTTATCCTGGATCCAGGTGTGCTTTTTTGAATTCGCACCAGCACGCTACGCATGCAGTGTCAGTACCAGTTGGTTTCGCCGTCTTCGT
BCL2	XM_006722523.1	5077	CACAGTGTCAGTTGTGCACACA	1556	CACACCTGGATCTAGGATAAT	GTTATCCTGGATCCAGGTGTG	ACCGGCACACCTGGATCTAGGATAATGTTAATATTCATAGCGTTATCCTGGATCCAGGTGTGTTTT	TCAGAAGACGCACCGGCACACCTGGATCTAGGATAATGTTAATATTCATAGCGTTATCCTGGATCCAGGTGTGTTTTTTGAATTCGCACCAGCACGCTACGCACACAGTGTCAGTTGTGCACACATTCGCCGTCTTCGT
BCL2	XM_006722523.1	5078	GTTGGTGTCAGTTGTGCACAAC	512	CTGGGAATCGATTTGGAAATT	GATTTCCAGATCGATTCCCAG	ACCGGCTGGGAATCGATTTGGAAATTGTTAATATTCATAGCGATTTCCAGATCGATTCCCAGTTTT	TCAGAAGACGCACCGGCTGGGAATCGATTTGGAAATTGTTAATATTCATAGCGATTTCCAGATCGATTCCCAGTTTTTTGAATTCGCACCAGCACGCTACGCAGTTGGTGTCAGTTGTGCACAACTTCGCCGTCTTCGT
BCL2	XM_006722523.1	5079	TGACGTGTCAGTTGTGCACATG	1585	CGATCTGGAAATCCTCTTAAT	ATTAGGAGGATTTCCAGATCG	ACCGGCGATCTGGAAATCCTCTTAATGTTAATATTCATAGCATTAGGAGGATTTCCAGATCGTTTT	TCAGAAGACGCACCGGCGATCTGGAAATCCTCTTAATGTTAATATTCATAGCATTAGGAGGATTTCCAGATCGTTTTTTGAATTCGCACCAGCACGCTACGCATGACGTGTCAGTTGTGCACATGTTCGCCGTCTTCGT
BCL2A1	NM_004049.3	247	GTTGGTGTGTGTGTTGTGCATG	1090	GCCAGAACACTATTCAATCAA	TTGGTTGAATAGTGTTCTGGC	ACCGGGCCAGAACACTATTCAATCAAGTTAATATTCATAGCTTGGTTGAATAGTGTTCTGGCTTTT	TCAGAAGACGCACCGGGCCAGAACACTATTCAATCAAGTTAATATTCATAGCTTGGTTGAATAGTGTTCTGGCTTTTTTGAATTCGCACCAGCACGCTACGCAGTTGGTGTGTGTGTTGTGCATGTTCGCCGTCTTCGT
BCL2A1	NM_004049.3	248	ACACGTGTGTGTGTTGTGACGT	1759	GAAGGTATTCTCATCAAGAAA	TTTCTTGATGAGAATACCTTC	ACCGGGAAGGTATTCTCATCAAGAAAGTTAATATTCATAGCTTTCTTGATGAGAATACCTTCTTTT	TCAGAAGACGCACCGGGAAGGTATTCTCATCAAGAAAGTTAATATTCATAGCTTTCTTGATGAGAATACCTTCTTTTTTGAATTCGCACCAGCACGCTACGCAACACGTGTGTGTGTTGTGACGTTTCGCCGTCTTCGT
BCL2A1	NM_004049.3	249	CATGGTGTGTGTGTTGTGACCA	1397	GTTGCGGAGTTTATAATGAAT	ATTCATTATGAACTCCGCAAC	ACCGGGTTGCGGAGTTTATAATGAATGTTAATATTCATAGCATTCATTATGAACTCCGCAACTTTT	TCAGAAGACGCACCGGGTTGCGGAGTTTATAATGAATGTTAATATTCATAGCATTCATTATGAACTCCGCAACTTTTTTGAATTCGCACCAGCACGCTACGCACATGGTGTGTGTGTTGTGACCATTCGCCGTCTTCGT
BCL2A1	NM_004049.3	250	GTCAGTGTGTGTGTTGTGACAC	324	TGCGTCCTATAGATACCATAA	TTGTGGTATCTGTAGGACGCA	ACCGGTGCGTCCTATAGATACCATAAGTTAATATTCATAGCTTGTGGTATCTGTAGGACGCATTTT	TCAGAAGACGCACCGGTGCGTCCTATAGATACCATAAGTTAATATTCATAGCTTGTGGTATCTGTAGGACGCATTTTTTGAATTCGCACCAGCACGCTACGCAGTCAGTGTGTGTGTTGTGACACTTCGCCGTCTTCGT
BCL2A1	NM_004049.3	5080	CACAGTGTCAGTTGTGCAACGT	1961	CCTACGCATGAAAGTGATTAG	CTAGTCACTTTCGTGCGTAGG	ACCGGCCTACGCATGAAAGTGATTAGGTTAATATTCATAGCCTAGTCACTTTCGTGCGTAGGTTTT	TCAGAAGACGCACCGGCCTACGCATGAAAGTGATTAGGTTAATATTCATAGCCTAGTCACTTTCGTGCGTAGGTTTTTTGAATTCGCACCAGCACGCTACGCACACAGTGTCAGTTGTGCAACGTTTCGCCGTCTTCGT
BCL2A1	NM_004049.3	5081	GTACGTGTCAGTTGTGCAACCA	1693	GCCTCTATGTATCATTATGTG	CACATGATGATACATGGAGGC	ACCGGGCCTCTATGTATCATTATGTGGTTAATATTCATAGCCACATGATGATACATGGAGGCTTTT	TCAGAAGACGCACCGGGCCTCTATGTATCATTATGTGGTTAATATTCATAGCCACATGATGATACATGGAGGCTTTTTTGAATTCGCACCAGCACGCTACGCAGTACGTGTCAGTTGTGCAACCATTCGCCGTCTTCGT
BCL2A1	NM_004049.3	5082	TGGTGTGTCAGTTGTGCAACAC	76	CAGTGCGTCCTATAGATATCA	TGGTATCTGTAGGACGCACTG	ACCGGCAGTGCGTCCTATAGATATCAGTTAATATTCATAGCTGGTATCTGTAGGACGCACTGTTTT	TCAGAAGACGCACCGGCAGTGCGTCCTATAGATATCAGTTAATATTCATAGCTGGTATCTGTAGGACGCACTGTTTTTTGAATTCGCACCAGCACGCTACGCATGGTGTGTCAGTTGTGCAACACTTCGCCGTCTTCGT
BCL2A1	NM_004049.3	5083	ACTGGTGTCAGTTGTGCAACTG	1647	CAGCCTCTATGTATCATTATG	CATGATGATACATGGAGGCTG	ACCGGCAGCCTCTATGTATCATTATGGTTAATATTCATAGCCATGATGATACATGGAGGCTGTTTT	TCAGAAGACGCACCGGCAGCCTCTATGTATCATTATGGTTAATATTCATAGCCATGATGATACATGGAGGCTGTTTTTTGAATTCGCACCAGCACGCTACGCAACTGGTGTCAGTTGTGCAACTGTTCGCCGTCTTCGT
BCL2L1	XM_005260486.2	251	TGGTGTGTGTGTGTTGTGACTG	1152	GCTCATTCTTCAGTTGGAAAT	ATTTCCGACTGAAGAGTGAGC	ACCGGGCTCATTCTTCAGTTGGAAATGTTAATATTCATAGCATTTCCGACTGAAGAGTGAGCTTTT	TCAGAAGACGCACCGGGCTCATTCTTCAGTTGGAAATGTTAATATTCATAGCATTTCCGACTGAAGAGTGAGCTTTTTTGAATTCGCACCAGCACGCTACGCATGGTGTGTGTGTGTTGTGACTGTTCGCCGTCTTCGT
BCL2L1	XM_005260486.2	252	CATGGTGTGTGTGTTGTGTGGT	1800	GTGGAACTCTATGGGAATAAT	ATTGTTCCCATAGAGTTCCAC	ACCGGGTGGAACTCTATGGGAATAATGTTAATATTCATAGCATTGTTCCCATAGAGTTCCACTTTT	TCAGAAGACGCACCGGGTGGAACTCTATGGGAATAATGTTAATATTCATAGCATTGTTCCCATAGAGTTCCACTTTTTTGAATTCGCACCAGCACGCTACGCACATGGTGTGTGTGTTGTGTGGTTTCGCCGTCTTCGT
BCL2L1	XM_005260482.1	253	GTGTGTGTGTGTGTTGTGTGCA	1376	GTTTAGTGATGTGGGAGAGGA	TTCTCTTCCACATCACTAAAC	ACCGGGTTTAGTGATGTGGGAGAGGAGTTAATATTCATAGCTTCTCTTCCACATCACTAAACTTTT	TCAGAAGACGCACCGGGTTTAGTGATGTGGGAGAGGAGTTAATATTCATAGCTTCTCTTCCACATCACTAAACTTTTTTGAATTCGCACCAGCACGCTACGCAGTGTGTGTGTGTGTTGTGTGCATTCGCCGTCTTCGT
BCL2L1	NM_001191.2	254	TGACGTGTGTGTGTTGTGTGAC	877	AGAGCTTTGAACAGGATATTT	AAGTATCCTGTTCAAAGCTCT	ACCGGAGAGCTTTGAACAGGATATTTGTTAATATTCATAGCAAGTATCCTGTTCAAAGCTCTTTTT	TCAGAAGACGCACCGGAGAGCTTTGAACAGGATATTTGTTAATATTCATAGCAAGTATCCTGTTCAAAGCTCTTTTTTTGAATTCGCACCAGCACGCTACGCATGACGTGTGTGTGTTGTGTGACTTCGCCGTCTTCGT
BCL2L1	XM_005260482.1	255	ACCAGTGTGTGTGTTGTGTGTG	1497	CGACGAGTTTGAATTGTGGTA	TACCGCAGTTCAAACTCGTCG	ACCGGCGACGAGTTTGAATTGTGGTAGTTAATATTCATAGCTACCGCAGTTCAAACTCGTCGTTTT	TCAGAAGACGCACCGGCGACGAGTTTGAATTGTGGTAGTTAATATTCATAGCTACCGCAGTTCAAACTCGTCGTTTTTTGAATTCGCACCAGCACGCTACGCAACCAGTGTGTGTGTTGTGTGTGTTCGCCGTCTTCGT
BCL2L1	XM_005260482.1	5084	GTACGTGTCAGTTGTGCATGGT	1758	CAGCTGGAGTTAGTTTAGTGG	TCACTAAACTGACTCCAGCTG	ACCGGCAGCTGGAGTTAGTTTAGTGGGTTAATATTCATAGCTCACTAAACTGACTCCAGCTGTTTT	TCAGAAGACGCACCGGCAGCTGGAGTTAGTTTAGTGGGTTAATATTCATAGCTCACTAAACTGACTCCAGCTGTTTTTTGAATTCGCACCAGCACGCTACGCAGTACGTGTCAGTTGTGCATGGTTTCGCCGTCTTCGT
BCL2L1	XM_005260482.1	5085	TGTGGTGTCAGTTGTGCATGCA	373	GAGCTGGTGGTTGGCTTTCTT	GAGAAAGTCAACCACCAGCTC	ACCGGGAGCTGGTGGTTGGCTTTCTTGTTAATATTCATAGCGAGAAAGTCAACCACCAGCTCTTTT	TCAGAAGACGCACCGGGAGCTGGTGGTTGGCTTTCTTGTTAATATTCATAGCGAGAAAGTCAACCACCAGCTCTTTTTTGAATTCGCACCAGCACGCTACGCATGTGGTGTCAGTTGTGCATGCATTCGCCGTCTTCGT
BCL2L1	XM_005260482.1	5086	ACCAGTGTCAGTTGTGCATGAC	149	GCTGGTGGTTGGCTTTCTTTC	GAGAGAAAGTCAACCACCAGC	ACCGGGCTGGTGGTTGGCTTTCTTTCGTTAATATTCATAGCGAGAGAAAGTCAACCACCAGCTTTT	TCAGAAGACGCACCGGGCTGGTGGTTGGCTTTCTTTCGTTAATATTCATAGCGAGAGAAAGTCAACCACCAGCTTTTTTGAATTCGCACCAGCACGCTACGCAACCAGTGTCAGTTGTGCATGACTTCGCCGTCTTCGT
BCL2L10	XM_005254103.1	256	CAACGTGTGTGTCAGTGTGTGT	2465	CATTTATCTCTGGACATGATT	AATCGTGTCCAGAGATAAATG	ACCGGCATTTATCTCTGGACATGATTGTTAATATTCATAGCAATCGTGTCCAGAGATAAATGTTTT	TCAGAAGACGCACCGGCATTTATCTCTGGACATGATTGTTAATATTCATAGCAATCGTGTCCAGAGATAAATGTTTTTTGAATTCGCACCAGCACGCTACGCACAACGTGTGTGTCAGTGTGTGTTTCGCCGTCTTCGT
BCL2L10	XM_005254103.1	257	GTTGGTGTGTGTCAGTGTGTCA	2308	CGGCAGATTTACCGGTTCTTT	AAAGGACCGGTGAATCTGCCG	ACCGGCGGCAGATTTACCGGTTCTTTGTTAATATTCATAGCAAAGGACCGGTGAATCTGCCGTTTT	TCAGAAGACGCACCGGCGGCAGATTTACCGGTTCTTTGTTAATATTCATAGCAAAGGACCGGTGAATCTGCCGTTTTTTGAATTCGCACCAGCACGCTACGCAGTTGGTGTGTGTCAGTGTGTCATTCGCCGTCTTCGT
BCL2L10	XM_005254103.1	258	TGCAGTGTGTGTCAGTGTGTAC	1021	CTTGTTAACAACAGCTTTCAT	ATGAAGGCTGTTGTTAACAAG	ACCGGCTTGTTAACAACAGCTTTCATGTTAATATTCATAGCATGAAGGCTGTTGTTAACAAGTTTT	TCAGAAGACGCACCGGCTTGTTAACAACAGCTTTCATGTTAATATTCATAGCATGAAGGCTGTTGTTAACAAGTTTTTTGAATTCGCACCAGCACGCTACGCATGCAGTGTGTGTCAGTGTGTACTTCGCCGTCTTCGT
BCL2L10	XM_005254103.1	259	ACGTGTGTGTGTCAGTGTGTTG	1464	GCCGCTAGGTTACGGTAGATT	AATCTGCCGTAACCTGGCGGC	ACCGGGCCGCTAGGTTACGGTAGATTGTTAATATTCATAGCAATCTGCCGTAACCTGGCGGCTTTT	TCAGAAGACGCACCGGGCCGCTAGGTTACGGTAGATTGTTAATATTCATAGCAATCTGCCGTAACCTGGCGGCTTTTTTGAATTCGCACCAGCACGCTACGCAACGTGTGTGTGTCAGTGTGTTGTTCGCCGTCTTCGT
BCL2L10	XM_005254103.1	260	GTTGGTGTGTGTCAGTGTCAGT	1638	CGTGACCTTCGTAGGGACGTT	AGCGTCCCTGCGAAGGTCACG	ACCGGCGTGACCTTCGTAGGGACGTTGTTAATATTCATAGCAGCGTCCCTGCGAAGGTCACGTTTT	TCAGAAGACGCACCGGCGTGACCTTCGTAGGGACGTTGTTAATATTCATAGCAGCGTCCCTGCGAAGGTCACGTTTTTTGAATTCGCACCAGCACGCTACGCAGTTGGTGTGTGTCAGTGTCAGTTTCGCCGTCTTCGT
BCL2L10	XM_005254103.1	5087	CAGTGTGTCAGTTGTGCATGTG	1462	CTGTCATGCTTGTTAATAACA	TGTTGTTAACAAGCATGACAG	ACCGGCTGTCATGCTTGTTAATAACAGTTAATATTCATAGCTGTTGTTAACAAGCATGACAGTTTT	TCAGAAGACGCACCGGCTGTCATGCTTGTTAATAACAGTTAATATTCATAGCTGTTGTTAACAAGCATGACAGTTTTTTGAATTCGCACCAGCACGCTACGCACAGTGTGTCAGTTGTGCATGTGTTCGCCGTCTTCGT
BCL2L10	XM_005254103.1	5088	CAACGTGTCAGTTGTGACGTGT	2283	CCAACTGTGACCAATTAAATG	CATTTAGTTGGTCACAGTTGG	ACCGGCCAACTGTGACCAATTAAATGGTTAATATTCATAGCCATTTAGTTGGTCACAGTTGGTTTT	TCAGAAGACGCACCGGCCAACTGTGACCAATTAAATGGTTAATATTCATAGCCATTTAGTTGGTCACAGTTGGTTTTTTGAATTCGCACCAGCACGCTACGCACAACGTGTCAGTTGTGACGTGTTTCGCCGTCTTCGT
BCL2L10	XM_005254103.1	5089	GTTGGTGTCAGTTGTGACGTCA	1838	GTGACCAACTAAATGATAGAT	ATCTGTCATTTAGTTGGTCAC	ACCGGGTGACCAACTAAATGATAGATGTTAATATTCATAGCATCTGTCATTTAGTTGGTCACTTTT	TCAGAAGACGCACCGGGTGACCAACTAAATGATAGATGTTAATATTCATAGCATCTGTCATTTAGTTGGTCACTTTTTTGAATTCGCACCAGCACGCTACGCAGTTGGTGTCAGTTGTGACGTCATTCGCCGTCTTCGT
BCL2L11	XM_005263551.1	261	TGGTGTGTGTGTCAGTGTCACA	1275	ATGGTTATCTTACGACTGTTA	TAACAGTCGTAAGATAACCAT	ACCGGATGGTTATCTTACGACTGTTAGTTAATATTCATAGCTAACAGTCGTAAGATAACCATTTTT	TCAGAAGACGCACCGGATGGTTATCTTACGACTGTTAGTTAATATTCATAGCTAACAGTCGTAAGATAACCATTTTTTTGAATTCGCACCAGCACGCTACGCATGGTGTGTGTGTCAGTGTCACATTCGCCGTCTTCGT
BCL2L11	XM_005263551.1	262	ACACGTGTGTGTCAGTGTCAAC	637	TACTATGTAAGGAGGGTATTT	AAATACCCTCCTTGCATAGTA	ACCGGTACTATGTAAGGAGGGTATTTGTTAATATTCATAGCAAATACCCTCCTTGCATAGTATTTT	TCAGAAGACGCACCGGTACTATGTAAGGAGGGTATTTGTTAATATTCATAGCAAATACCCTCCTTGCATAGTATTTTTTGAATTCGCACCAGCACGCTACGCAACACGTGTGTGTCAGTGTCAACTTCGCCGTCTTCGT
BCL2L11	XM_005263550.1	263	CACAGTGTGTGTCAGTGTCATG	738	GGCGTATTGGAGATGAGTTTG	TAAACTCGTCTCCAATACGCC	ACCGGGGCGTATTGGAGATGAGTTTGGTTAATATTCATAGCTAAACTCGTCTCCAATACGCCTTTT	TCAGAAGACGCACCGGGGCGTATTGGAGATGAGTTTGGTTAATATTCATAGCTAAACTCGTCTCCAATACGCCTTTTTTGAATTCGCACCAGCACGCTACGCACACAGTGTGTGTCAGTGTCATGTTCGCCGTCTTCGT
BCL2L11	XM_005263551.1	264	TGGTGTGTGTGTCAGTGTACGT	1253	GACCACCCATGAATGGTTATT	GATAACCATTCGTGGGTGGTC	ACCGGGACCACCCATGAATGGTTATTGTTAATATTCATAGCGATAACCATTCGTGGGTGGTCTTTT	TCAGAAGACGCACCGGGACCACCCATGAATGGTTATTGTTAATATTCATAGCGATAACCATTCGTGGGTGGTCTTTTTTGAATTCGCACCAGCACGCTACGCATGGTGTGTGTGTCAGTGTACGTTTCGCCGTCTTCGT
BCL2L11	XM_005263550.1	5090	TGCAGTGTCAGTTGTGACGTAC	663	GACCGAGAGGGTAGATAATTG	CAATTGTCTACCTTCTCGGTC	ACCGGGACCGAGAGGGTAGATAATTGGTTAATATTCATAGCCAATTGTCTACCTTCTCGGTCTTTT	TCAGAAGACGCACCGGGACCGAGAGGGTAGATAATTGGTTAATATTCATAGCCAATTGTCTACCTTCTCGGTCTTTTTTGAATTCGCACCAGCACGCTACGCATGCAGTGTCAGTTGTGACGTACTTCGCCGTCTTCGT
BCL2L11	XM_005263550.1	5091	ACGTGTGTCAGTTGTGACGTTG	2013	GTGACTGAGAAGGTAGATAAT	ATTGTCTACCTTCTCGGTCAC	ACCGGGTGACTGAGAAGGTAGATAATGTTAATATTCATAGCATTGTCTACCTTCTCGGTCACTTTT	TCAGAAGACGCACCGGGTGACTGAGAAGGTAGATAATGTTAATATTCATAGCATTGTCTACCTTCTCGGTCACTTTTTTGAATTCGCACCAGCACGCTACGCAACGTGTGTCAGTTGTGACGTTGTTCGCCGTCTTCGT
BCL2L11	XM_005263550.1	5092	GTTGGTGTCAGTTGTGACCAGT	1329	GCAAAGCAACTTTCTGATGTA	TACATCAGAAGGTTGCTTTGC	ACCGGGCAAAGCAACTTTCTGATGTAGTTAATATTCATAGCTACATCAGAAGGTTGCTTTGCTTTT	TCAGAAGACGCACCGGGCAAAGCAACTTTCTGATGTAGTTAATATTCATAGCTACATCAGAAGGTTGCTTTGCTTTTTTGAATTCGCACCAGCACGCTACGCAGTTGGTGTCAGTTGTGACCAGTTTCGCCGTCTTCGT
BCL2L11	XM_005263550.1	5093	TGGTGTGTCAGTTGTGACCACA	1111	GCAACCTTCTGATGTAAGTTT	GAACTTACATCAGAAGGTTGC	ACCGGGCAACCTTCTGATGTAAGTTTGTTAATATTCATAGCGAACTTACATCAGAAGGTTGCTTTT	TCAGAAGACGCACCGGGCAACCTTCTGATGTAAGTTTGTTAATATTCATAGCGAACTTACATCAGAAGGTTGCTTTTTTGAATTCGCACCAGCACGCTACGCATGGTGTGTCAGTTGTGACCACATTCGCCGTCTTCGT
BCL2L2	NM_001199839.1	265	ACCAGTGTGTGTCAGTGTACCA	1874	TGGCAGACTTTGTGGGTTGTA	TATAACCTACAAAGTCTGCCA	ACCGGTGGCAGACTTTGTGGGTTGTAGTTAATATTCATAGCTATAACCTACAAAGTCTGCCATTTT	TCAGAAGACGCACCGGTGGCAGACTTTGTGGGTTGTAGTTAATATTCATAGCTATAACCTACAAAGTCTGCCATTTTTTGAATTCGCACCAGCACGCTACGCAACCAGTGTGTGTCAGTGTACCATTCGCCGTCTTCGT
BCL2L2	NM_001199839.1	266	CATGGTGTGTGTCAGTGTACAC	877	TGGGCGGAGTTTACAGCTTTA	TAGAGCTGTGAACTCCGCCCA	ACCGGTGGGCGGAGTTTACAGCTTTAGTTAATATTCATAGCTAGAGCTGTGAACTCCGCCCATTTT	TCAGAAGACGCACCGGTGGGCGGAGTTTACAGCTTTAGTTAATATTCATAGCTAGAGCTGTGAACTCCGCCCATTTTTTGAATTCGCACCAGCACGCTACGCACATGGTGTGTGTCAGTGTACACTTCGCCGTCTTCGT
BCL2L2	NM_001199839.1	4082	ACGTGTGTGTTGTGTGTGGTAC	979	GTCAATAAGGAGATGGAATCA	TGGTTCCATCTCCTTGTTGAC	ACCGGGTCAATAAGGAGATGGAATCAGTTAATATTCATAGCTGGTTCCATCTCCTTGTTGACTTTT	TCAGAAGACGCACCGGGTCAATAAGGAGATGGAATCAGTTAATATTCATAGCTGGTTCCATCTCCTTGTTGACTTTTTTGAATTCGCACCAGCACGCTACGCAACGTGTGTGTTGTGTGTGGTACTTCGCCGTCTTCGT
BCL2L2	NM_001199839.1	4083	CATGGTGTGTTGTGTGTGGTTG	2327	CCCAGGTTTCTGATGAACTTT	AAAGTTCATCGGAGACCTGGG	ACCGGCCCAGGTTTCTGATGAACTTTGTTAATATTCATAGCAAAGTTCATCGGAGACCTGGGTTTT	TCAGAAGACGCACCGGCCCAGGTTTCTGATGAACTTTGTTAATATTCATAGCAAAGTTCATCGGAGACCTGGGTTTTTTGAATTCGCACCAGCACGCTACGCACATGGTGTGTTGTGTGTGGTTGTTCGCCGTCTTCGT
BCL2L2	NM_001199839.1	5094	ACACGTGTCAGTTGTGACCAAC	720	CAGGAGAGTAGGAACAGAATA	TGTTCTGTTCCTGCTCTCCTG	ACCGGCAGGAGAGTAGGAACAGAATAGTTAATATTCATAGCTGTTCTGTTCCTGCTCTCCTGTTTT	TCAGAAGACGCACCGGCAGGAGAGTAGGAACAGAATAGTTAATATTCATAGCTGTTCTGTTCCTGCTCTCCTGTTTTTTGAATTCGCACCAGCACGCTACGCAACACGTGTCAGTTGTGACCAACTTCGCCGTCTTCGT
BCL2L2	NM_001199839.1	5095	CACAGTGTCAGTTGTGACCATG	936	CAGGTAGGTGATTGGAAGGGT	ACTCTTCCAATCGCCTACCTG	ACCGGCAGGTAGGTGATTGGAAGGGTGTTAATATTCATAGCACTCTTCCAATCGCCTACCTGTTTT	TCAGAAGACGCACCGGCAGGTAGGTGATTGGAAGGGTGTTAATATTCATAGCACTCTTCCAATCGCCTACCTGTTTTTTGAATTCGCACCAGCACGCTACGCACACAGTGTCAGTTGTGACCATGTTCGCCGTCTTCGT
BCL2L2	NM_001199839.1	5096	TGGTGTGTCAGTTGTGACACGT	1507	CGACCTGGAATTTGCTTCATA	TGTGAAGCAAGTTCCAGGTCG	ACCGGCGACCTGGAATTTGCTTCATAGTTAATATTCATAGCTGTGAAGCAAGTTCCAGGTCGTTTT	TCAGAAGACGCACCGGCGACCTGGAATTTGCTTCATAGTTAATATTCATAGCTGTGAAGCAAGTTCCAGGTCGTTTTTTGAATTCGCACCAGCACGCTACGCATGGTGTGTCAGTTGTGACACGTTTCGCCGTCTTCGT
BCL2L2	NM_001199839.1	5097	ACCAGTGTCAGTTGTGACACCA	1208	CCTGGTAAATTTGGTGGTGAT	ATCACCACCAGATTTGCCAGG	ACCGGCCTGGTAAATTTGGTGGTGATGTTAATATTCATAGCATCACCACCAGATTTGCCAGGTTTT	TCAGAAGACGCACCGGCCTGGTAAATTTGGTGGTGATGTTAATATTCATAGCATCACCACCAGATTTGCCAGGTTTTTTGAATTCGCACCAGCACGCTACGCAACCAGTGTCAGTTGTGACACCATTCGCCGTCTTCGT
BCL3	XM_005259129.2	267	GTACGTGTGTGTCAGTGTACTG	2013	CTCGACATCTACAACAATCTA	TAGGTTGTTGTAGATGTCGAG	ACCGGCTCGACATCTACAACAATCTAGTTAATATTCATAGCTAGGTTGTTGTAGATGTCGAGTTTT	TCAGAAGACGCACCGGCTCGACATCTACAACAATCTAGTTAATATTCATAGCTAGGTTGTTGTAGATGTCGAGTTTTTTGAATTCGCACCAGCACGCTACGCAGTACGTGTGTGTCAGTGTACTGTTCGCCGTCTTCGT
BCL3	XM_005259129.2	268	ACCAGTGTGTGTCAGTGTTGGT	1482	CGCCAATGTGAACGCGTAAAT	ATTTGCGCGTTCACGTTGGCG	ACCGGCGCCAATGTGAACGCGTAAATGTTAATATTCATAGCATTTGCGCGTTCACGTTGGCGTTTT	TCAGAAGACGCACCGGCGCCAATGTGAACGCGTAAATGTTAATATTCATAGCATTTGCGCGTTCACGTTGGCGTTTTTTGAATTCGCACCAGCACGCTACGCAACCAGTGTGTGTCAGTGTTGGTTTCGCCGTCTTCGT
BCL3	XM_005259129.2	3968	CATGGTGTGTTGTGACGTGTGT	1809	CCTCCTAATTTCTTCCTTTCT	AGGAAGGAAGAAATTGGGAGG	ACCGGCCTCCTAATTTCTTCCTTTCTGTTAATATTCATAGCAGGAAGGAAGAAATTGGGAGGTTTT	TCAGAAGACGCACCGGCCTCCTAATTTCTTCCTTTCTGTTAATATTCATAGCAGGAAGGAAGAAATTGGGAGGTTTTTTGAATTCGCACCAGCACGCTACGCACATGGTGTGTTGTGACGTGTGTTTCGCCGTCTTCGT
BCL3	XM_005259129.2	3969	GTGTGTGTGTTGTGACGTGTCA	2502	CGGAGCTTTACTGTCTTTGTA	TACAAAGGCAGTAAGGCTCCG	ACCGGCGGAGCTTTACTGTCTTTGTAGTTAATATTCATAGCTACAAAGGCAGTAAGGCTCCGTTTT	TCAGAAGACGCACCGGCGGAGCTTTACTGTCTTTGTAGTTAATATTCATAGCTACAAAGGCAGTAAGGCTCCGTTTTTTGAATTCGCACCAGCACGCTACGCAGTGTGTGTGTTGTGACGTGTCATTCGCCGTCTTCGT
BCL3	XM_005259129.2	3970	TGACGTGTGTTGTGACGTGTAC	973	CGCTGACAGTAGCCTTAAGAA	TTCTTGAGGCTGCTGTCAGCG	ACCGGCGCTGACAGTAGCCTTAAGAAGTTAATATTCATAGCTTCTTGAGGCTGCTGTCAGCGTTTT	TCAGAAGACGCACCGGCGCTGACAGTAGCCTTAAGAAGTTAATATTCATAGCTTCTTGAGGCTGCTGTCAGCGTTTTTTGAATTCGCACCAGCACGCTACGCATGACGTGTGTTGTGACGTGTACTTCGCCGTCTTCGT
BCL3	XM_005259129.2	4717	CAGTGTGTCAGTACCAACTGCA	1127	TGCCACCCATATCTTCTATTT	AAATGGAAGATGTGGGTGGCA	ACCGGTGCCACCCATATCTTCTATTTGTTAATATTCATAGCAAATGGAAGATGTGGGTGGCATTTT	TCAGAAGACGCACCGGTGCCACCCATATCTTCTATTTGTTAATATTCATAGCAAATGGAAGATGTGGGTGGCATTTTTTGAATTCGCACCAGCACGCTACGCACAGTGTGTCAGTACCAACTGCATTCGCCGTCTTCGT
BCL3	XM_005259129.2	5098	CATGGTGTCAGTTGTGACACAC	751	CTCCTCCTAATTTCTTCTTTC	GAAGGAAGAAATTGGGAGGAG	ACCGGCTCCTCCTAATTTCTTCTTTCGTTAATATTCATAGCGAAGGAAGAAATTGGGAGGAGTTTT	TCAGAAGACGCACCGGCTCCTCCTAATTTCTTCTTTCGTTAATATTCATAGCGAAGGAAGAAATTGGGAGGAGTTTTTTGAATTCGCACCAGCACGCTACGCACATGGTGTCAGTTGTGACACACTTCGCCGTCTTCGT
BCL3	XM_005259129.2	5099	GTACGTGTCAGTTGTGACACTG	1591	GCACATGCACCTATCCATATA	TGTATGGGTAGGTGCATGTGC	ACCGGGCACATGCACCTATCCATATAGTTAATATTCATAGCTGTATGGGTAGGTGCATGTGCTTTT	TCAGAAGACGCACCGGGCACATGCACCTATCCATATAGTTAATATTCATAGCTGTATGGGTAGGTGCATGTGCTTTTTTGAATTCGCACCAGCACGCTACGCAGTACGTGTCAGTTGTGACACTGTTCGCCGTCTTCGT
BCL6	XM_005247694.1	269	CAACGTGTGTGTCAGTGTTGCA	1188	GCCTGTTCTATAGTATCTTTA	TAAAGATGCTATAGAACAGGC	ACCGGGCCTGTTCTATAGTATCTTTAGTTAATATTCATAGCTAAAGATGCTATAGAACAGGCTTTT	TCAGAAGACGCACCGGGCCTGTTCTATAGTATCTTTAGTTAATATTCATAGCTAAAGATGCTATAGAACAGGCTTTTTTGAATTCGCACCAGCACGCTACGCACAACGTGTGTGTCAGTGTTGCATTCGCCGTCTTCGT
BCL6	XM_005247694.1	270	GTGTGTGTGTGTCAGTGTTGAC	741	CCACAGTGATAAACCCTATAA	TTGTAGGGTTTGTCACTGTGG	ACCGGCCACAGTGATAAACCCTATAAGTTAATATTCATAGCTTGTAGGGTTTGTCACTGTGGTTTT	TCAGAAGACGCACCGGCCACAGTGATAAACCCTATAAGTTAATATTCATAGCTTGTAGGGTTTGTCACTGTGGTTTTTTGAATTCGCACCAGCACGCTACGCAGTGTGTGTGTGTCAGTGTTGACTTCGCCGTCTTCGT
BCL6	XM_005247694.1	271	TGTGGTGTGTGTCAGTGTTGTG	1166	TGTGCCACAGCAATATTTATT	AATAGATATTGCTGTGGCACA	ACCGGTGTGCCACAGCAATATTTATTGTTAATATTCATAGCAATAGATATTGCTGTGGCACATTTT	TCAGAAGACGCACCGGTGTGCCACAGCAATATTTATTGTTAATATTCATAGCAATAGATATTGCTGTGGCACATTTTTTGAATTCGCACCAGCACGCTACGCATGTGGTGTGTGTCAGTGTTGTGTTCGCCGTCTTCGT
BCL6	XM_005247694.1	272	ACCAGTGTGTGTCAGTCAGTGT	1715	TGTACACATCTCGGCTTAATT	AATTGAGCCGAGATGTGTACA	ACCGGTGTACACATCTCGGCTTAATTGTTAATATTCATAGCAATTGAGCCGAGATGTGTACATTTT	TCAGAAGACGCACCGGTGTACACATCTCGGCTTAATTGTTAATATTCATAGCAATTGAGCCGAGATGTGTACATTTTTTGAATTCGCACCAGCACGCTACGCAACCAGTGTGTGTCAGTCAGTGTTTCGCCGTCTTCGT
BCL6	XM_005247694.1	273	CAACGTGTGTGTCAGTCAGTCA	2359	TGGATACTTGCTGGAAGTTTA	TAAACTTCCGGCAAGTGTCCA	ACCGGTGGATACTTGCTGGAAGTTTAGTTAATATTCATAGCTAAACTTCCGGCAAGTGTCCATTTT	TCAGAAGACGCACCGGTGGATACTTGCTGGAAGTTTAGTTAATATTCATAGCTAAACTTCCGGCAAGTGTCCATTTTTTGAATTCGCACCAGCACGCTACGCACAACGTGTGTGTCAGTCAGTCATTCGCCGTCTTCGT
BCL6	XM_005247694.1	274	GTGTGTGTGTGTCAGTCAGTAC	865	ACAAGCCAGTCGGCTTAATAA	TTATTGAGCCGGCTGGCTTGT	ACCGGACAAGCCAGTCGGCTTAATAAGTTAATATTCATAGCTTATTGAGCCGGCTGGCTTGTTTTT	TCAGAAGACGCACCGGACAAGCCAGTCGGCTTAATAAGTTAATATTCATAGCTTATTGAGCCGGCTGGCTTGTTTTTTTGAATTCGCACCAGCACGCTACGCAGTGTGTGTGTGTCAGTCAGTACTTCGCCGTCTTCGT
BCL6	XM_005247694.1	3830	GTACGTGTGTTGACTGTGCAAC	754	CCCATGGTGTAGTGCTTCTTT	AAAGAGGCACTACATCATGGG	ACCGGCCCATGGTGTAGTGCTTCTTTGTTAATATTCATAGCAAAGAGGCACTACATCATGGGTTTT	TCAGAAGACGCACCGGCCCATGGTGTAGTGCTTCTTTGTTAATATTCATAGCAAAGAGGCACTACATCATGGGTTTTTTGAATTCGCACCAGCACGCTACGCAGTACGTGTGTTGACTGTGCAACTTCGCCGTCTTCGT
BCL6	XM_005247694.1	3831	TGCAGTGTGTTGACTGTGCATG	1120	CCGGCTCAATAACATTGTTAA	TTAACGATGTTATTGAGCCGG	ACCGGCCGGCTCAATAACATTGTTAAGTTAATATTCATAGCTTAACGATGTTATTGAGCCGGTTTT	TCAGAAGACGCACCGGCCGGCTCAATAACATTGTTAAGTTAATATTCATAGCTTAACGATGTTATTGAGCCGGTTTTTTGAATTCGCACCAGCACGCTACGCATGCAGTGTGTTGACTGTGCATGTTCGCCGTCTTCGT
BCL7B	XM_006716177.1	275	TGTGGTGTGTGTCAGTCAGTTG	1752	CACGTCCTTGAGGATATTTAA	TTAAATATCCTCAGGGACGTG	ACCGGCACGTCCTTGAGGATATTTAAGTTAATATTCATAGCTTAAATATCCTCAGGGACGTGTTTT	TCAGAAGACGCACCGGCACGTCCTTGAGGATATTTAAGTTAATATTCATAGCTTAAATATCCTCAGGGACGTGTTTTTTGAATTCGCACCAGCACGCTACGCATGTGGTGTGTGTCAGTCAGTTGTTCGCCGTCTTCGT
BCL7B	XM_006716177.1	276	CAACGTGTGTGTCAGTCACAGT	1214	CCTAATGGCTTTCTTTCTGAT	ATCAGAAGGAAAGCCATTAGG	ACCGGCCTAATGGCTTTCTTTCTGATGTTAATATTCATAGCATCAGAAGGAAAGCCATTAGGTTTT	TCAGAAGACGCACCGGCCTAATGGCTTTCTTTCTGATGTTAATATTCATAGCATCAGAAGGAAAGCCATTAGGTTTTTTGAATTCGCACCAGCACGCTACGCACAACGTGTGTGTCAGTCACAGTTTCGCCGTCTTCGT
BCL7B	XM_006716177.1	277	GTTGGTGTGTGTCAGTCACACA	1254	CCCAGCACACACTTCCGATTT	AAGTCGGAGGTGTGTGCTGGG	ACCGGCCCAGCACACACTTCCGATTTGTTAATATTCATAGCAAGTCGGAGGTGTGTGCTGGGTTTT	TCAGAAGACGCACCGGCCCAGCACACACTTCCGATTTGTTAATATTCATAGCAAGTCGGAGGTGTGTGCTGGGTTTTTTGAATTCGCACCAGCACGCTACGCAGTTGGTGTGTGTCAGTCACACATTCGCCGTCTTCGT
BCL7B	XM_006716177.1	278	TGCAGTGTGTGTCAGTCACAAC	448	CCTACTCTCACTAAGGAAGAA	TTCTTCCTTGGTGAGGGTAGG	ACCGGCCTACTCTCACTAAGGAAGAAGTTAATATTCATAGCTTCTTCCTTGGTGAGGGTAGGTTTT	TCAGAAGACGCACCGGCCTACTCTCACTAAGGAAGAAGTTAATATTCATAGCTTCTTCCTTGGTGAGGGTAGGTTTTTTGAATTCGCACCAGCACGCTACGCATGCAGTGTGTGTCAGTCACAACTTCGCCGTCTTCGT
BCL7B	XM_006716177.1	4662	ACGTGTGTCAGTACGTTGCAAC	544	TCCTGGCCTTGCCTTTATTTA	TAAATAGAGGCAGGGCCAGGA	ACCGGTCCTGGCCTTGCCTTTATTTAGTTAATATTCATAGCTAAATAGAGGCAGGGCCAGGATTTT	TCAGAAGACGCACCGGTCCTGGCCTTGCCTTTATTTAGTTAATATTCATAGCTAAATAGAGGCAGGGCCAGGATTTTTTGAATTCGCACCAGCACGCTACGCAACGTGTGTCAGTACGTTGCAACTTCGCCGTCTTCGT
BCL7B	XM_006716177.1	5100	ACCAGTGTCAGTTGTGACTGGT	1318	CTCCTTGGAAGTTGTTGATGA	TCATCAGCAACTTCCGAGGAG	ACCGGCTCCTTGGAAGTTGTTGATGAGTTAATATTCATAGCTCATCAGCAACTTCCGAGGAGTTTT	TCAGAAGACGCACCGGCTCCTTGGAAGTTGTTGATGAGTTAATATTCATAGCTCATCAGCAACTTCCGAGGAGTTTTTTGAATTCGCACCAGCACGCTACGCAACCAGTGTCAGTTGTGACTGGTTTCGCCGTCTTCGT
BCL7B	XM_006716177.1	5101	CAACGTGTCAGTTGTGACTGCA	1263	CCTCGGAAGTTGTTGATGAAT	GTTCATCAGCAACTTCCGAGG	ACCGGCCTCGGAAGTTGTTGATGAATGTTAATATTCATAGCGTTCATCAGCAACTTCCGAGGTTTT	TCAGAAGACGCACCGGCCTCGGAAGTTGTTGATGAATGTTAATATTCATAGCGTTCATCAGCAACTTCCGAGGTTTTTTGAATTCGCACCAGCACGCTACGCACAACGTGTCAGTTGTGACTGCATTCGCCGTCTTCGT
BCL7B	XM_006716177.1	5102	GTGTGTGTCAGTTGTGACTGAC	621	GTGGAAGGTACTTTCTAGAAG	CTTCTAGAAGGTGCCTTCCAC	ACCGGGTGGAAGGTACTTTCTAGAAGGTTAATATTCATAGCCTTCTAGAAGGTGCCTTCCACTTTT	TCAGAAGACGCACCGGGTGGAAGGTACTTTCTAGAAGGTTAATATTCATAGCCTTCTAGAAGGTGCCTTCCACTTTTTTGAATTCGCACCAGCACGCTACGCAGTGTGTGTCAGTTGTGACTGACTTCGCCGTCTTCGT
BFAR	NM_016561.2	279	ACGTGTGTGTGTCAGTCACATG	1158	CCTCAGGTTTCTGTTAGTGGA	TTCACTAACAGAAATCTGAGG	ACCGGCCTCAGGTTTCTGTTAGTGGAGTTAATATTCATAGCTTCACTAACAGAAATCTGAGGTTTT	TCAGAAGACGCACCGGCCTCAGGTTTCTGTTAGTGGAGTTAATATTCATAGCTTCACTAACAGAAATCTGAGGTTTTTTGAATTCGCACCAGCACGCTACGCAACGTGTGTGTGTCAGTCACATGTTCGCCGTCTTCGT
BFAR	NM_016561.2	280	GTTGGTGTGTGTCAGTCAACGT	1518	CCAGAATCTTTGGGAATATAA	TTATATTCCCAGAGATTCTGG	ACCGGCCAGAATCTTTGGGAATATAAGTTAATATTCATAGCTTATATTCCCAGAGATTCTGGTTTT	TCAGAAGACGCACCGGCCAGAATCTTTGGGAATATAAGTTAATATTCATAGCTTATATTCCCAGAGATTCTGGTTTTTTGAATTCGCACCAGCACGCTACGCAGTTGGTGTGTGTCAGTCAACGTTTCGCCGTCTTCGT
BFAR	NM_016561.2	281	TGGTGTGTGTGTCAGTCAACCA	1610	GCCATTAGATTGAGATTTGAA	TTCAAATCTCAGTCTAATGGC	ACCGGGCCATTAGATTGAGATTTGAAGTTAATATTCATAGCTTCAAATCTCAGTCTAATGGCTTTT	TCAGAAGACGCACCGGGCCATTAGATTGAGATTTGAAGTTAATATTCATAGCTTCAAATCTCAGTCTAATGGCTTTTTTGAATTCGCACCAGCACGCTACGCATGGTGTGTGTGTCAGTCAACCATTCGCCGTCTTCGT
BFAR	NM_016561.2	282	ACACGTGTGTGTCAGTCAACAC	737	TACTCTCAGTTCTGGAATTAT	ATAATTCCAGAACTGAGAGTA	ACCGGTACTCTCAGTTCTGGAATTATGTTAATATTCATAGCATAATTCCAGAACTGAGAGTATTTT	TCAGAAGACGCACCGGTACTCTCAGTTCTGGAATTATGTTAATATTCATAGCATAATTCCAGAACTGAGAGTATTTTTTGAATTCGCACCAGCACGCTACGCAACACGTGTGTGTCAGTCAACACTTCGCCGTCTTCGT
BFAR	NM_016561.2	283	CACAGTGTGTGTCAGTCAACTG	1823	TGCCGTTACTGCTTTGCTTTA	TAAAGCAAGGCAGTGACGGCA	ACCGGTGCCGTTACTGCTTTGCTTTAGTTAATATTCATAGCTAAAGCAAGGCAGTGACGGCATTTT	TCAGAAGACGCACCGGTGCCGTTACTGCTTTGCTTTAGTTAATATTCATAGCTAAAGCAAGGCAGTGACGGCATTTTTTGAATTCGCACCAGCACGCTACGCACACAGTGTGTGTCAGTCAACTGTTCGCCGTCTTCGT
BFAR	NM_016561.2	284	TGGTGTGTGTGTCAGTCATGGT	1617	GGACTGGTTGGAGGTCTATTG	TAATGGACCTCCAACCAGTCC	ACCGGGGACTGGTTGGAGGTCTATTGGTTAATATTCATAGCTAATGGACCTCCAACCAGTCCTTTT	TCAGAAGACGCACCGGGGACTGGTTGGAGGTCTATTGGTTAATATTCATAGCTAATGGACCTCCAACCAGTCCTTTTTTGAATTCGCACCAGCACGCTACGCATGGTGTGTGTGTCAGTCATGGTTTCGCCGTCTTCGT
BFAR	NM_016561.2	4098	TGTGGTGTCAGTGTGTGTGTAC	939	GCCCTGTACTTTAACCTAATT	AATTGGGTTAAAGTACAGGGC	ACCGGGCCCTGTACTTTAACCTAATTGTTAATATTCATAGCAATTGGGTTAAAGTACAGGGCTTTT	TCAGAAGACGCACCGGGCCCTGTACTTTAACCTAATTGTTAATATTCATAGCAATTGGGTTAAAGTACAGGGCTTTTTTGAATTCGCACCAGCACGCTACGCATGTGGTGTCAGTGTGTGTGTACTTCGCCGTCTTCGT
BFAR	NM_016561.2	4099	ACACGTGTCAGTGTGTGTGTTG	2168	CCTACCTTTCATTCACACTAT	ATGGTGTGGATGAAAGGTAGG	ACCGGCCTACCTTTCATTCACACTATGTTAATATTCATAGCATGGTGTGGATGAAAGGTAGGTTTT	TCAGAAGACGCACCGGCCTACCTTTCATTCACACTATGTTAATATTCATAGCATGGTGTGGATGAAAGGTAGGTTTTTTGAATTCGCACCAGCACGCTACGCAACACGTGTCAGTGTGTGTGTTGTTCGCCGTCTTCGT
BIK	NM_001197.4	285	ACCAGTGTGTGTCAGTCATGCA	1998	CCACACTTAAGGAGAATATAA	TTATGTTCTCCTTAAGTGTGG	ACCGGCCACACTTAAGGAGAATATAAGTTAATATTCATAGCTTATGTTCTCCTTAAGTGTGGTTTT	TCAGAAGACGCACCGGCCACACTTAAGGAGAATATAAGTTAATATTCATAGCTTATGTTCTCCTTAAGTGTGGTTTTTTGAATTCGCACCAGCACGCTACGCAACCAGTGTGTGTCAGTCATGCATTCGCCGTCTTCGT
BIK	NM_001197.4	286	CATGGTGTGTGTCAGTCATGAC	825	TGGATGGTTTCACCACATTTA	TAAGTGTGGTGAAACCGTCCA	ACCGGTGGATGGTTTCACCACATTTAGTTAATATTCATAGCTAAGTGTGGTGAAACCGTCCATTTT	TCAGAAGACGCACCGGTGGATGGTTTCACCACATTTAGTTAATATTCATAGCTAAGTGTGGTGAAACCGTCCATTTTTTGAATTCGCACCAGCACGCTACGCACATGGTGTGTGTCAGTCATGACTTCGCCGTCTTCGT
BIK	NM_001197.4	4084	TGACGTGTGTTGTGTGTGCAGT	1424	ACTGAGGATATTAGGGATGTT	AACATCCCTGATGTCCTCAGT	ACCGGACTGAGGATATTAGGGATGTTGTTAATATTCATAGCAACATCCCTGATGTCCTCAGTTTTT	TCAGAAGACGCACCGGACTGAGGATATTAGGGATGTTGTTAATATTCATAGCAACATCCCTGATGTCCTCAGTTTTTTTGAATTCGCACCAGCACGCTACGCATGACGTGTGTTGTGTGTGCAGTTTCGCCGTCTTCGT
BIK	NM_001197.4	4085	ACTGGTGTGTTGTGTGTGCACA	1530	CTTGGCATGATTGACTTTGAA	TTCAGAGTCAGTCATGCCAAG	ACCGGCTTGGCATGATTGACTTTGAAGTTAATATTCATAGCTTCAGAGTCAGTCATGCCAAGTTTT	TCAGAAGACGCACCGGCTTGGCATGATTGACTTTGAAGTTAATATTCATAGCTTCAGAGTCAGTCATGCCAAGTTTTTTGAATTCGCACCAGCACGCTACGCAACTGGTGTGTTGTGTGTGCACATTCGCCGTCTTCGT
BIK	NM_001197.4	4086	CACAGTGTGTTGTGTGTGCAAC	687	CTTCGATTCTTTGGAATGTAT	ATGCATTCCAAAGAATCGAAG	ACCGGCTTCGATTCTTTGGAATGTATGTTAATATTCATAGCATGCATTCCAAAGAATCGAAGTTTT	TCAGAAGACGCACCGGCTTCGATTCTTTGGAATGTATGTTAATATTCATAGCATGCATTCCAAAGAATCGAAGTTTTTTGAATTCGCACCAGCACGCTACGCACACAGTGTGTTGTGTGTGCAACTTCGCCGTCTTCGT
BIK	NM_001197.4	5103	TGTGGTGTCAGTTGTGACTGTG	626	GCTGGAATACTGTTGAGGTTT	AAACCTCAGCAGTGTTCCAGC	ACCGGGCTGGAATACTGTTGAGGTTTGTTAATATTCATAGCAAACCTCAGCAGTGTTCCAGCTTTT	TCAGAAGACGCACCGGGCTGGAATACTGTTGAGGTTTGTTAATATTCATAGCAAACCTCAGCAGTGTTCCAGCTTTTTTGAATTCGCACCAGCACGCTACGCATGTGGTGTCAGTTGTGACTGTGTTCGCCGTCTTCGT
BIK	NM_001197.4	5104	GTCAGTGTCAGTTGTGTGGTGT	1805	CTCGGTAAAGAATCTATTGGA	TCCAGTAGATTCTTTGCCGAG	ACCGGCTCGGTAAAGAATCTATTGGAGTTAATATTCATAGCTCCAGTAGATTCTTTGCCGAGTTTT	TCAGAAGACGCACCGGCTCGGTAAAGAATCTATTGGAGTTAATATTCATAGCTCCAGTAGATTCTTTGCCGAGTTTTTTGAATTCGCACCAGCACGCTACGCAGTCAGTGTCAGTTGTGTGGTGTTTCGCCGTCTTCGT
BIK	NM_001197.4	5105	TGACGTGTCAGTTGTGTGGTCA	2163	CTCTCTAGAGATATCTTGATG	CATCAAGATGTCTCTGGAGAG	ACCGGCTCTCTAGAGATATCTTGATGGTTAATATTCATAGCCATCAAGATGTCTCTGGAGAGTTTT	TCAGAAGACGCACCGGCTCTCTAGAGATATCTTGATGGTTAATATTCATAGCCATCAAGATGTCTCTGGAGAGTTTTTTGAATTCGCACCAGCACGCTACGCATGACGTGTCAGTTGTGTGGTCATTCGCCGTCTTCGT
BIRC2	NM_001166.4	287	GTACGTGTGTGTCAGTCATGTG	1488	GCTGCGGCCAATATCTTTAAA	TTTGAAGATGTTGGCCGCAGC	ACCGGGCTGCGGCCAATATCTTTAAAGTTAATATTCATAGCTTTGAAGATGTTGGCCGCAGCTTTT	TCAGAAGACGCACCGGGCTGCGGCCAATATCTTTAAAGTTAATATTCATAGCTTTGAAGATGTTGGCCGCAGCTTTTTTGAATTCGCACCAGCACGCTACGCAGTACGTGTGTGTCAGTCATGTGTTCGCCGTCTTCGT
BIRC2	NM_001166.4	288	GTGTGTGTGTGTCAGTACGTGT	2165	TGGTTAAATCTGCTTTGGAAA	TTTCCAAGGCAGATTTAACCA	ACCGGTGGTTAAATCTGCTTTGGAAAGTTAATATTCATAGCTTTCCAAGGCAGATTTAACCATTTT	TCAGAAGACGCACCGGTGGTTAAATCTGCTTTGGAAAGTTAATATTCATAGCTTTCCAAGGCAGATTTAACCATTTTTTGAATTCGCACCAGCACGCTACGCAGTGTGTGTGTGTCAGTACGTGTTTCGCCGTCTTCGT
BIRC2	NM_001166.4	289	TGCAGTGTGTGTCAGTACGTCA	1796	TCGTACATTTCTCTCTTAAAG	CTTTAAGAGAGAAATGTACGA	ACCGGTCGTACATTTCTCTCTTAAAGGTTAATATTCATAGCCTTTAAGAGAGAAATGTACGATTTT	TCAGAAGACGCACCGGTCGTACATTTCTCTCTTAAAGGTTAATATTCATAGCCTTTAAGAGAGAAATGTACGATTTTTTGAATTCGCACCAGCACGCTACGCATGCAGTGTGTGTCAGTACGTCATTCGCCGTCTTCGT
BIRC2	NM_001166.4	290	ACTGGTGTGTGTCAGTACGTAC	975	ATGCTGACCCACCAATTATTT	GAATAATTGGTGGGTCAGCAT	ACCGGATGCTGACCCACCAATTATTTGTTAATATTCATAGCGAATAATTGGTGGGTCAGCATTTTT	TCAGAAGACGCACCGGATGCTGACCCACCAATTATTTGTTAATATTCATAGCGAATAATTGGTGGGTCAGCATTTTTTTGAATTCGCACCAGCACGCTACGCAACTGGTGTGTGTCAGTACGTACTTCGCCGTCTTCGT
BIRC2	NM_001166.4	291	CAACGTGTGTGTCAGTACGTTG	1593	GTCGCAATGATGATGTTAAAT	ATTTGACATCATCATTGCGAC	ACCGGGTCGCAATGATGATGTTAAATGTTAATATTCATAGCATTTGACATCATCATTGCGACTTTT	TCAGAAGACGCACCGGGTCGCAATGATGATGTTAAATGTTAATATTCATAGCATTTGACATCATCATTGCGACTTTTTTGAATTCGCACCAGCACGCTACGCACAACGTGTGTGTCAGTACGTTGTTCGCCGTCTTCGT
BIRC2	NM_001166.4	3620	CAACGTGTGTTGACGTACCAGT	878	GCCGAGTTGTCTTTGGTGTTT	AAGCACCAAAGACAATTCGGC	ACCGGGCCGAGTTGTCTTTGGTGTTTGTTAATATTCATAGCAAGCACCAAAGACAATTCGGCTTTT	TCAGAAGACGCACCGGGCCGAGTTGTCTTTGGTGTTTGTTAATATTCATAGCAAGCACCAAAGACAATTCGGCTTTTTTGAATTCGCACCAGCACGCTACGCACAACGTGTGTTGACGTACCAGTTTCGCCGTCTTCGT
BIRC2	NM_001166.4	3621	GTTGGTGTGTTGACGTACCACA	1256	ACATTCATTATCTCCCATCTT	AAGGTGGGAGATAATGAATGT	ACCGGACATTCATTATCTCCCATCTTGTTAATATTCATAGCAAGGTGGGAGATAATGAATGTTTTT	TCAGAAGACGCACCGGACATTCATTATCTCCCATCTTGTTAATATTCATAGCAAGGTGGGAGATAATGAATGTTTTTTTGAATTCGCACCAGCACGCTACGCAGTTGGTGTGTTGACGTACCACATTCGCCGTCTTCGT
BIRC2	NM_001166.4	3622	TGCAGTGTGTTGACGTACCAAC	497	CCCTACAGTTATGTAATGAGT	ACTCATTGCATAACTGTAGGG	ACCGGCCCTACAGTTATGTAATGAGTGTTAATATTCATAGCACTCATTGCATAACTGTAGGGTTTT	TCAGAAGACGCACCGGCCCTACAGTTATGTAATGAGTGTTAATATTCATAGCACTCATTGCATAACTGTAGGGTTTTTTGAATTCGCACCAGCACGCTACGCATGCAGTGTGTTGACGTACCAACTTCGCCGTCTTCGT
BIRC3	NM_182962.2	292	TGCAGTGTGTGTCAGTACCAGT	1323	GTACCGAATGTCTATGTATTC	GAATACGTAGACATTCGGTAC	ACCGGGTACCGAATGTCTATGTATTCGTTAATATTCATAGCGAATACGTAGACATTCGGTACTTTT	TCAGAAGACGCACCGGGTACCGAATGTCTATGTATTCGTTAATATTCATAGCGAATACGTAGACATTCGGTACTTTTTTGAATTCGCACCAGCACGCTACGCATGCAGTGTGTGTCAGTACCAGTTTCGCCGTCTTCGT
BIRC3	NM_182962.2	293	ACACGTGTGTGTCAGTACCACA	1345	CCCTTTAGTGTTCTAGTTAAT	ATTAACTAGAACACTAGAGGG	ACCGGCCCTTTAGTGTTCTAGTTAATGTTAATATTCATAGCATTAACTAGAACACTAGAGGGTTTT	TCAGAAGACGCACCGGCCCTTTAGTGTTCTAGTTAATGTTAATATTCATAGCATTAACTAGAACACTAGAGGGTTTTTTGAATTCGCACCAGCACGCTACGCAACACGTGTGTGTCAGTACCACATTCGCCGTCTTCGT
BIRC3	NM_182962.2	294	CAGTGTGTGTGTCAGTACCAAC	672	ACACATGTAGCCTGCTTTAAA	TTTAAAGCGGGCTGCATGTGT	ACCGGACACATGTAGCCTGCTTTAAAGTTAATATTCATAGCTTTAAAGCGGGCTGCATGTGTTTTT	TCAGAAGACGCACCGGACACATGTAGCCTGCTTTAAAGTTAATATTCATAGCTTTAAAGCGGGCTGCATGTGTTTTTTTGAATTCGCACCAGCACGCTACGCACAGTGTGTGTGTCAGTACCAACTTCGCCGTCTTCGT
BIRC3	NM_182962.2	295	GTTGGTGTGTGTCAGTACCATG	919	TCTACTAACTGCTGGAATTAT	ATAATTCCGGCAGTTAGTAGA	ACCGGTCTACTAACTGCTGGAATTATGTTAATATTCATAGCATAATTCCGGCAGTTAGTAGATTTT	TCAGAAGACGCACCGGTCTACTAACTGCTGGAATTATGTTAATATTCATAGCATAATTCCGGCAGTTAGTAGATTTTTTGAATTCGCACCAGCACGCTACGCAGTTGGTGTGTGTCAGTACCATGTTCGCCGTCTTCGT
BIRC3	NM_182962.2	3617	CAACGTGTGTTGACGTACGTCA	1789	GCAGAGTCATCAATTATTCAT	ATGGATAATTGATGACTCTGC	ACCGGGCAGAGTCATCAATTATTCATGTTAATATTCATAGCATGGATAATTGATGACTCTGCTTTT	TCAGAAGACGCACCGGGCAGAGTCATCAATTATTCATGTTAATATTCATAGCATGGATAATTGATGACTCTGCTTTTTTGAATTCGCACCAGCACGCTACGCACAACGTGTGTTGACGTACGTCATTCGCCGTCTTCGT
BIRC3	NM_182962.2	3618	GTGTGTGTGTTGACGTACGTAC	510	CCGTTAAGTTCAAGCTAGTTA	TAACTGGCTTGAACTTGACGG	ACCGGCCGTTAAGTTCAAGCTAGTTAGTTAATATTCATAGCTAACTGGCTTGAACTTGACGGTTTT	TCAGAAGACGCACCGGCCGTTAAGTTCAAGCTAGTTAGTTAATATTCATAGCTAACTGGCTTGAACTTGACGGTTTTTTGAATTCGCACCAGCACGCTACGCAGTGTGTGTGTTGACGTACGTACTTCGCCGTCTTCGT
BIRC3	NM_182962.2	3619	TGTGGTGTGTTGACGTACGTTG	1412	GCTCTTATTCAAACTCTTCAT	ATGGAGAGTTTGAATAAGAGC	ACCGGGCTCTTATTCAAACTCTTCATGTTAATATTCATAGCATGGAGAGTTTGAATAAGAGCTTTT	TCAGAAGACGCACCGGGCTCTTATTCAAACTCTTCATGTTAATATTCATAGCATGGAGAGTTTGAATAAGAGCTTTTTTGAATTCGCACCAGCACGCTACGCATGTGGTGTGTTGACGTACGTTGTTCGCCGTCTTCGT
BIRC3	NM_182962.2	5106	ACGTGTGTCAGTTGTGTGGTAC	877	CCTCCTTAGAGAAAGGTTAGT	ACTAGCCTTTCTCTAGGGAGG	ACCGGCCTCCTTAGAGAAAGGTTAGTGTTAATATTCATAGCACTAGCCTTTCTCTAGGGAGGTTTT	TCAGAAGACGCACCGGCCTCCTTAGAGAAAGGTTAGTGTTAATATTCATAGCACTAGCCTTTCTCTAGGGAGGTTTTTTGAATTCGCACCAGCACGCTACGCAACGTGTGTCAGTTGTGTGGTACTTCGCCGTCTTCGT
BIRC6	XM_005264449.2	296	ACACGTGTGTGTCAGTACACGT	927	GCGTTCTTTCTACAGTGTATT	AATGCACTGTAGAAAGAACGC	ACCGGGCGTTCTTTCTACAGTGTATTGTTAATATTCATAGCAATGCACTGTAGAAAGAACGCTTTT	TCAGAAGACGCACCGGGCGTTCTTTCTACAGTGTATTGTTAATATTCATAGCAATGCACTGTAGAAAGAACGCTTTTTTGAATTCGCACCAGCACGCTACGCAACACGTGTGTGTCAGTACACGTTTCGCCGTCTTCGT
BIRC6	XM_005264449.2	297	CATGGTGTGTGTCAGTACACCA	1048	GCTGTAGTGAATGGTGTAAAT	ATTTGCACCATTCACTACAGC	ACCGGGCTGTAGTGAATGGTGTAAATGTTAATATTCATAGCATTTGCACCATTCACTACAGCTTTT	TCAGAAGACGCACCGGGCTGTAGTGAATGGTGTAAATGTTAATATTCATAGCATTTGCACCATTCACTACAGCTTTTTTGAATTCGCACCAGCACGCTACGCACATGGTGTGTGTCAGTACACCATTCGCCGTCTTCGT
BIRC6	XM_005264449.2	298	GTCAGTGTGTGTCAGTACACAC	589	GCTCGTTTGTTGGTTTCAGGT	ATCTGAAACCAACAAATGAGC	ACCGGGCTCGTTTGTTGGTTTCAGGTGTTAATATTCATAGCATCTGAAACCAACAAATGAGCTTTT	TCAGAAGACGCACCGGGCTCGTTTGTTGGTTTCAGGTGTTAATATTCATAGCATCTGAAACCAACAAATGAGCTTTTTTGAATTCGCACCAGCACGCTACGCAGTCAGTGTGTGTCAGTACACACTTCGCCGTCTTCGT
BIRC6	XM_005264449.2	299	TGGTGTGTGTGTCAGTACACTG	1065	GGACGTTATGGGAGTATAAAT	ATTTGTACTCCCGTAACGTCC	ACCGGGGACGTTATGGGAGTATAAATGTTAATATTCATAGCATTTGTACTCCCGTAACGTCCTTTT	TCAGAAGACGCACCGGGGACGTTATGGGAGTATAAATGTTAATATTCATAGCATTTGTACTCCCGTAACGTCCTTTTTTGAATTCGCACCAGCACGCTACGCATGGTGTGTGTGTCAGTACACTGTTCGCCGTCTTCGT
BIRC6	XM_005264449.2	300	CATGGTGTGTGTCAGTACTGGT	1429	CCCGTTAGTAGTGTGGTAAAT	ATTTACCGCACTACTGACGGG	ACCGGCCCGTTAGTAGTGTGGTAAATGTTAATATTCATAGCATTTACCGCACTACTGACGGGTTTT	TCAGAAGACGCACCGGCCCGTTAGTAGTGTGGTAAATGTTAATATTCATAGCATTTACCGCACTACTGACGGGTTTTTTGAATTCGCACCAGCACGCTACGCACATGGTGTGTGTCAGTACTGGTTTCGCCGTCTTCGT
BIRC6	XM_005264449.2	301	GTGTGTGTGTGTCAGTACTGCA	1028	CCGCCTCATCAGTCTATTATT	AATAATGGACTGGTGAGGCGG	ACCGGCCGCCTCATCAGTCTATTATTGTTAATATTCATAGCAATAATGGACTGGTGAGGCGGTTTT	TCAGAAGACGCACCGGCCGCCTCATCAGTCTATTATTGTTAATATTCATAGCAATAATGGACTGGTGAGGCGGTTTTTTGAATTCGCACCAGCACGCTACGCAGTGTGTGTGTGTCAGTACTGCATTCGCCGTCTTCGT
BIRC6	XM_005264449.2	3646	GTACGTGTGTTGACGTTGTGAC	772	CCATGCTATATCTAGAAGTAA	TTACTTCTGGATATAGCATGG	ACCGGCCATGCTATATCTAGAAGTAAGTTAATATTCATAGCTTACTTCTGGATATAGCATGGTTTT	TCAGAAGACGCACCGGCCATGCTATATCTAGAAGTAAGTTAATATTCATAGCTTACTTCTGGATATAGCATGGTTTTTTGAATTCGCACCAGCACGCTACGCAGTACGTGTGTTGACGTTGTGACTTCGCCGTCTTCGT
BIRC6	XM_005264449.2	4798	CATGGTGTCAGTACACTGTGAC	586	TGGTAGTGGCAATTGATATAA	TTATATCAGTTGCCACTACCA	ACCGGTGGTAGTGGCAATTGATATAAGTTAATATTCATAGCTTATATCAGTTGCCACTACCATTTT	TCAGAAGACGCACCGGTGGTAGTGGCAATTGATATAAGTTAATATTCATAGCTTATATCAGTTGCCACTACCATTTTTTGAATTCGCACCAGCACGCTACGCACATGGTGTCAGTACACTGTGACTTCGCCGTCTTCGT
BIRC7	NM_022161.3	302	TGACGTGTGTGTCAGTACTGAC	665	GCAGGAGGAGAGGATGTGTAA	TTGCACGTCCTCTCCTCCTGC	ACCGGGCAGGAGGAGAGGATGTGTAAGTTAATATTCATAGCTTGCACGTCCTCTCCTCCTGCTTTT	TCAGAAGACGCACCGGGCAGGAGGAGAGGATGTGTAAGTTAATATTCATAGCTTGCACGTCCTCTCCTCCTGCTTTTTTGAATTCGCACCAGCACGCTACGCATGACGTGTGTGTCAGTACTGACTTCGCCGTCTTCGT
BIRC7	NM_022161.3	303	ACCAGTGTGTGTCAGTACTGTG	1249	CCTTCTATGATTGGCCGTTGA	TCAGCGGCCAGTCATAGAAGG	ACCGGCCTTCTATGATTGGCCGTTGAGTTAATATTCATAGCTCAGCGGCCAGTCATAGAAGGTTTT	TCAGAAGACGCACCGGCCTTCTATGATTGGCCGTTGAGTTAATATTCATAGCTCAGCGGCCAGTCATAGAAGGTTTTTTGAATTCGCACCAGCACGCTACGCAACCAGTGTGTGTCAGTACTGTGTTCGCCGTCTTCGT
BIRC7	NM_022161.3	304	TGTGGTGTGTGTCAGTTGGTGT	1243	CGCCGTGTTCATTGTCTTTGT	ACAAAGACGATGGACACGGCG	ACCGGCGCCGTGTTCATTGTCTTTGTGTTAATATTCATAGCACAAAGACGATGGACACGGCGTTTT	TCAGAAGACGCACCGGCGCCGTGTTCATTGTCTTTGTGTTAATATTCATAGCACAAAGACGATGGACACGGCGTTTTTTGAATTCGCACCAGCACGCTACGCATGTGGTGTGTGTCAGTTGGTGTTTCGCCGTCTTCGT
BIRC7	NM_022161.3	305	ACGTGTGTGTGTCAGTTGGTCA	2391	AGGAGAGAGGTTCAGTTTGAA	TTCAGACTGGACCTCTCTCCT	ACCGGAGGAGAGAGGTTCAGTTTGAAGTTAATATTCATAGCTTCAGACTGGACCTCTCTCCTTTTT	TCAGAAGACGCACCGGAGGAGAGAGGTTCAGTTTGAAGTTAATATTCATAGCTTCAGACTGGACCTCTCTCCTTTTTTTGAATTCGCACCAGCACGCTACGCAACGTGTGTGTGTCAGTTGGTCATTCGCCGTCTTCGT
BIRC7	NM_022161.3	306	CAACGTGTGTGTCAGTTGGTAC	821	TCAGTTCCTGTTCCGGTTAAA	TTTGACCGGAGCAGGAACTGA	ACCGGTCAGTTCCTGTTCCGGTTAAAGTTAATATTCATAGCTTTGACCGGAGCAGGAACTGATTTT	TCAGAAGACGCACCGGTCAGTTCCTGTTCCGGTTAAAGTTAATATTCATAGCTTTGACCGGAGCAGGAACTGATTTTTTGAATTCGCACCAGCACGCTACGCACAACGTGTGTGTCAGTTGGTACTTCGCCGTCTTCGT
BIRC7	NM_022161.3	307	GTCAGTGTGTGTCAGTTGGTTG	1920	GAGAGAGGTTCAGTTTGAAAG	CTTTCAGACTGGACCTCTCTC	ACCGGGAGAGAGGTTCAGTTTGAAAGGTTAATATTCATAGCCTTTCAGACTGGACCTCTCTCTTTT	TCAGAAGACGCACCGGGAGAGAGGTTCAGTTTGAAAGGTTAATATTCATAGCCTTTCAGACTGGACCTCTCTCTTTTTTGAATTCGCACCAGCACGCTACGCAGTCAGTGTGTGTCAGTTGGTTGTTCGCCGTCTTCGT
BIRC7	NM_022161.3	4101	TGACGTGTCAGTGTGTGTCACA	1115	GCCCTGTCCTAGGTCTGGATA	TGTCCAGGCCTAGGACAGGGC	ACCGGGCCCTGTCCTAGGTCTGGATAGTTAATATTCATAGCTGTCCAGGCCTAGGACAGGGCTTTT	TCAGAAGACGCACCGGGCCCTGTCCTAGGTCTGGATAGTTAATATTCATAGCTGTCCAGGCCTAGGACAGGGCTTTTTTGAATTCGCACCAGCACGCTACGCATGACGTGTCAGTGTGTGTCACATTCGCCGTCTTCGT
BIRC7	NM_022161.3	4534	ACTGGTGTCAGTCAACTGCAAC	445	TTGCGTTTGGCCTCTTTCTAT	ATAGAAGGAGGCCAGACGCAA	ACCGGTTGCGTTTGGCCTCTTTCTATGTTAATATTCATAGCATAGAAGGAGGCCAGACGCAATTTT	TCAGAAGACGCACCGGTTGCGTTTGGCCTCTTTCTATGTTAATATTCATAGCATAGAAGGAGGCCAGACGCAATTTTTTGAATTCGCACCAGCACGCTACGCAACTGGTGTCAGTCAACTGCAACTTCGCCGTCTTCGT
BIRC8	NM_033341.4	308	ACGTGTGTGTGTCAGTTGCAGT	1085	GCTCAGAAAGACACTATAGAA	TTCTGTAGTGTCTTTCTGAGC	ACCGGGCTCAGAAAGACACTATAGAAGTTAATATTCATAGCTTCTGTAGTGTCTTTCTGAGCTTTT	TCAGAAGACGCACCGGGCTCAGAAAGACACTATAGAAGTTAATATTCATAGCTTCTGTAGTGTCTTTCTGAGCTTTTTTGAATTCGCACCAGCACGCTACGCAACGTGTGTGTGTCAGTTGCAGTTTCGCCGTCTTCGT
BIRC8	NM_033341.4	309	CACAGTGTGTGTCAGTTGCACA	1181	GAGGATAAAGTATAGTGCTTT	AAAGCACTGTACTTTATCCTC	ACCGGGAGGATAAAGTATAGTGCTTTGTTAATATTCATAGCAAAGCACTGTACTTTATCCTCTTTT	TCAGAAGACGCACCGGGAGGATAAAGTATAGTGCTTTGTTAATATTCATAGCAAAGCACTGTACTTTATCCTCTTTTTTGAATTCGCACCAGCACGCTACGCACACAGTGTGTGTCAGTTGCACATTCGCCGTCTTCGT
BIRC8	NM_033341.4	4102	ACGTGTGTCAGTGTGTGTCAAC	527	CCTAATCCTATGCTATAAGAA	TTCTTGTAGCATAGGATTAGG	ACCGGCCTAATCCTATGCTATAAGAAGTTAATATTCATAGCTTCTTGTAGCATAGGATTAGGTTTT	TCAGAAGACGCACCGGCCTAATCCTATGCTATAAGAAGTTAATATTCATAGCTTCTTGTAGCATAGGATTAGGTTTTTTGAATTCGCACCAGCACGCTACGCAACGTGTGTCAGTGTGTGTCAACTTCGCCGTCTTCGT
BIRC8	NM_033341.4	4103	CATGGTGTCAGTGTGTGTCATG	736	GCTATATGAATGGGATTTGAT	ATCAAATCCCATTCGTATAGC	ACCGGGCTATATGAATGGGATTTGATGTTAATATTCATAGCATCAAATCCCATTCGTATAGCTTTT	TCAGAAGACGCACCGGGCTATATGAATGGGATTTGATGTTAATATTCATAGCATCAAATCCCATTCGTATAGCTTTTTTGAATTCGCACCAGCACGCTACGCACATGGTGTCAGTGTGTGTCATGTTCGCCGTCTTCGT
BIRC8	NM_033341.4	4104	TGACGTGTCAGTGTGTGTACGT	1429	GACAGACATATCGTTGTTGTT	AACAACAGCGATATGTCTGTC	ACCGGGACAGACATATCGTTGTTGTTGTTAATATTCATAGCAACAACAGCGATATGTCTGTCTTTT	TCAGAAGACGCACCGGGACAGACATATCGTTGTTGTTGTTAATATTCATAGCAACAACAGCGATATGTCTGTCTTTTTTGAATTCGCACCAGCACGCTACGCATGACGTGTCAGTGTGTGTACGTTTCGCCGTCTTCGT
BIRC8	NM_033341.4	5107	CATGGTGTCAGTTGTGTGGTTG	1363	GAGCTGGATGATATCATGTTA	TAGCATGATATCGTCCAGCTC	ACCGGGAGCTGGATGATATCATGTTAGTTAATATTCATAGCTAGCATGATATCGTCCAGCTCTTTT	TCAGAAGACGCACCGGGAGCTGGATGATATCATGTTAGTTAATATTCATAGCTAGCATGATATCGTCCAGCTCTTTTTTGAATTCGCACCAGCACGCTACGCACATGGTGTCAGTTGTGTGGTTGTTCGCCGTCTTCGT
BIRC8	NM_033341.4	5108	TGACGTGTCAGTTGTGTGCAGT	1704	CCATTCATGATGGGTTATGAA	TTCATAACCCGTCATGGATGG	ACCGGCCATTCATGATGGGTTATGAAGTTAATATTCATAGCTTCATAACCCGTCATGGATGGTTTT	TCAGAAGACGCACCGGCCATTCATGATGGGTTATGAAGTTAATATTCATAGCTTCATAACCCGTCATGGATGGTTTTTTGAATTCGCACCAGCACGCTACGCATGACGTGTCAGTTGTGTGCAGTTTCGCCGTCTTCGT
BIRC8	NM_033341.4	5109	ACTGGTGTCAGTTGTGTGCACA	920	GCAGCTTGTAAGAGTTGGATT	AATCCAGCTCTTGCAAGCTGC	ACCGGGCAGCTTGTAAGAGTTGGATTGTTAATATTCATAGCAATCCAGCTCTTGCAAGCTGCTTTT	TCAGAAGACGCACCGGGCAGCTTGTAAGAGTTGGATTGTTAATATTCATAGCAATCCAGCTCTTGCAAGCTGCTTTTTTGAATTCGCACCAGCACGCTACGCAACTGGTGTCAGTTGTGTGCACATTCGCCGTCTTCGT
BMI1	NM_005180.8	310	GTTGGTGTGTGTCAGTTGCAAC	499	CCAGACCACTATTGAATATAA	TTATATTCAGTAGTGGTCTGG	ACCGGCCAGACCACTATTGAATATAAGTTAATATTCATAGCTTATATTCAGTAGTGGTCTGGTTTT	TCAGAAGACGCACCGGCCAGACCACTATTGAATATAAGTTAATATTCATAGCTTATATTCAGTAGTGGTCTGGTTTTTTGAATTCGCACCAGCACGCTACGCAGTTGGTGTGTGTCAGTTGCAACTTCGCCGTCTTCGT
BMI1	NM_005180.8	311	TGACGTGTGTGTCAGTTGCATG	1252	CCTAATACTTTCCAGATTGAT	ATCAATCTGGAAAGTATTAGG	ACCGGCCTAATACTTTCCAGATTGATGTTAATATTCATAGCATCAATCTGGAAAGTATTAGGTTTT	TCAGAAGACGCACCGGCCTAATACTTTCCAGATTGATGTTAATATTCATAGCATCAATCTGGAAAGTATTAGGTTTTTTGAATTCGCACCAGCACGCTACGCATGACGTGTGTGTCAGTTGCATGTTCGCCGTCTTCGT
BMI1	NM_005180.8	312	CACAGTGTGTGTCAGTTGACGT	2073	CGGAAAGTAAACAAAGACAAA	TTTGTCTTTGTTTACTTTCCG	ACCGGCGGAAAGTAAACAAAGACAAAGTTAATATTCATAGCTTTGTCTTTGTTTACTTTCCGTTTT	TCAGAAGACGCACCGGCGGAAAGTAAACAAAGACAAAGTTAATATTCATAGCTTTGTCTTTGTTTACTTTCCGTTTTTTGAATTCGCACCAGCACGCTACGCACACAGTGTGTGTCAGTTGACGTTTCGCCGTCTTCGT
BMI1	NM_005180.8	313	GTACGTGTGTGTCAGTTGACCA	2180	CCAGAATAGATTGGATTGGAA	TTCCGATCCAATCTGTTCTGG	ACCGGCCAGAATAGATTGGATTGGAAGTTAATATTCATAGCTTCCGATCCAATCTGTTCTGGTTTT	TCAGAAGACGCACCGGCCAGAATAGATTGGATTGGAAGTTAATATTCATAGCTTCCGATCCAATCTGTTCTGGTTTTTTGAATTCGCACCAGCACGCTACGCAGTACGTGTGTGTCAGTTGACCATTCGCCGTCTTCGT
BMI1	NM_005180.8	314	TGGTGTGTGTGTCAGTTGACAC	607	CAGATTGGATTGGAAAGTAAA	TTTACTTTCCGATCCAATCTG	ACCGGCAGATTGGATTGGAAAGTAAAGTTAATATTCATAGCTTTACTTTCCGATCCAATCTGTTTT	TCAGAAGACGCACCGGCAGATTGGATTGGAAAGTAAAGTTAATATTCATAGCTTTACTTTCCGATCCAATCTGTTTTTTGAATTCGCACCAGCACGCTACGCATGGTGTGTGTGTCAGTTGACACTTCGCCGTCTTCGT
BMI1	NM_005180.8	315	ACTGGTGTGTGTCAGTTGACTG	1461	GGAACCTTTAAAGGATTATTA	TAATAATCCTTTAAAGGTTCC	ACCGGGGAACCTTTAAAGGATTATTAGTTAATATTCATAGCTAATAATCCTTTAAAGGTTCCTTTT	TCAGAAGACGCACCGGGGAACCTTTAAAGGATTATTAGTTAATATTCATAGCTAATAATCCTTTAAAGGTTCCTTTTTTGAATTCGCACCAGCACGCTACGCAACTGGTGTGTGTCAGTTGACTGTTCGCCGTCTTCGT
BMI1	NM_005180.8	316	GTACGTGTGTGTCAGTTGTGGT	2063	TAATGGATATTGCCTACATTT	AAATGTAGGCAATATCCATTA	ACCGGTAATGGATATTGCCTACATTTGTTAATATTCATAGCAAATGTAGGCAATATCCATTATTTT	TCAGAAGACGCACCGGTAATGGATATTGCCTACATTTGTTAATATTCATAGCAAATGTAGGCAATATCCATTATTTTTTGAATTCGCACCAGCACGCTACGCAGTACGTGTGTGTCAGTTGTGGTTTCGCCGTCTTCGT
BMI1	NM_005180.8	3976	TGCAGTGTGTTGTGACGTACGT	1273	CCTACATTTATACTTGGAGAA	TTCTCCAGGTATAAATGTAGG	ACCGGCCTACATTTATACTTGGAGAAGTTAATATTCATAGCTTCTCCAGGTATAAATGTAGGTTTT	TCAGAAGACGCACCGGCCTACATTTATACTTGGAGAAGTTAATATTCATAGCTTCTCCAGGTATAAATGTAGGTTTTTTGAATTCGCACCAGCACGCTACGCATGCAGTGTGTTGTGACGTACGTTTCGCCGTCTTCGT
BNIP1	NM_013978.2	317	TGTGGTGTGTGTCAGTTGTGCA	1124	CCGGATTTGTAACTAAGAGAT	ATCTCTTGGTTACAGATCCGG	ACCGGCCGGATTTGTAACTAAGAGATGTTAATATTCATAGCATCTCTTGGTTACAGATCCGGTTTT	TCAGAAGACGCACCGGCCGGATTTGTAACTAAGAGATGTTAATATTCATAGCATCTCTTGGTTACAGATCCGGTTTTTTGAATTCGCACCAGCACGCTACGCATGTGGTGTGTGTCAGTTGTGCATTCGCCGTCTTCGT
BNIP1	NM_013978.2	318	ACCAGTGTGTGTCAGTTGTGAC	963	CGAACGATCTTGGATGTAAAT	ATTTGCATCCAGGATCGTTCG	ACCGGCGAACGATCTTGGATGTAAATGTTAATATTCATAGCATTTGCATCCAGGATCGTTCGTTTT	TCAGAAGACGCACCGGCGAACGATCTTGGATGTAAATGTTAATATTCATAGCATTTGCATCCAGGATCGTTCGTTTTTTGAATTCGCACCAGCACGCTACGCAACCAGTGTGTGTCAGTTGTGACTTCGCCGTCTTCGT
BNIP1	NM_013978.2	319	CAGTGTGTGTGTCAGTTGTGTG	1177	CGTGATTGTTTAGGACCTTTA	TAAGGGTCCTGAACAATCACG	ACCGGCGTGATTGTTTAGGACCTTTAGTTAATATTCATAGCTAAGGGTCCTGAACAATCACGTTTT	TCAGAAGACGCACCGGCGTGATTGTTTAGGACCTTTAGTTAATATTCATAGCTAAGGGTCCTGAACAATCACGTTTTTTGAATTCGCACCAGCACGCTACGCACAGTGTGTGTGTCAGTTGTGTGTTCGCCGTCTTCGT
BNIP1	NM_013978.2	320	GTCAGTGTGTGTCACAGTGTGT	2575	CTTCTCATCTTCTTTGCGTTA	TAGCGCAAGGAAGATGAGAAG	ACCGGCTTCTCATCTTCTTTGCGTTAGTTAATATTCATAGCTAGCGCAAGGAAGATGAGAAGTTTT	TCAGAAGACGCACCGGCTTCTCATCTTCTTTGCGTTAGTTAATATTCATAGCTAGCGCAAGGAAGATGAGAAGTTTTTTGAATTCGCACCAGCACGCTACGCAGTCAGTGTGTGTCACAGTGTGTTTCGCCGTCTTCGT
BNIP1	NM_013979.2	321	TGACGTGTGTGTCACAGTGTCA	2426	GCAATCGACAATTTAGAGAAA	TTTCTCTAGATTGTCGATTGC	ACCGGGCAATCGACAATTTAGAGAAAGTTAATATTCATAGCTTTCTCTAGATTGTCGATTGCTTTT	TCAGAAGACGCACCGGGCAATCGACAATTTAGAGAAAGTTAATATTCATAGCTTTCTCTAGATTGTCGATTGCTTTTTTGAATTCGCACCAGCACGCTACGCATGACGTGTGTGTCACAGTGTCATTCGCCGTCTTCGT
BNIP1	NM_013978.2	4518	TGGTGTGTCAGTCAACACCAAC	478	CTGGAGGTGGAGGCGTTTATT	AATAAGCGCCTTCACCTCCAG	ACCGGCTGGAGGTGGAGGCGTTTATTGTTAATATTCATAGCAATAAGCGCCTTCACCTCCAGTTTT	TCAGAAGACGCACCGGCTGGAGGTGGAGGCGTTTATTGTTAATATTCATAGCAATAAGCGCCTTCACCTCCAGTTTTTTGAATTCGCACCAGCACGCTACGCATGGTGTGTCAGTCAACACCAACTTCGCCGTCTTCGT
BNIP1	NM_013978.2	4519	ACTGGTGTCAGTCAACACCATG	781	TTGCTACGGTCCTTTATATTG	CAATATAGAGGACCGTAGCAA	ACCGGTTGCTACGGTCCTTTATATTGGTTAATATTCATAGCCAATATAGAGGACCGTAGCAATTTT	TCAGAAGACGCACCGGTTGCTACGGTCCTTTATATTGGTTAATATTCATAGCCAATATAGAGGACCGTAGCAATTTTTTGAATTCGCACCAGCACGCTACGCAACTGGTGTCAGTCAACACCATGTTCGCCGTCTTCGT
BNIP1	NM_013978.2	4520	GTACGTGTCAGTCAACACACGT	1593	TGCAAGTAGCTGGTTTGTAAA	TTTACAAGCCAGCTACTTGCA	ACCGGTGCAAGTAGCTGGTTTGTAAAGTTAATATTCATAGCTTTACAAGCCAGCTACTTGCATTTT	TCAGAAGACGCACCGGTGCAAGTAGCTGGTTTGTAAAGTTAATATTCATAGCTTTACAAGCCAGCTACTTGCATTTTTTGAATTCGCACCAGCACGCTACGCAGTACGTGTCAGTCAACACACGTTTCGCCGTCTTCGT
BNIP2	XM_005254607.1	322	ACGTGTGTGTGTCACAGTGTAC	945	GCTCATTAGAAGTTAATGGAA	TTCCATTAACTTCTAGTGAGC	ACCGGGCTCATTAGAAGTTAATGGAAGTTAATATTCATAGCTTCCATTAACTTCTAGTGAGCTTTT	TCAGAAGACGCACCGGGCTCATTAGAAGTTAATGGAAGTTAATATTCATAGCTTCCATTAACTTCTAGTGAGCTTTTTTGAATTCGCACCAGCACGCTACGCAACGTGTGTGTGTCACAGTGTACTTCGCCGTCTTCGT
BNIP2	XM_005254607.1	323	CATGGTGTGTGTCACAGTGTTG	1677	GCCTGAAAGTAGTTAGCTTAA	TTAGGCTGACTACTTTCAGGC	ACCGGGCCTGAAAGTAGTTAGCTTAAGTTAATATTCATAGCTTAGGCTGACTACTTTCAGGCTTTT	TCAGAAGACGCACCGGGCCTGAAAGTAGTTAGCTTAAGTTAATATTCATAGCTTAGGCTGACTACTTTCAGGCTTTTTTGAATTCGCACCAGCACGCTACGCACATGGTGTGTGTCACAGTGTTGTTCGCCGTCTTCGT
BNIP2	XM_005254607.1	324	TGACGTGTGTGTCACAGTCAGT	1751	CCAGAAGATGATAGTATTGAA	TTCAATACTATCATCTTCTGG	ACCGGCCAGAAGATGATAGTATTGAAGTTAATATTCATAGCTTCAATACTATCATCTTCTGGTTTT	TCAGAAGACGCACCGGCCAGAAGATGATAGTATTGAAGTTAATATTCATAGCTTCAATACTATCATCTTCTGGTTTTTTGAATTCGCACCAGCACGCTACGCATGACGTGTGTGTCACAGTCAGTTTCGCCGTCTTCGT
BNIP2	XM_005254607.1	325	ACTGGTGTGTGTCACAGTCACA	1025	GACCATTTATTAGCTCGAAAT	ATTTCGAGCTAATAAATGGTC	ACCGGGACCATTTATTAGCTCGAAATGTTAATATTCATAGCATTTCGAGCTAATAAATGGTCTTTT	TCAGAAGACGCACCGGGACCATTTATTAGCTCGAAATGTTAATATTCATAGCATTTCGAGCTAATAAATGGTCTTTTTTGAATTCGCACCAGCACGCTACGCAACTGGTGTGTGTCACAGTCACATTCGCCGTCTTCGT
BNIP2	XM_005254607.1	5110	CACAGTGTCAGTTGTGTGCAAC	346	GCTGTGTGGGTTTCGAGAGGA	TCTTCTTGAAACCCACACAGC	ACCGGGCTGTGTGGGTTTCGAGAGGAGTTAATATTCATAGCTCTTCTTGAAACCCACACAGCTTTT	TCAGAAGACGCACCGGGCTGTGTGGGTTTCGAGAGGAGTTAATATTCATAGCTCTTCTTGAAACCCACACAGCTTTTTTGAATTCGCACCAGCACGCTACGCACACAGTGTCAGTTGTGTGCAACTTCGCCGTCTTCGT
BNIP2	XM_005254607.1	5111	GTGTGTGTCAGTTGTGTGCATG	1127	GACATTGGTTCCTTGGATTAT	ATAATCCAGGGAGCCAATGTC	ACCGGGACATTGGTTCCTTGGATTATGTTAATATTCATAGCATAATCCAGGGAGCCAATGTCTTTT	TCAGAAGACGCACCGGGACATTGGTTCCTTGGATTATGTTAATATTCATAGCATAATCCAGGGAGCCAATGTCTTTTTTGAATTCGCACCAGCACGCTACGCAGTGTGTGTCAGTTGTGTGCATGTTCGCCGTCTTCGT
BNIP2	XM_005254607.1	5112	ACTGGTGTCAGTTGTGTGACGT	1201	GACCATAGGGTTGATATGAGG	CTTCATATCAACCCTGTGGTC	ACCGGGACCATAGGGTTGATATGAGGGTTAATATTCATAGCCTTCATATCAACCCTGTGGTCTTTT	TCAGAAGACGCACCGGGACCATAGGGTTGATATGAGGGTTAATATTCATAGCCTTCATATCAACCCTGTGGTCTTTTTTGAATTCGCACCAGCACGCTACGCAACTGGTGTCAGTTGTGTGACGTTTCGCCGTCTTCGT
BNIP2	XM_005254607.1	5113	CAGTGTGTCAGTTGTGTGACCA	2208	CCCTGGATTATTAAGAGTTTG	CAAACTCTTGATAATCCAGGG	ACCGGCCCTGGATTATTAAGAGTTTGGTTAATATTCATAGCCAAACTCTTGATAATCCAGGGTTTT	TCAGAAGACGCACCGGCCCTGGATTATTAAGAGTTTGGTTAATATTCATAGCCAAACTCTTGATAATCCAGGGTTTTTTGAATTCGCACCAGCACGCTACGCACAGTGTGTCAGTTGTGTGACCATTCGCCGTCTTCGT
BNIP3	NM_004052.2	326	CACAGTGTGTGTCACAGTCAAC	631	GCCTCGGTTTCTATTTATAAT	ATTATAAATAGAAACCGAGGC	ACCGGGCCTCGGTTTCTATTTATAATGTTAATATTCATAGCATTATAAATAGAAACCGAGGCTTTT	TCAGAAGACGCACCGGGCCTCGGTTTCTATTTATAATGTTAATATTCATAGCATTATAAATAGAAACCGAGGCTTTTTTGAATTCGCACCAGCACGCTACGCACACAGTGTGTGTCACAGTCAACTTCGCCGTCTTCGT
BNIP3	NM_004052.2	327	GTGTGTGTGTGTCACAGTCATG	857	GCTTCTGAAACAGATATCCAT	ATGGGTATCTGTTTCAGAAGC	ACCGGGCTTCTGAAACAGATATCCATGTTAATATTCATAGCATGGGTATCTGTTTCAGAAGCTTTT	TCAGAAGACGCACCGGGCTTCTGAAACAGATATCCATGTTAATATTCATAGCATGGGTATCTGTTTCAGAAGCTTTTTTGAATTCGCACCAGCACGCTACGCAGTGTGTGTGTGTCACAGTCATGTTCGCCGTCTTCGT
BNIP3	NM_004052.2	328	ACTGGTGTGTGTCACAGTACGT	1112	GAACTGCACTTCAGTAATAAT	ATTATTGCTGAAGTGCAGTTC	ACCGGGAACTGCACTTCAGTAATAATGTTAATATTCATAGCATTATTGCTGAAGTGCAGTTCTTTT	TCAGAAGACGCACCGGGAACTGCACTTCAGTAATAATGTTAATATTCATAGCATTATTGCTGAAGTGCAGTTCTTTTTTGAATTCGCACCAGCACGCTACGCAACTGGTGTGTGTCACAGTACGTTTCGCCGTCTTCGT
BNIP3	NM_004052.2	329	CAGTGTGTGTGTCACAGTACCA	1809	GCTCTCTTATTTGCTGGCTAT	ATGGCCAGCAAATGAGAGAGC	ACCGGGCTCTCTTATTTGCTGGCTATGTTAATATTCATAGCATGGCCAGCAAATGAGAGAGCTTTT	TCAGAAGACGCACCGGGCTCTCTTATTTGCTGGCTATGTTAATATTCATAGCATGGCCAGCAAATGAGAGAGCTTTTTTGAATTCGCACCAGCACGCTACGCACAGTGTGTGTGTCACAGTACCATTCGCCGTCTTCGT
BNIP3	NM_004052.2	3786	CAACGTGTGTTGACTGGTACAC	576	GCCACGTCATTTGTGTTTATT	AATAAACACAAGTGACGTGGC	ACCGGGCCACGTCATTTGTGTTTATTGTTAATATTCATAGCAATAAACACAAGTGACGTGGCTTTT	TCAGAAGACGCACCGGGCCACGTCATTTGTGTTTATTGTTAATATTCATAGCAATAAACACAAGTGACGTGGCTTTTTTGAATTCGCACCAGCACGCTACGCACAACGTGTGTTGACTGGTACACTTCGCCGTCTTCGT
BNIP3	NM_004052.2	5114	GTACGTGTCAGTTGTGTGACAC	808	CTCCTGGGTAGAATTGCATTT	AAGTGCAGTTCTACCCAGGAG	ACCGGCTCCTGGGTAGAATTGCATTTGTTAATATTCATAGCAAGTGCAGTTCTACCCAGGAGTTTT	TCAGAAGACGCACCGGCTCCTGGGTAGAATTGCATTTGTTAATATTCATAGCAAGTGCAGTTCTACCCAGGAGTTTTTTGAATTCGCACCAGCACGCTACGCAGTACGTGTCAGTTGTGTGACACTTCGCCGTCTTCGT
BNIP3	NM_004052.2	5115	TGCAGTGTCAGTTGTGTGACTG	1369	CCTGGGTAGAATTGCACTTTA	TGAAGTGCAGTTCTACCCAGG	ACCGGCCTGGGTAGAATTGCACTTTAGTTAATATTCATAGCTGAAGTGCAGTTCTACCCAGGTTTT	TCAGAAGACGCACCGGCCTGGGTAGAATTGCACTTTAGTTAATATTCATAGCTGAAGTGCAGTTCTACCCAGGTTTTTTGAATTCGCACCAGCACGCTACGCATGCAGTGTCAGTTGTGTGACTGTTCGCCGTCTTCGT
BNIP3	NM_004052.2	5116	CAGTGTGTCAGTTGTGTGTGGT	1826	CAGGGCTTCTGAAATAGATAT	GTATCTGTTTCAGAAGCCCTG	ACCGGCAGGGCTTCTGAAATAGATATGTTAATATTCATAGCGTATCTGTTTCAGAAGCCCTGTTTT	TCAGAAGACGCACCGGCAGGGCTTCTGAAATAGATATGTTAATATTCATAGCGTATCTGTTTCAGAAGCCCTGTTTTTTGAATTCGCACCAGCACGCTACGCACAGTGTGTCAGTTGTGTGTGGTTTCGCCGTCTTCGT
BNIP3L	NM_004331.2	330	GTACGTGTGTGTCACAGTACAC	913	CCCTAAATGTTCTGTGTCTTT	AAAGACACAGAACGTTTAGGG	ACCGGCCCTAAATGTTCTGTGTCTTTGTTAATATTCATAGCAAAGACACAGAACGTTTAGGGTTTT	TCAGAAGACGCACCGGCCCTAAATGTTCTGTGTCTTTGTTAATATTCATAGCAAAGACACAGAACGTTTAGGGTTTTTTGAATTCGCACCAGCACGCTACGCAGTACGTGTGTGTCACAGTACACTTCGCCGTCTTCGT
BNIP3L	NM_004331.2	331	TGCAGTGTGTGTCACAGTACTG	1112	GCTAGGCATTTATATTGGAAA	TTTCCAATATAGATGCCTAGC	ACCGGGCTAGGCATTTATATTGGAAAGTTAATATTCATAGCTTTCCAATATAGATGCCTAGCTTTT	TCAGAAGACGCACCGGGCTAGGCATTTATATTGGAAAGTTAATATTCATAGCTTTCCAATATAGATGCCTAGCTTTTTTGAATTCGCACCAGCACGCTACGCATGCAGTGTGTGTCACAGTACTGTTCGCCGTCTTCGT
BNIP3L	NM_004331.2	332	CAGTGTGTGTGTCACAGTTGGT	1654	CAGTTAGAAGAAGAAGTTGTA	TACAACTTCTTCTTCTGACTG	ACCGGCAGTTAGAAGAAGAAGTTGTAGTTAATATTCATAGCTACAACTTCTTCTTCTGACTGTTTT	TCAGAAGACGCACCGGCAGTTAGAAGAAGAAGTTGTAGTTAATATTCATAGCTACAACTTCTTCTTCTGACTGTTTTTTGAATTCGCACCAGCACGCTACGCACAGTGTGTGTGTCACAGTTGGTTTCGCCGTCTTCGT
BNIP3L	NM_004331.2	333	GTCAGTGTGTGTCACAGTTGCA	1791	ATCATGTTTGATGTGGAAATG	CATTTCCACATCAAACATGAT	ACCGGATCATGTTTGATGTGGAAATGGTTAATATTCATAGCCATTTCCACATCAAACATGATTTTT	TCAGAAGACGCACCGGATCATGTTTGATGTGGAAATGGTTAATATTCATAGCCATTTCCACATCAAACATGATTTTTTTGAATTCGCACCAGCACGCTACGCAGTCAGTGTGTGTCACAGTTGCATTCGCCGTCTTCGT
BNIP3L	NM_004331.2	3787	GTCAGTGTGTTGACTGGTACTG	1772	CAATGATAATGGTAATGGGAA	TTCCCATTGCCATTATCATTG	ACCGGCAATGATAATGGTAATGGGAAGTTAATATTCATAGCTTCCCATTGCCATTATCATTGTTTT	TCAGAAGACGCACCGGCAATGATAATGGTAATGGGAAGTTAATATTCATAGCTTCCCATTGCCATTATCATTGTTTTTTGAATTCGCACCAGCACGCTACGCAGTCAGTGTGTTGACTGGTACTGTTCGCCGTCTTCGT
BNIP3L	NM_004331.2	4647	ACGTGTGTCAGTACGTACCATG	817	CCTCATCCTCTATCCATAATG	CATTGTGGATGGAGGATGAGG	ACCGGCCTCATCCTCTATCCATAATGGTTAATATTCATAGCCATTGTGGATGGAGGATGAGGTTTT	TCAGAAGACGCACCGGCCTCATCCTCTATCCATAATGGTTAATATTCATAGCCATTGTGGATGGAGGATGAGGTTTTTTGAATTCGCACCAGCACGCTACGCAACGTGTGTCAGTACGTACCATGTTCGCCGTCTTCGT
BNIP3L	NM_004331.2	5117	GTCAGTGTCAGTTGTGTGTGCA	1635	GCACTTATTGAGGGAAAGGAA	TTCCTTTCCCTCAGTAGGTGC	ACCGGGCACTTATTGAGGGAAAGGAAGTTAATATTCATAGCTTCCTTTCCCTCAGTAGGTGCTTTT	TCAGAAGACGCACCGGGCACTTATTGAGGGAAAGGAAGTTAATATTCATAGCTTCCTTTCCCTCAGTAGGTGCTTTTTTGAATTCGCACCAGCACGCTACGCAGTCAGTGTCAGTTGTGTGTGCATTCGCCGTCTTCGT
BNIP3L	NM_004331.2	5118	TGTGGTGTCAGTTGTGTGTGAC	550	GCCCTAACATATGGGATGAAT	GTTCATCCCATGTGTTAGGGC	ACCGGGCCCTAACATATGGGATGAATGTTAATATTCATAGCGTTCATCCCATGTGTTAGGGCTTTT	TCAGAAGACGCACCGGGCCCTAACATATGGGATGAATGTTAATATTCATAGCGTTCATCCCATGTGTTAGGGCTTTTTTGAATTCGCACCAGCACGCTACGCATGTGGTGTCAGTTGTGTGTGACTTCGCCGTCTTCGT
BOK	XM_005247037.2	334	TGTGGTGTGTGTCACAGTTGAC	525	GCCGAGATTATGGACGTCTTT	AAAGGCGTCCATGATCTCGGC	ACCGGGCCGAGATTATGGACGTCTTTGTTAATATTCATAGCAAAGGCGTCCATGATCTCGGCTTTT	TCAGAAGACGCACCGGGCCGAGATTATGGACGTCTTTGTTAATATTCATAGCAAAGGCGTCCATGATCTCGGCTTTTTTGAATTCGCACCAGCACGCTACGCATGTGGTGTGTGTCACAGTTGACTTCGCCGTCTTCGT
BOK	XM_005247037.2	335	ACACGTGTGTGTCACAGTTGTG	1263	CGGATGGATTGATGTCCTTAA	TTGAGGACATCAGTCCATCCG	ACCGGCGGATGGATTGATGTCCTTAAGTTAATATTCATAGCTTGAGGACATCAGTCCATCCGTTTT	TCAGAAGACGCACCGGCGGATGGATTGATGTCCTTAAGTTAATATTCATAGCTTGAGGACATCAGTCCATCCGTTTTTTGAATTCGCACCAGCACGCTACGCAACACGTGTGTGTCACAGTTGTGTTCGCCGTCTTCGT
BOK	XM_005247037.2	336	CAGTGTGTGTGTCACACAGTGT	1397	GCCTGTGGTGATCGATGTGTT	AACGCATCGGTCACCACAGGC	ACCGGGCCTGTGGTGATCGATGTGTTGTTAATATTCATAGCAACGCATCGGTCACCACAGGCTTTT	TCAGAAGACGCACCGGGCCTGTGGTGATCGATGTGTTGTTAATATTCATAGCAACGCATCGGTCACCACAGGCTTTTTTGAATTCGCACCAGCACGCTACGCACAGTGTGTGTGTCACACAGTGTTTCGCCGTCTTCGT
BOK	XM_005247037.2	337	GTCAGTGTGTGTCACACAGTCA	2538	CCGCTTCTTGAAGGCTGCTTT	AAGGCAGCCTTCAGGAAGCGG	ACCGGCCGCTTCTTGAAGGCTGCTTTGTTAATATTCATAGCAAGGCAGCCTTCAGGAAGCGGTTTT	TCAGAAGACGCACCGGCCGCTTCTTGAAGGCTGCTTTGTTAATATTCATAGCAAGGCAGCCTTCAGGAAGCGGTTTTTTGAATTCGCACCAGCACGCTACGCAGTCAGTGTGTGTCACACAGTCATTCGCCGTCTTCGT
BOK	XM_005247037.2	4087	GTGTGTGTGTTGTGTGTGCATG	1066	CGCCTATATTTCTAGGCATAT	ATGTGCCTAGAAATGTAGGCG	ACCGGCGCCTATATTTCTAGGCATATGTTAATATTCATAGCATGTGCCTAGAAATGTAGGCGTTTT	TCAGAAGACGCACCGGCGCCTATATTTCTAGGCATATGTTAATATTCATAGCATGTGCCTAGAAATGTAGGCGTTTTTTGAATTCGCACCAGCACGCTACGCAGTGTGTGTGTTGTGTGTGCATGTTCGCCGTCTTCGT
BOK	XM_005247037.2	5119	ACACGTGTCAGTTGTGTGTGTG	1205	CCTTGATGCCTATATTTCTAG	CTAGAAATGTAGGCGTCAAGG	ACCGGCCTTGATGCCTATATTTCTAGGTTAATATTCATAGCCTAGAAATGTAGGCGTCAAGGTTTT	TCAGAAGACGCACCGGCCTTGATGCCTATATTTCTAGGTTAATATTCATAGCCTAGAAATGTAGGCGTCAAGGTTTTTTGAATTCGCACCAGCACGCTACGCAACACGTGTCAGTTGTGTGTGTGTTCGCCGTCTTCGT
BOK	XM_005247037.2	5120	GTCAGTGTCACAGTGTGTGTGT	2125	CCCTTCTCTTGTGATCTTTGT	ACAGAGATCACAGGAGAAGGG	ACCGGCCCTTCTCTTGTGATCTTTGTGTTAATATTCATAGCACAGAGATCACAGGAGAAGGGTTTT	TCAGAAGACGCACCGGCCCTTCTCTTGTGATCTTTGTGTTAATATTCATAGCACAGAGATCACAGGAGAAGGGTTTTTTGAATTCGCACCAGCACGCTACGCAGTCAGTGTCACAGTGTGTGTGTTTCGCCGTCTTCGT
BOK	XM_005247037.2	5121	TGACGTGTCACAGTGTGTGTCA	2249	GTGTCCCTTCTCTTGTGATTT	AGATCACAGGAGAAGGGACAC	ACCGGGTGTCCCTTCTCTTGTGATTTGTTAATATTCATAGCAGATCACAGGAGAAGGGACACTTTT	TCAGAAGACGCACCGGGTGTCCCTTCTCTTGTGATTTGTTAATATTCATAGCAGATCACAGGAGAAGGGACACTTTTTTGAATTCGCACCAGCACGCTACGCATGACGTGTCACAGTGTGTGTCATTCGCCGTCTTCGT
BOP1	NM_015201.3	338	TGTGGTGTGTGTCACACAGTAC	820	CTTGGAGTGGTATGATGATTT	AAGTCATCGTACCACTCCAAG	ACCGGCTTGGAGTGGTATGATGATTTGTTAATATTCATAGCAAGTCATCGTACCACTCCAAGTTTT	TCAGAAGACGCACCGGCTTGGAGTGGTATGATGATTTGTTAATATTCATAGCAAGTCATCGTACCACTCCAAGTTTTTTGAATTCGCACCAGCACGCTACGCATGTGGTGTGTGTCACACAGTACTTCGCCGTCTTCGT
BOP1	NM_015201.3	339	ACACGTGTGTGTCACACAGTTG	1321	GATAGTAAGTTGGTGTGGTTT	AAACCACACCAGCTTGCTATC	ACCGGGATAGTAAGTTGGTGTGGTTTGTTAATATTCATAGCAAACCACACCAGCTTGCTATCTTTT	TCAGAAGACGCACCGGGATAGTAAGTTGGTGTGGTTTGTTAATATTCATAGCAAACCACACCAGCTTGCTATCTTTTTTGAATTCGCACCAGCACGCTACGCAACACGTGTGTGTCACACAGTTGTTCGCCGTCTTCGT
BOP1	NM_015201.3	340	GTCAGTGTGTGTCACACACAGT	1304	CGCCACAAGATGTACGTATCT	AGGTACGTGCATCTTGTGGCG	ACCGGCGCCACAAGATGTACGTATCTGTTAATATTCATAGCAGGTACGTGCATCTTGTGGCGTTTT	TCAGAAGACGCACCGGCGCCACAAGATGTACGTATCTGTTAATATTCATAGCAGGTACGTGCATCTTGTGGCGTTTTTTGAATTCGCACCAGCACGCTACGCAGTCAGTGTGTGTCACACACAGTTTCGCCGTCTTCGT
BOP1	NM_015201.3	341	TGACGTGTGTGTCACACACACA	1433	CGAGGGTCATAGTGGGATTAA	TTAATCCCACTGTGGCCCTCG	ACCGGCGAGGGTCATAGTGGGATTAAGTTAATATTCATAGCTTAATCCCACTGTGGCCCTCGTTTT	TCAGAAGACGCACCGGCGAGGGTCATAGTGGGATTAAGTTAATATTCATAGCTTAATCCCACTGTGGCCCTCGTTTTTTGAATTCGCACCAGCACGCTACGCATGACGTGTGTGTCACACACACATTCGCCGTCTTCGT
BOP1	NM_015201.3	342	ACGTGTGTGTGTCACACACAAC	551	TGTGTTCTTAGGCTTGGAAGA	TCTTCCAGGCCTGAGAACACA	ACCGGTGTGTTCTTAGGCTTGGAAGAGTTAATATTCATAGCTCTTCCAGGCCTGAGAACACATTTT	TCAGAAGACGCACCGGTGTGTTCTTAGGCTTGGAAGAGTTAATATTCATAGCTCTTCCAGGCCTGAGAACACATTTTTTGAATTCGCACCAGCACGCTACGCAACGTGTGTGTGTCACACACAACTTCGCCGTCTTCGT
BOP1	NM_015201.3	343	CATGGTGTGTGTCACACACATG	843	GCCATGGTATGGTGTATAATG	CATTGTACACCATGCCATGGC	ACCGGGCCATGGTATGGTGTATAATGGTTAATATTCATAGCCATTGTACACCATGCCATGGCTTTT	TCAGAAGACGCACCGGGCCATGGTATGGTGTATAATGGTTAATATTCATAGCCATTGTACACCATGCCATGGCTTTTTTGAATTCGCACCAGCACGCTACGCACATGGTGTGTGTCACACACATGTTCGCCGTCTTCGT
BOP1	NM_015201.3	344	TGACGTGTGTGTCACACAACGT	1471	GTGATAGTAGTGAGGATGATG	CATCATCCTCACTGCTGTCAC	ACCGGGTGATAGTAGTGAGGATGATGGTTAATATTCATAGCCATCATCCTCACTGCTGTCACTTTT	TCAGAAGACGCACCGGGTGATAGTAGTGAGGATGATGGTTAATATTCATAGCCATCATCCTCACTGCTGTCACTTTTTTGAATTCGCACCAGCACGCTACGCATGACGTGTGTGTCACACAACGTTTCGCCGTCTTCGT
BOP1	NM_015201.3	4318	TGTGGTGTCAGTGTTGCATGAC	630	CAGCGTAAGATGAGGGTGAGT	ATTCACCCTCATCTTGCGCTG	ACCGGCAGCGTAAGATGAGGGTGAGTGTTAATATTCATAGCATTCACCCTCATCTTGCGCTGTTTT	TCAGAAGACGCACCGGCAGCGTAAGATGAGGGTGAGTGTTAATATTCATAGCATTCACCCTCATCTTGCGCTGTTTTTTGAATTCGCACCAGCACGCTACGCATGTGGTGTCAGTGTTGCATGACTTCGCCGTCTTCGT
BPTF	XM_005257150.1	345	ACTGGTGTGTGTCACACAACCA	1595	CGCCATTAATAGAGAAGGATT	AATCCTTCTCTGTTAGTGGCG	ACCGGCGCCATTAATAGAGAAGGATTGTTAATATTCATAGCAATCCTTCTCTGTTAGTGGCGTTTT	TCAGAAGACGCACCGGCGCCATTAATAGAGAAGGATTGTTAATATTCATAGCAATCCTTCTCTGTTAGTGGCGTTTTTTGAATTCGCACCAGCACGCTACGCAACTGGTGTGTGTCACACAACCATTCGCCGTCTTCGT
BPTF	XM_005257150.1	346	CACAGTGTGTGTCACACAACAC	541	GCGGCAGTTAATGAAGAAATT	AATTTCTTCATTAGCTGCCGC	ACCGGGCGGCAGTTAATGAAGAAATTGTTAATATTCATAGCAATTTCTTCATTAGCTGCCGCTTTT	TCAGAAGACGCACCGGGCGGCAGTTAATGAAGAAATTGTTAATATTCATAGCAATTTCTTCATTAGCTGCCGCTTTTTTGAATTCGCACCAGCACGCTACGCACACAGTGTGTGTCACACAACACTTCGCCGTCTTCGT
BPTF	XM_005257154.1	347	GTGTGTGTGTGTCACACAACTG	1982	CGCCTTATGATGAATCTAAAT	ATTTAGATTCATCATAAGGCG	ACCGGCGCCTTATGATGAATCTAAATGTTAATATTCATAGCATTTAGATTCATCATAAGGCGTTTT	TCAGAAGACGCACCGGCGCCTTATGATGAATCTAAATGTTAATATTCATAGCATTTAGATTCATCATAAGGCGTTTTTTGAATTCGCACCAGCACGCTACGCAGTGTGTGTGTGTCACACAACTGTTCGCCGTCTTCGT
BPTF	XM_005257150.1	348	ACTGGTGTGTGTCACACATGGT	1174	GCCAGGCAATATTAATGTGAA	TTCACATTAGTATTGCCTGGC	ACCGGGCCAGGCAATATTAATGTGAAGTTAATATTCATAGCTTCACATTAGTATTGCCTGGCTTTT	TCAGAAGACGCACCGGGCCAGGCAATATTAATGTGAAGTTAATATTCATAGCTTCACATTAGTATTGCCTGGCTTTTTTGAATTCGCACCAGCACGCTACGCAACTGGTGTGTGTCACACATGGTTTCGCCGTCTTCGT
BPTF	XM_005257150.1	349	CAGTGTGTGTGTCACACATGCA	1786	CCAGTAGAGAACAAGATTAAA	TTTGATCTTGTTCTCTACTGG	ACCGGCCAGTAGAGAACAAGATTAAAGTTAATATTCATAGCTTTGATCTTGTTCTCTACTGGTTTT	TCAGAAGACGCACCGGCCAGTAGAGAACAAGATTAAAGTTAATATTCATAGCTTTGATCTTGTTCTCTACTGGTTTTTTGAATTCGCACCAGCACGCTACGCACAGTGTGTGTGTCACACATGCATTCGCCGTCTTCGT
BPTF	XM_005257150.1	5122	ACGTGTGTCACAGTGTGTGTAC	914	CTGCGGAGCTTTGGCATTGTT	AACAGTGCCAAAGTTCCGCAG	ACCGGCTGCGGAGCTTTGGCATTGTTGTTAATATTCATAGCAACAGTGCCAAAGTTCCGCAGTTTT	TCAGAAGACGCACCGGCTGCGGAGCTTTGGCATTGTTGTTAATATTCATAGCAACAGTGCCAAAGTTCCGCAGTTTTTTGAATTCGCACCAGCACGCTACGCAACGTGTGTCACAGTGTGTGTACTTCGCCGTCTTCGT
BPTF	XM_005257150.1	5123	CATGGTGTCACAGTGTGTGTTG	2051	GACGAGGAGGATGGGATGGGA	TTCCATCTCATCCTCCTCGTC	ACCGGGACGAGGAGGATGGGATGGGAGTTAATATTCATAGCTTCCATCTCATCCTCCTCGTCTTTT	TCAGAAGACGCACCGGGACGAGGAGGATGGGATGGGAGTTAATATTCATAGCTTCCATCTCATCCTCCTCGTCTTTTTTGAATTCGCACCAGCACGCTACGCACATGGTGTCACAGTGTGTGTTGTTCGCCGTCTTCGT
BPTF	XM_005257150.1	5124	TGACGTGTCACAGTGTGTCAGT	1268	CGAGGAGGATGGGATGGAGGA	TCTTCCATCTCATCCTCCTCG	ACCGGCGAGGAGGATGGGATGGAGGAGTTAATATTCATAGCTCTTCCATCTCATCCTCCTCGTTTT	TCAGAAGACGCACCGGCGAGGAGGATGGGATGGAGGAGTTAATATTCATAGCTCTTCCATCTCATCCTCCTCGTTTTTTGAATTCGCACCAGCACGCTACGCATGACGTGTCACAGTGTGTCAGTTTCGCCGTCTTCGT
BRAF	XM_005250045.1	350	GTACGTGTGTGTCACACATGAC	529	GCAGATGAAGATCATTGAAAT	ATTTCGATGATCTTCATCTGC	ACCGGGCAGATGAAGATCATTGAAATGTTAATATTCATAGCATTTCGATGATCTTCATCTGCTTTT	TCAGAAGACGCACCGGGCAGATGAAGATCATTGAAATGTTAATATTCATAGCATTTCGATGATCTTCATCTGCTTTTTTGAATTCGCACCAGCACGCTACGCAGTACGTGTGTGTCACACATGACTTCGCCGTCTTCGT
BRAF	XM_005250045.1	351	TGCAGTGTGTGTCACACATGTG	1218	CCGCTGTTAAATATGTGGTTA	TAACCACATGTTTGACAGCGG	ACCGGCCGCTGTTAAATATGTGGTTAGTTAATATTCATAGCTAACCACATGTTTGACAGCGGTTTT	TCAGAAGACGCACCGGCCGCTGTTAAATATGTGGTTAGTTAATATTCATAGCTAACCACATGTTTGACAGCGGTTTTTTGAATTCGCACCAGCACGCTACGCATGCAGTGTGTGTCACACATGTGTTCGCCGTCTTCGT
BRAF	XM_005250045.1	352	TGTGGTGTGTGTCACAACGTGT	1960	CAGCAGTTACAAGCCTTTAAA	TTTGAAGGCTTGTAACTGCTG	ACCGGCAGCAGTTACAAGCCTTTAAAGTTAATATTCATAGCTTTGAAGGCTTGTAACTGCTGTTTT	TCAGAAGACGCACCGGCAGCAGTTACAAGCCTTTAAAGTTAATATTCATAGCTTTGAAGGCTTGTAACTGCTGTTTTTTGAATTCGCACCAGCACGCTACGCATGTGGTGTGTGTCACAACGTGTTTCGCCGTCTTCGT
BRAF	XM_005250045.1	353	ACGTGTGTGTGTCACAACGTCA	2056	CAGCTTTCAGTTAGATGTATA	TATACATCTGACTGAAAGCTG	ACCGGCAGCTTTCAGTTAGATGTATAGTTAATATTCATAGCTATACATCTGACTGAAAGCTGTTTT	TCAGAAGACGCACCGGCAGCTTTCAGTTAGATGTATAGTTAATATTCATAGCTATACATCTGACTGAAAGCTGTTTTTTGAATTCGCACCAGCACGCTACGCAACGTGTGTGTGTCACAACGTCATTCGCCGTCTTCGT
BRAF	XM_005250045.1	354	CAACGTGTGTGTCACAACGTAC	1285	CTCAGTAAGGTATGGAGTAAT	GTTACTCCGTACCTTACTGAG	ACCGGCTCAGTAAGGTATGGAGTAATGTTAATATTCATAGCGTTACTCCGTACCTTACTGAGTTTT	TCAGAAGACGCACCGGCTCAGTAAGGTATGGAGTAATGTTAATATTCATAGCGTTACTCCGTACCTTACTGAGTTTTTTGAATTCGCACCAGCACGCTACGCACAACGTGTGTGTCACAACGTACTTCGCCGTCTTCGT
BRAF	XM_005250045.1	355	GTCAGTGTGTGTCACAACGTTG	2678	GTCATCAGAATGCAAGATAAA	TTTATCTTGCATTCTGATGAC	ACCGGGTCATCAGAATGCAAGATAAAGTTAATATTCATAGCTTTATCTTGCATTCTGATGACTTTT	TCAGAAGACGCACCGGGTCATCAGAATGCAAGATAAAGTTAATATTCATAGCTTTATCTTGCATTCTGATGACTTTTTTGAATTCGCACCAGCACGCTACGCAGTCAGTGTGTGTCACAACGTTGTTCGCCGTCTTCGT
BRAF	XM_005250045.1	356	ACGTGTGTGTGTCACAACCAGT	1357	GAACATATAGAGGCCTTATTG	CAATAGGGCCTCTATATGTTC	ACCGGGAACATATAGAGGCCTTATTGGTTAATATTCATAGCCAATAGGGCCTCTATATGTTCTTTT	TCAGAAGACGCACCGGGAACATATAGAGGCCTTATTGGTTAATATTCATAGCCAATAGGGCCTCTATATGTTCTTTTTTGAATTCGCACCAGCACGCTACGCAACGTGTGTGTGTCACAACCAGTTTCGCCGTCTTCGT
BRAF	XM_005250045.1	357	CACAGTGTGTGTCACAACCACA	1273	TTACCTGGCTCACTAATTAAC	GTTAGTTAGTGAGCCAGGTAA	ACCGGTTACCTGGCTCACTAATTAACGTTAATATTCATAGCGTTAGTTAGTGAGCCAGGTAATTTT	TCAGAAGACGCACCGGTTACCTGGCTCACTAATTAACGTTAATATTCATAGCGTTAGTTAGTGAGCCAGGTAATTTTTTGAATTCGCACCAGCACGCTACGCACACAGTGTGTGTCACAACCACATTCGCCGTCTTCGT
BRCA1	XM_006722029.1	358	GTTGGTGTGTGTCACAACCAAC	505	GAGAATCCTAGAGATATTGAA	TTCAGTATCTCTAGGATTCTC	ACCGGGAGAATCCTAGAGATATTGAAGTTAATATTCATAGCTTCAGTATCTCTAGGATTCTCTTTT	TCAGAAGACGCACCGGGAGAATCCTAGAGATATTGAAGTTAATATTCATAGCTTCAGTATCTCTAGGATTCTCTTTTTTGAATTCGCACCAGCACGCTACGCAGTTGGTGTGTGTCACAACCAACTTCGCCGTCTTCGT
BRCA1	XM_006722029.1	359	TGACGTGTGTGTCACAACCATG	944	GCCCACCTAATTGTATTGAAT	ATTCAGTACAATTAGGTGGGC	ACCGGGCCCACCTAATTGTATTGAATGTTAATATTCATAGCATTCAGTACAATTAGGTGGGCTTTT	TCAGAAGACGCACCGGGCCCACCTAATTGTATTGAATGTTAATATTCATAGCATTCAGTACAATTAGGTGGGCTTTTTTGAATTCGCACCAGCACGCTACGCATGACGTGTGTGTCACAACCATGTTCGCCGTCTTCGT
BRCA1	XM_006722029.1	360	CACAGTGTGTGTCACAACACGT	1232	GCCTACAAGAAAGTATGAGAT	ATCTCGTACTTTCTTGTAGGC	ACCGGGCCTACAAGAAAGTATGAGATGTTAATATTCATAGCATCTCGTACTTTCTTGTAGGCTTTT	TCAGAAGACGCACCGGGCCTACAAGAAAGTATGAGATGTTAATATTCATAGCATCTCGTACTTTCTTGTAGGCTTTTTTGAATTCGCACCAGCACGCTACGCACACAGTGTGTGTCACAACACGTTTCGCCGTCTTCGT
BRCA1	XM_006722029.1	361	GTACGTGTGTGTCACAACACCA	1745	GAGTATGCAAACAGCTATAAT	ATTATAGCTGTTTGCATACTC	ACCGGGAGTATGCAAACAGCTATAATGTTAATATTCATAGCATTATAGCTGTTTGCATACTCTTTT	TCAGAAGACGCACCGGGAGTATGCAAACAGCTATAATGTTAATATTCATAGCATTATAGCTGTTTGCATACTCTTTTTTGAATTCGCACCAGCACGCTACGCAGTACGTGTGTGTCACAACACCATTCGCCGTCTTCGT
BRCA1	XM_006722029.1	362	TGGTGTGTGTGTCACAACACAC	653	TTGCAACCTGAGGTTTATAAA	TTTATAGACCTCAGGTTGCAA	ACCGGTTGCAACCTGAGGTTTATAAAGTTAATATTCATAGCTTTATAGACCTCAGGTTGCAATTTT	TCAGAAGACGCACCGGTTGCAACCTGAGGTTTATAAAGTTAATATTCATAGCTTTATAGACCTCAGGTTGCAATTTTTTGAATTCGCACCAGCACGCTACGCATGGTGTGTGTGTCACAACACACTTCGCCGTCTTCGT
BRCA1	XM_006722029.1	363	ACTGGTGTGTGTCACAACACTG	1164	ACTGATACTGTTGGGTATAAT	ATTATACCCAGCAGTATCAGT	ACCGGACTGATACTGTTGGGTATAATGTTAATATTCATAGCATTATACCCAGCAGTATCAGTTTTT	TCAGAAGACGCACCGGACTGATACTGTTGGGTATAATGTTAATATTCATAGCATTATACCCAGCAGTATCAGTTTTTTTGAATTCGCACCAGCACGCTACGCAACTGGTGTGTGTCACAACACTGTTCGCCGTCTTCGT
BRCA1	XM_006722029.1	4161	TGGTGTGTCAGTGTCAGTGTCA	2449	CCCTTCTAAATGCCCATTATT	AATGATGGGCATTTAGAAGGG	ACCGGCCCTTCTAAATGCCCATTATTGTTAATATTCATAGCAATGATGGGCATTTAGAAGGGTTTT	TCAGAAGACGCACCGGCCCTTCTAAATGCCCATTATTGTTAATATTCATAGCAATGATGGGCATTTAGAAGGGTTTTTTGAATTCGCACCAGCACGCTACGCATGGTGTGTCAGTGTCAGTGTCATTCGCCGTCTTCGT
BRCA1	XM_006722029.1	4578	CAGTGTGTCAGTCATGACGTAC	668	GCTATGTAAGGGTCCTTTAAA	TTTAAGGGACCCTTGCATAGC	ACCGGGCTATGTAAGGGTCCTTTAAAGTTAATATTCATAGCTTTAAGGGACCCTTGCATAGCTTTT	TCAGAAGACGCACCGGGCTATGTAAGGGTCCTTTAAAGTTAATATTCATAGCTTTAAGGGACCCTTGCATAGCTTTTTTGAATTCGCACCAGCACGCTACGCACAGTGTGTCAGTCATGACGTACTTCGCCGTCTTCGT
BRD1	XM_005261470.2	364	GTACGTGTGTGTCACAACTGGT	1855	CGAGCTTTAATGTGCCTAAAT	ATTTGGGCGCATTAAAGCTCG	ACCGGCGAGCTTTAATGTGCCTAAATGTTAATATTCATAGCATTTGGGCGCATTAAAGCTCGTTTT	TCAGAAGACGCACCGGCGAGCTTTAATGTGCCTAAATGTTAATATTCATAGCATTTGGGCGCATTAAAGCTCGTTTTTTGAATTCGCACCAGCACGCTACGCAGTACGTGTGTGTCACAACTGGTTTCGCCGTCTTCGT
BRD1	XM_005261470.2	365	TGTGGTGTGTGTCACAACTGCA	1275	CCCTTGGTATTGACGAAATTA	TAGTTTCGTCAATACCAAGGG	ACCGGCCCTTGGTATTGACGAAATTAGTTAATATTCATAGCTAGTTTCGTCAATACCAAGGGTTTT	TCAGAAGACGCACCGGCCCTTGGTATTGACGAAATTAGTTAATATTCATAGCTAGTTTCGTCAATACCAAGGGTTTTTTGAATTCGCACCAGCACGCTACGCATGTGGTGTGTGTCACAACTGCATTCGCCGTCTTCGT
BRD1	XM_005261470.2	366	ACCAGTGTGTGTCACAACTGAC	501	GCCATAATGAGGAAATGGTTA	TAACCGTTTCCTCATTGTGGC	ACCGGGCCATAATGAGGAAATGGTTAGTTAATATTCATAGCTAACCGTTTCCTCATTGTGGCTTTT	TCAGAAGACGCACCGGGCCATAATGAGGAAATGGTTAGTTAATATTCATAGCTAACCGTTTCCTCATTGTGGCTTTTTTGAATTCGCACCAGCACGCTACGCAACCAGTGTGTGTCACAACTGACTTCGCCGTCTTCGT
BRD1	XM_005261470.2	367	CAGTGTGTGTGTCACAACTGTG	1295	CCCGTAGAGGTTAAATAGGGT	ATCCTATTTAACCTCTGCGGG	ACCGGCCCGTAGAGGTTAAATAGGGTGTTAATATTCATAGCATCCTATTTAACCTCTGCGGGTTTT	TCAGAAGACGCACCGGCCCGTAGAGGTTAAATAGGGTGTTAATATTCATAGCATCCTATTTAACCTCTGCGGGTTTTTTGAATTCGCACCAGCACGCTACGCACAGTGTGTGTGTCACAACTGTGTTCGCCGTCTTCGT
BRD1	XM_005261470.2	368	ACACGTGTGTGTCACATGGTGT	1812	CGCTTGCATAGGATTAGTATT	AATACTGATCCTGTGCAAGCG	ACCGGCGCTTGCATAGGATTAGTATTGTTAATATTCATAGCAATACTGATCCTGTGCAAGCGTTTT	TCAGAAGACGCACCGGCGCTTGCATAGGATTAGTATTGTTAATATTCATAGCAATACTGATCCTGTGCAAGCGTTTTTTGAATTCGCACCAGCACGCTACGCAACACGTGTGTGTCACATGGTGTTTCGCCGTCTTCGT
BRD1	XM_005261470.2	369	CATGGTGTGTGTCACATGGTCA	1849	GACCGTGTGTGCTCTTTATAT	ATATAAGGAGCGCACACGGTC	ACCGGGACCGTGTGTGCTCTTTATATGTTAATATTCATAGCATATAAGGAGCGCACACGGTCTTTT	TCAGAAGACGCACCGGGACCGTGTGTGCTCTTTATATGTTAATATTCATAGCATATAAGGAGCGCACACGGTCTTTTTTGAATTCGCACCAGCACGCTACGCACATGGTGTGTGTCACATGGTCATTCGCCGTCTTCGT
BRD1	XM_005261470.2	370	GTCAGTGTGTGTCACATGGTAC	1180	TTAGAAGCTCAAGGGTATAAA	TTTATACCCTTGAGCTTCTAA	ACCGGTTAGAAGCTCAAGGGTATAAAGTTAATATTCATAGCTTTATACCCTTGAGCTTCTAATTTT	TCAGAAGACGCACCGGTTAGAAGCTCAAGGGTATAAAGTTAATATTCATAGCTTTATACCCTTGAGCTTCTAATTTTTTGAATTCGCACCAGCACGCTACGCAGTCAGTGTGTGTCACATGGTACTTCGCCGTCTTCGT
BRD1	XM_005261470.2	5125	ACTGGTGTCACAGTGTGTCACA	978	CAGCGGGAGAAGTAGTTTGTG	CACAAACTGCTTCTTCCGCTG	ACCGGCAGCGGGAGAAGTAGTTTGTGGTTAATATTCATAGCCACAAACTGCTTCTTCCGCTGTTTT	TCAGAAGACGCACCGGCAGCGGGAGAAGTAGTTTGTGGTTAATATTCATAGCCACAAACTGCTTCTTCCGCTGTTTTTTGAATTCGCACCAGCACGCTACGCAACTGGTGTCACAGTGTGTCACATTCGCCGTCTTCGT
BRD2	NM_001199456.1	371	TGGTGTGTGTGTCACATGGTTG	1696	GCCCTCTTTACGTGATTTAAA	TTTGAATCACGTAAAGAGGGC	ACCGGGCCCTCTTTACGTGATTTAAAGTTAATATTCATAGCTTTGAATCACGTAAAGAGGGCTTTT	TCAGAAGACGCACCGGGCCCTCTTTACGTGATTTAAAGTTAATATTCATAGCTTTGAATCACGTAAAGAGGGCTTTTTTGAATTCGCACCAGCACGCTACGCATGGTGTGTGTGTCACATGGTTGTTCGCCGTCTTCGT
BRD2	NM_001199456.1	372	CATGGTGTGTGTCACATGCAGT	1107	CCCTGTCTATAGGTTATGATT	AATCATAACCTGTAGGCAGGG	ACCGGCCCTGTCTATAGGTTATGATTGTTAATATTCATAGCAATCATAACCTGTAGGCAGGGTTTT	TCAGAAGACGCACCGGCCCTGTCTATAGGTTATGATTGTTAATATTCATAGCAATCATAACCTGTAGGCAGGGTTTTTTGAATTCGCACCAGCACGCTACGCACATGGTGTGTGTCACATGCAGTTTCGCCGTCTTCGT
BRD2	XR_241911.1	373	GTGTGTGTGTGTCACATGCACA	945	CCTATGGACATGGGTATTATT	AATAGTACCCATGTCCATAGG	ACCGGCCTATGGACATGGGTATTATTGTTAATATTCATAGCAATAGTACCCATGTCCATAGGTTTT	TCAGAAGACGCACCGGCCTATGGACATGGGTATTATTGTTAATATTCATAGCAATAGTACCCATGTCCATAGGTTTTTTGAATTCGCACCAGCACGCTACGCAGTGTGTGTGTGTCACATGCACATTCGCCGTCTTCGT
BRD2	XR_241911.1	374	TGACGTGTGTGTCACATGCAAC	461	CCTACCACTGTTCTCAATATT	AATGTTGAGGACAGTGGTAGG	ACCGGCCTACCACTGTTCTCAATATTGTTAATATTCATAGCAATGTTGAGGACAGTGGTAGGTTTT	TCAGAAGACGCACCGGCCTACCACTGTTCTCAATATTGTTAATATTCATAGCAATGTTGAGGACAGTGGTAGGTTTTTTGAATTCGCACCAGCACGCTACGCATGACGTGTGTGTCACATGCAACTTCGCCGTCTTCGT
BRD2	NM_001199456.1	375	ACCAGTGTGTGTCACATGCATG	921	CCGGAAGCCTTACACTATTAA	TTAATGGTGTAGGGCTTCCGG	ACCGGCCGGAAGCCTTACACTATTAAGTTAATATTCATAGCTTAATGGTGTAGGGCTTCCGGTTTT	TCAGAAGACGCACCGGCCGGAAGCCTTACACTATTAAGTTAATATTCATAGCTTAATGGTGTAGGGCTTCCGGTTTTTTGAATTCGCACCAGCACGCTACGCAACCAGTGTGTGTCACATGCATGTTCGCCGTCTTCGT
BRD2	XR_241911.1	376	GTGTGTGTGTGTCACATGACGT	1712	CTACCACTGTCCTTAACATTT	GAATGTTGAGGACAGTGGTAG	ACCGGCTACCACTGTCCTTAACATTTGTTAATATTCATAGCGAATGTTGAGGACAGTGGTAGTTTT	TCAGAAGACGCACCGGCTACCACTGTCCTTAACATTTGTTAATATTCATAGCGAATGTTGAGGACAGTGGTAGTTTTTTGAATTCGCACCAGCACGCTACGCAGTGTGTGTGTGTCACATGACGTTTCGCCGTCTTCGT
BRD2	XR_241911.1	5126	CACAGTGTCACAGTGTGTCAAC	418	CCAGCTGCAATATCTACATAA	TTGTGTAGGTATTGCAGCTGG	ACCGGCCAGCTGCAATATCTACATAAGTTAATATTCATAGCTTGTGTAGGTATTGCAGCTGGTTTT	TCAGAAGACGCACCGGCCAGCTGCAATATCTACATAAGTTAATATTCATAGCTTGTGTAGGTATTGCAGCTGGTTTTTTGAATTCGCACCAGCACGCTACGCACACAGTGTCACAGTGTGTCAACTTCGCCGTCTTCGT
BRD2	XR_241911.1	5127	GTGTGTGTCACAGTGTGTCATG	687	GCTGGTAGTGATCATCCTTAA	TTAGGGATGGTCACTACCAGC	ACCGGGCTGGTAGTGATCATCCTTAAGTTAATATTCATAGCTTAGGGATGGTCACTACCAGCTTTT	TCAGAAGACGCACCGGGCTGGTAGTGATCATCCTTAAGTTAATATTCATAGCTTAGGGATGGTCACTACCAGCTTTTTTGAATTCGCACCAGCACGCTACGCAGTGTGTGTCACAGTGTGTCATGTTCGCCGTCTTCGT
BRD3	XM_006717291.1	377	TGCAGTGTGTGTCACATGACCA	1975	CCCAAGAGGAGGTTGAATTGT	ATAATTCAACTTCCTCTTGGG	ACCGGCCCAAGAGGAGGTTGAATTGTGTTAATATTCATAGCATAATTCAACTTCCTCTTGGGTTTT	TCAGAAGACGCACCGGCCCAAGAGGAGGTTGAATTGTGTTAATATTCATAGCATAATTCAACTTCCTCTTGGGTTTTTTGAATTCGCACCAGCACGCTACGCATGCAGTGTGTGTCACATGACCATTCGCCGTCTTCGT
BRD3	XM_006717291.1	378	ACTGGTGTGTGTCACATGACAC	483	GCTGATGTTCTCGAATTGTTA	TAGCAATTCGAGAACATCAGC	ACCGGGCTGATGTTCTCGAATTGTTAGTTAATATTCATAGCTAGCAATTCGAGAACATCAGCTTTT	TCAGAAGACGCACCGGGCTGATGTTCTCGAATTGTTAGTTAATATTCATAGCTAGCAATTCGAGAACATCAGCTTTTTTGAATTCGCACCAGCACGCTACGCAACTGGTGTGTGTCACATGACACTTCGCCGTCTTCGT
BRD3	XM_006717291.1	379	CAACGTGTGTGTCACATGACTG	1401	GAGATATGTCAAGTCTTGTTT	AAACAAGACTTGACATATCTC	ACCGGGAGATATGTCAAGTCTTGTTTGTTAATATTCATAGCAAACAAGACTTGACATATCTCTTTT	TCAGAAGACGCACCGGGAGATATGTCAAGTCTTGTTTGTTAATATTCATAGCAAACAAGACTTGACATATCTCTTTTTTGAATTCGCACCAGCACGCTACGCACAACGTGTGTGTCACATGACTGTTCGCCGTCTTCGT
BRD3	XM_006717291.1	380	TGCAGTGTGTGTCACATGTGGT	1867	CAAATTGAACCTGCTGGATTA	TAATCCGGCAGGTTCAATTTG	ACCGGCAAATTGAACCTGCTGGATTAGTTAATATTCATAGCTAATCCGGCAGGTTCAATTTGTTTT	TCAGAAGACGCACCGGCAAATTGAACCTGCTGGATTAGTTAATATTCATAGCTAATCCGGCAGGTTCAATTTGTTTTTTGAATTCGCACCAGCACGCTACGCATGCAGTGTGTGTCACATGTGGTTTCGCCGTCTTCGT
BRD3	XM_006717291.1	4005	ACTGGTGTGTTGTGACACCACA	1183	CCAAGGAAATGTCTTGGATAT	ATATCCGAGACATTTCCTTGG	ACCGGCCAAGGAAATGTCTTGGATATGTTAATATTCATAGCATATCCGAGACATTTCCTTGGTTTT	TCAGAAGACGCACCGGCCAAGGAAATGTCTTGGATATGTTAATATTCATAGCATATCCGAGACATTTCCTTGGTTTTTTGAATTCGCACCAGCACGCTACGCAACTGGTGTGTTGTGACACCACATTCGCCGTCTTCGT
BRD3	XM_006717291.1	4006	CACAGTGTGTTGTGACACCAAC	619	CCCACAGATGATATAGTGTTA	TAGCACTATGTCATCTGTGGG	ACCGGCCCACAGATGATATAGTGTTAGTTAATATTCATAGCTAGCACTATGTCATCTGTGGGTTTT	TCAGAAGACGCACCGGCCCACAGATGATATAGTGTTAGTTAATATTCATAGCTAGCACTATGTCATCTGTGGGTTTTTTGAATTCGCACCAGCACGCTACGCACACAGTGTGTTGTGACACCAACTTCGCCGTCTTCGT
BRD3	XM_006717291.1	4456	ACGTGTGTCAGTCACAACACGT	1158	GTGAGATTCGTACTGAAGAAT	GTTCTTCGGTACGAATCTCAC	ACCGGGTGAGATTCGTACTGAAGAATGTTAATATTCATAGCGTTCTTCGGTACGAATCTCACTTTT	TCAGAAGACGCACCGGGTGAGATTCGTACTGAAGAATGTTAATATTCATAGCGTTCTTCGGTACGAATCTCACTTTTTTGAATTCGCACCAGCACGCTACGCAACGTGTGTCAGTCACAACACGTTTCGCCGTCTTCGT
BRD3	XM_006717291.1	4457	CACAGTGTCAGTCACAACACCA	1680	CCCACCACTTTGTGGGAATTG	CAGTTCCCGCAAAGTGGTGGG	ACCGGCCCACCACTTTGTGGGAATTGGTTAATATTCATAGCCAGTTCCCGCAAAGTGGTGGGTTTT	TCAGAAGACGCACCGGCCCACCACTTTGTGGGAATTGGTTAATATTCATAGCCAGTTCCCGCAAAGTGGTGGGTTTTTTGAATTCGCACCAGCACGCTACGCACACAGTGTCAGTCACAACACCATTCGCCGTCTTCGT
BRD4	NM_014299.2	381	ACACGTGTGTGTCACATGTGCA	1928	CCTGGAGATGATATAGTCTTA	TAAGACTATGTCATCTCCAGG	ACCGGCCTGGAGATGATATAGTCTTAGTTAATATTCATAGCTAAGACTATGTCATCTCCAGGTTTT	TCAGAAGACGCACCGGCCTGGAGATGATATAGTCTTAGTTAATATTCATAGCTAAGACTATGTCATCTCCAGGTTTTTTGAATTCGCACCAGCACGCTACGCAACACGTGTGTGTCACATGTGCATTCGCCGTCTTCGT
BRD4	NM_058243.2	382	CAGTGTGTGTGTCACATGTGAC	900	CCAGAGTGATCTATTGTTAAT	ATTGACAATAGATCACTCTGG	ACCGGCCAGAGTGATCTATTGTTAATGTTAATATTCATAGCATTGACAATAGATCACTCTGGTTTT	TCAGAAGACGCACCGGCCAGAGTGATCTATTGTTAATGTTAATATTCATAGCATTGACAATAGATCACTCTGGTTTTTTGAATTCGCACCAGCACGCTACGCACAGTGTGTGTGTCACATGTGACTTCGCCGTCTTCGT
BRD4	NM_014299.2	383	GTTGGTGTGTGTCACATGTGTG	1130	CCTATGGATATGGGAATAATA	TATTGTTCCCATATCCATAGG	ACCGGCCTATGGATATGGGAATAATAGTTAATATTCATAGCTATTGTTCCCATATCCATAGGTTTT	TCAGAAGACGCACCGGCCTATGGATATGGGAATAATAGTTAATATTCATAGCTATTGTTCCCATATCCATAGGTTTTTTGAATTCGCACCAGCACGCTACGCAGTTGGTGTGTGTCACATGTGTGTTCGCCGTCTTCGT
BRD4	NM_014299.2	384	ACTGGTGTGTGTCAACGTGTGT	1752	CAGTGATAGTTCGATTGATGA	TCATCAGTCGAACTGTCACTG	ACCGGCAGTGATAGTTCGATTGATGAGTTAATATTCATAGCTCATCAGTCGAACTGTCACTGTTTT	TCAGAAGACGCACCGGCAGTGATAGTTCGATTGATGAGTTAATATTCATAGCTCATCAGTCGAACTGTCACTGTTTTTTGAATTCGCACCAGCACGCTACGCAACTGGTGTGTGTCAACGTGTGTTTCGCCGTCTTCGT
BRD4	NM_014299.2	385	CAGTGTGTGTGTCAACGTGTCA	2211	GCCTATGTCTTATGAGGAGAG	TTCTCCTCATAGGACATAGGC	ACCGGGCCTATGTCTTATGAGGAGAGGTTAATATTCATAGCTTCTCCTCATAGGACATAGGCTTTT	TCAGAAGACGCACCGGGCCTATGTCTTATGAGGAGAGGTTAATATTCATAGCTTCTCCTCATAGGACATAGGCTTTTTTGAATTCGCACCAGCACGCTACGCACAGTGTGTGTGTCAACGTGTCATTCGCCGTCTTCGT
BRD4	NM_014299.2	4011	TGCAGTGTGTTGTGACACACTG	607	CGTCTGATTGATGTTCTCTAA	TTGGAGAACATCAATCGGACG	ACCGGCGTCTGATTGATGTTCTCTAAGTTAATATTCATAGCTTGGAGAACATCAATCGGACGTTTT	TCAGAAGACGCACCGGCGTCTGATTGATGTTCTCTAAGTTAATATTCATAGCTTGGAGAACATCAATCGGACGTTTTTTGAATTCGCACCAGCACGCTACGCATGCAGTGTGTTGTGACACACTGTTCGCCGTCTTCGT
BRD4	NM_014299.2	5128	ACTGGTGTCACAGTGTGTACGT	953	CGCCTATGGATGTGGGAATAA	TTGTTCCCATATCCATAGGCG	ACCGGCGCCTATGGATGTGGGAATAAGTTAATATTCATAGCTTGTTCCCATATCCATAGGCGTTTT	TCAGAAGACGCACCGGCGCCTATGGATGTGGGAATAAGTTAATATTCATAGCTTGTTCCCATATCCATAGGCGTTTTTTGAATTCGCACCAGCACGCTACGCAACTGGTGTCACAGTGTGTACGTTTCGCCGTCTTCGT
BRD4	NM_014299.2	5129	CAGTGTGTCACAGTGTGTACCA	1907	CTGATGTCTGATTGATGTTCT	AGAACATCAATCGGACGTCAG	ACCGGCTGATGTCTGATTGATGTTCTGTTAATATTCATAGCAGAACATCAATCGGACGTCAGTTTT	TCAGAAGACGCACCGGCTGATGTCTGATTGATGTTCTGTTAATATTCATAGCAGAACATCAATCGGACGTCAGTTTTTTGAATTCGCACCAGCACGCTACGCACAGTGTGTCACAGTGTGTACCATTCGCCGTCTTCGT
BRD7	XM_005255911.1	386	GTACGTGTGTGTCAACGTGTAC	934	GCAGATAGTTTATTGGATGTT	AACATCCAGTAAACTATCTGC	ACCGGGCAGATAGTTTATTGGATGTTGTTAATATTCATAGCAACATCCAGTAAACTATCTGCTTTT	TCAGAAGACGCACCGGGCAGATAGTTTATTGGATGTTGTTAATATTCATAGCAACATCCAGTAAACTATCTGCTTTTTTGAATTCGCACCAGCACGCTACGCAGTACGTGTGTGTCAACGTGTACTTCGCCGTCTTCGT
BRD7	XM_005255911.1	387	TGCAGTGTGTGTCAACGTGTTG	1559	GCTGAACAAGTGACTAATAAT	ATTATTGGTCACTTGTTCAGC	ACCGGGCTGAACAAGTGACTAATAATGTTAATATTCATAGCATTATTGGTCACTTGTTCAGCTTTT	TCAGAAGACGCACCGGGCTGAACAAGTGACTAATAATGTTAATATTCATAGCATTATTGGTCACTTGTTCAGCTTTTTTGAATTCGCACCAGCACGCTACGCATGCAGTGTGTGTCAACGTGTTGTTCGCCGTCTTCGT
BRD7	XM_005255911.1	388	CAGTGTGTGTGTCAACGTCAGT	1301	CGGAGAAGAGTTAGGGAGGGT	ATCCTCCTTAACTCTTCTCCG	ACCGGCGGAGAAGAGTTAGGGAGGGTGTTAATATTCATAGCATCCTCCTTAACTCTTCTCCGTTTT	TCAGAAGACGCACCGGCGGAGAAGAGTTAGGGAGGGTGTTAATATTCATAGCATCCTCCTTAACTCTTCTCCGTTTTTTGAATTCGCACCAGCACGCTACGCACAGTGTGTGTGTCAACGTCAGTTTCGCCGTCTTCGT
BRD7	XM_005255911.1	389	GTCAGTGTGTGTCAACGTCACA	1434	GAATCAACTGATGAGACAATT	AATTGTCTCATCAGTTGATTC	ACCGGGAATCAACTGATGAGACAATTGTTAATATTCATAGCAATTGTCTCATCAGTTGATTCTTTT	TCAGAAGACGCACCGGGAATCAACTGATGAGACAATTGTTAATATTCATAGCAATTGTCTCATCAGTTGATTCTTTTTTGAATTCGCACCAGCACGCTACGCAGTCAGTGTGTGTCAACGTCACATTCGCCGTCTTCGT
BRD7	XM_005255911.1	4434	GTACGTGTCAGTCACACAGTAC	1093	CCAAGTGATTTCAGCATTCAT	ATGGATGCTGAAATCACTTGG	ACCGGCCAAGTGATTTCAGCATTCATGTTAATATTCATAGCATGGATGCTGAAATCACTTGGTTTT	TCAGAAGACGCACCGGCCAAGTGATTTCAGCATTCATGTTAATATTCATAGCATGGATGCTGAAATCACTTGGTTTTTTGAATTCGCACCAGCACGCTACGCAGTACGTGTCAGTCACACAGTACTTCGCCGTCTTCGT
BRD7	XM_005255911.1	4772	ACTGGTGTCAGTACACACCAGT	855	TATGGGCCCTATAGTTCTTAT	ATAAGAACTGTAGGGCCCATA	ACCGGTATGGGCCCTATAGTTCTTATGTTAATATTCATAGCATAAGAACTGTAGGGCCCATATTTT	TCAGAAGACGCACCGGTATGGGCCCTATAGTTCTTATGTTAATATTCATAGCATAAGAACTGTAGGGCCCATATTTTTTGAATTCGCACCAGCACGCTACGCAACTGGTGTCAGTACACACCAGTTTCGCCGTCTTCGT
BRD7	XM_005255911.1	5130	GTACGTGTCACAGTGTGTACAC	790	CAGAGCTTGAAGCAGAGTATA	TATGCTCTGCTTCAGGCTCTG	ACCGGCAGAGCTTGAAGCAGAGTATAGTTAATATTCATAGCTATGCTCTGCTTCAGGCTCTGTTTT	TCAGAAGACGCACCGGCAGAGCTTGAAGCAGAGTATAGTTAATATTCATAGCTATGCTCTGCTTCAGGCTCTGTTTTTTGAATTCGCACCAGCACGCTACGCAGTACGTGTCACAGTGTGTACACTTCGCCGTCTTCGT
BRD7	XM_005255911.1	5131	TGCAGTGTCACAGTGTGTACTG	1589	GAGCTTGAAGCAGAGTATAGA	TCTATGCTCTGCTTCAGGCTC	ACCGGGAGCTTGAAGCAGAGTATAGAGTTAATATTCATAGCTCTATGCTCTGCTTCAGGCTCTTTT	TCAGAAGACGCACCGGGAGCTTGAAGCAGAGTATAGAGTTAATATTCATAGCTCTATGCTCTGCTTCAGGCTCTTTTTTGAATTCGCACCAGCACGCTACGCATGCAGTGTCACAGTGTGTACTGTTCGCCGTCTTCGT
BRD8	XM_005271856.1	390	TGTGGTGTGTGTCAACGTCAAC	482	CGTGACATTATGTTGATGTTT	AAACATCAGCATAATGTCACG	ACCGGCGTGACATTATGTTGATGTTTGTTAATATTCATAGCAAACATCAGCATAATGTCACGTTTT	TCAGAAGACGCACCGGCGTGACATTATGTTGATGTTTGTTAATATTCATAGCAAACATCAGCATAATGTCACGTTTTTTGAATTCGCACCAGCACGCTACGCATGTGGTGTGTGTCAACGTCAACTTCGCCGTCTTCGT
BRD8	XM_005271856.1	391	ACACGTGTGTGTCAACGTCATG	787	GCCGAAGTAGTAGTTGGAGTT	AACTCCAGCTACTATTTCGGC	ACCGGGCCGAAGTAGTAGTTGGAGTTGTTAATATTCATAGCAACTCCAGCTACTATTTCGGCTTTT	TCAGAAGACGCACCGGGCCGAAGTAGTAGTTGGAGTTGTTAATATTCATAGCAACTCCAGCTACTATTTCGGCTTTTTTGAATTCGCACCAGCACGCTACGCAACACGTGTGTGTCAACGTCATGTTCGCCGTCTTCGT
BRD8	XM_005271856.1	392	GTCAGTGTGTGTCAACGTACGT	2231	CGAGTTGAAGAACTAAAGAAA	TTTCTTTAGTTCTTCAACTCG	ACCGGCGAGTTGAAGAACTAAAGAAAGTTAATATTCATAGCTTTCTTTAGTTCTTCAACTCGTTTT	TCAGAAGACGCACCGGCGAGTTGAAGAACTAAAGAAAGTTAATATTCATAGCTTTCTTTAGTTCTTCAACTCGTTTTTTGAATTCGCACCAGCACGCTACGCAGTCAGTGTGTGTCAACGTACGTTTCGCCGTCTTCGT
BRD8	XM_005271856.1	393	TGACGTGTGTGTCAACGTACCA	1535	GCTGTGTCTTACATAGGTGAG	TTCACCTGTGTAAGACACAGC	ACCGGGCTGTGTCTTACATAGGTGAGGTTAATATTCATAGCTTCACCTGTGTAAGACACAGCTTTT	TCAGAAGACGCACCGGGCTGTGTCTTACATAGGTGAGGTTAATATTCATAGCTTCACCTGTGTAAGACACAGCTTTTTTGAATTCGCACCAGCACGCTACGCATGACGTGTGTGTCAACGTACCATTCGCCGTCTTCGT
BRD8	XM_005271856.1	394	ACGTGTGTGTGTCAACGTACAC	782	ATCCGAGAGAAGTTATGTTTA	TAAACATAGCTTCTCTCGGAT	ACCGGATCCGAGAGAAGTTATGTTTAGTTAATATTCATAGCTAAACATAGCTTCTCTCGGATTTTT	TCAGAAGACGCACCGGATCCGAGAGAAGTTATGTTTAGTTAATATTCATAGCTAAACATAGCTTCTCTCGGATTTTTTTGAATTCGCACCAGCACGCTACGCAACGTGTGTGTGTCAACGTACACTTCGCCGTCTTCGT
BRD8	XM_005271856.1	395	CATGGTGTGTGTCAACGTACTG	1974	AGATGTTATTGTTCGGAAATT	AATTTCCGAACAATAACATCT	ACCGGAGATGTTATTGTTCGGAAATTGTTAATATTCATAGCAATTTCCGAACAATAACATCTTTTT	TCAGAAGACGCACCGGAGATGTTATTGTTCGGAAATTGTTAATATTCATAGCAATTTCCGAACAATAACATCTTTTTTTGAATTCGCACCAGCACGCTACGCACATGGTGTGTGTCAACGTACTGTTCGCCGTCTTCGT
BRD8	XM_005271856.1	396	TGACGTGTGTGTCAACGTTGGT	1797	CTATGGATTTGTCAACTATTA	TAATAGTTGACAAATCCATAG	ACCGGCTATGGATTTGTCAACTATTAGTTAATATTCATAGCTAATAGTTGACAAATCCATAGTTTT	TCAGAAGACGCACCGGCTATGGATTTGTCAACTATTAGTTAATATTCATAGCTAATAGTTGACAAATCCATAGTTTTTTGAATTCGCACCAGCACGCTACGCATGACGTGTGTGTCAACGTTGGTTTCGCCGTCTTCGT
BRD8	XM_005271856.1	5132	CAGTGTGTCACAGTGTGTTGGT	1649	CCTCCAGATTGGTTCTCTTAA	TTGAGAGAACCAGTCTGGAGG	ACCGGCCTCCAGATTGGTTCTCTTAAGTTAATATTCATAGCTTGAGAGAACCAGTCTGGAGGTTTT	TCAGAAGACGCACCGGCCTCCAGATTGGTTCTCTTAAGTTAATATTCATAGCTTGAGAGAACCAGTCTGGAGGTTTTTTGAATTCGCACCAGCACGCTACGCACAGTGTGTCACAGTGTGTTGGTTTCGCCGTCTTCGT
BRD9	NM_001009877.2	397	ACTGGTGTGTGTCAACGTTGCA	1219	CGAGTAGAGAAGTTATTAGCT	AGCTGATAACTTCTCTACTCG	ACCGGCGAGTAGAGAAGTTATTAGCTGTTAATATTCATAGCAGCTGATAACTTCTCTACTCGTTTT	TCAGAAGACGCACCGGCGAGTAGAGAAGTTATTAGCTGTTAATATTCATAGCAGCTGATAACTTCTCTACTCGTTTTTTGAATTCGCACCAGCACGCTACGCAACTGGTGTGTGTCAACGTTGCATTCGCCGTCTTCGT
BRD9	NM_001009877.2	398	CACAGTGTGTGTCAACGTTGAC	586	GCTCCTGGATATTTAATGATA	TATCATTGAATATCCAGGAGC	ACCGGGCTCCTGGATATTTAATGATAGTTAATATTCATAGCTATCATTGAATATCCAGGAGCTTTT	TCAGAAGACGCACCGGGCTCCTGGATATTTAATGATAGTTAATATTCATAGCTATCATTGAATATCCAGGAGCTTTTTTGAATTCGCACCAGCACGCTACGCACACAGTGTGTGTCAACGTTGACTTCGCCGTCTTCGT
BRD9	NM_001009877.2	399	GTGTGTGTGTGTCAACGTTGTG	1168	GAGAGCACACTTATTCAGTAA	TTGCTGAATAGGTGTGCTCTC	ACCGGGAGAGCACACTTATTCAGTAAGTTAATATTCATAGCTTGCTGAATAGGTGTGCTCTCTTTT	TCAGAAGACGCACCGGGAGAGCACACTTATTCAGTAAGTTAATATTCATAGCTTGCTGAATAGGTGTGCTCTCTTTTTTGAATTCGCACCAGCACGCTACGCAGTGTGTGTGTGTCAACGTTGTGTTCGCCGTCTTCGT
BRD9	NM_001009877.2	400	TGACGTGTGTGTCAACCAGTGT	2127	GATCTTTCACGTAGGCTTTAA	TTAAAGCCTGCGTGAAGGATC	ACCGGGATCTTTCACGTAGGCTTTAAGTTAATATTCATAGCTTAAAGCCTGCGTGAAGGATCTTTT	TCAGAAGACGCACCGGGATCTTTCACGTAGGCTTTAAGTTAATATTCATAGCTTAAAGCCTGCGTGAAGGATCTTTTTTGAATTCGCACCAGCACGCTACGCATGACGTGTGTGTCAACCAGTGTTTCGCCGTCTTCGT
BRD9	NM_001009877.2	4390	ACTGGTGTCAGTCAGTACCAAC	607	CAATGAAGATACAGTTGTTGA	TCAACAGCTGTATCTTCATTG	ACCGGCAATGAAGATACAGTTGTTGAGTTAATATTCATAGCTCAACAGCTGTATCTTCATTGTTTT	TCAGAAGACGCACCGGCAATGAAGATACAGTTGTTGAGTTAATATTCATAGCTCAACAGCTGTATCTTCATTGTTTTTTGAATTCGCACCAGCACGCTACGCAACTGGTGTCAGTCAGTACCAACTTCGCCGTCTTCGT
BRD9	NM_001009877.2	4391	CAACGTGTCAGTCAGTACCATG	1060	GCAATGACATACAATAGGTCA	TGGCCTATTGTATGTCATTGC	ACCGGGCAATGACATACAATAGGTCAGTTAATATTCATAGCTGGCCTATTGTATGTCATTGCTTTT	TCAGAAGACGCACCGGGCAATGACATACAATAGGTCAGTTAATATTCATAGCTGGCCTATTGTATGTCATTGCTTTTTTGAATTCGCACCAGCACGCTACGCACAACGTGTCAGTCAGTACCATGTTCGCCGTCTTCGT
BRD9	NM_001009877.2	5133	GTCAGTGTCACAGTGTGTTGCA	1344	GTCGGAGGAAGTGGAGTGATT	AGTCACTTCACTTCCTCCGAC	ACCGGGTCGGAGGAAGTGGAGTGATTGTTAATATTCATAGCAGTCACTTCACTTCCTCCGACTTTT	TCAGAAGACGCACCGGGTCGGAGGAAGTGGAGTGATTGTTAATATTCATAGCAGTCACTTCACTTCCTCCGACTTTTTTGAATTCGCACCAGCACGCTACGCAGTCAGTGTCACAGTGTGTTGCATTCGCCGTCTTCGT
BRD9	NM_001009877.2	5134	TGTGGTGTCACAGTGTGTTGAC	480	CGGAGGAAGTGGAGTGATTGA	TCAGTCACTTCACTTCCTCCG	ACCGGCGGAGGAAGTGGAGTGATTGAGTTAATATTCATAGCTCAGTCACTTCACTTCCTCCGTTTT	TCAGAAGACGCACCGGCGGAGGAAGTGGAGTGATTGAGTTAATATTCATAGCTCAGTCACTTCACTTCCTCCGTTTTTTGAATTCGCACCAGCACGCTACGCATGTGGTGTCACAGTGTGTTGACTTCGCCGTCTTCGT
BRDT	NM_207189.2	401	ACTGGTGTGTGTCAACCAGTCA	1614	CCGATGGATCTTGGAATTATT	AATAGTTCCAAGATCCATCGG	ACCGGCCGATGGATCTTGGAATTATTGTTAATATTCATAGCAATAGTTCCAAGATCCATCGGTTTT	TCAGAAGACGCACCGGCCGATGGATCTTGGAATTATTGTTAATATTCATAGCAATAGTTCCAAGATCCATCGGTTTTTTGAATTCGCACCAGCACGCTACGCAACTGGTGTGTGTCAACCAGTCATTCGCCGTCTTCGT
BRDT	NM_207189.2	402	CACAGTGTGTGTCAACCAGTAC	937	CCCTAAGTTTACAGAAGTAAA	TTTACTTCTGTAAACTTAGGG	ACCGGCCCTAAGTTTACAGAAGTAAAGTTAATATTCATAGCTTTACTTCTGTAAACTTAGGGTTTT	TCAGAAGACGCACCGGCCCTAAGTTTACAGAAGTAAAGTTAATATTCATAGCTTTACTTCTGTAAACTTAGGGTTTTTTGAATTCGCACCAGCACGCTACGCACACAGTGTGTGTCAACCAGTACTTCGCCGTCTTCGT
BRDT	NM_207189.2	403	GTGTGTGTGTGTCAACCAGTTG	2151	CCCTTCAAAGTGATATTATGA	TCATAATGTCACTTTGAAGGG	ACCGGCCCTTCAAAGTGATATTATGAGTTAATATTCATAGCTCATAATGTCACTTTGAAGGGTTTT	TCAGAAGACGCACCGGCCCTTCAAAGTGATATTATGAGTTAATATTCATAGCTCATAATGTCACTTTGAAGGGTTTTTTGAATTCGCACCAGCACGCTACGCAGTGTGTGTGTGTCAACCAGTTGTTCGCCGTCTTCGT
BRDT	NM_207189.2	404	ACTGGTGTGTGTCAACCACAGT	1230	CACCACCAATTAGCATTTAAT	ATTAAATGCTAATTGGTGGTG	ACCGGCACCACCAATTAGCATTTAATGTTAATATTCATAGCATTAAATGCTAATTGGTGGTGTTTT	TCAGAAGACGCACCGGCACCACCAATTAGCATTTAATGTTAATATTCATAGCATTAAATGCTAATTGGTGGTGTTTTTTGAATTCGCACCAGCACGCTACGCAACTGGTGTGTGTCAACCACAGTTTCGCCGTCTTCGT
BRDT	NM_207189.2	405	CAGTGTGTGTGTCAACCACACA	1199	CTGCAACTTCAGTAGTTAAAG	CTTTAACTGCTGAAGTTGCAG	ACCGGCTGCAACTTCAGTAGTTAAAGGTTAATATTCATAGCCTTTAACTGCTGAAGTTGCAGTTTT	TCAGAAGACGCACCGGCTGCAACTTCAGTAGTTAAAGGTTAATATTCATAGCCTTTAACTGCTGAAGTTGCAGTTTTTTGAATTCGCACCAGCACGCTACGCACAGTGTGTGTGTCAACCACACATTCGCCGTCTTCGT
BRDT	NM_207189.2	406	GTACGTGTGTGTCAACCACAAC	512	GAAACTACAGTTGCTTGATTA	TAATCAGGCAACTGTAGTTTC	ACCGGGAAACTACAGTTGCTTGATTAGTTAATATTCATAGCTAATCAGGCAACTGTAGTTTCTTTT	TCAGAAGACGCACCGGGAAACTACAGTTGCTTGATTAGTTAATATTCATAGCTAATCAGGCAACTGTAGTTTCTTTTTTGAATTCGCACCAGCACGCTACGCAGTACGTGTGTGTCAACCACAACTTCGCCGTCTTCGT
BRDT	NM_207189.2	407	TGCAGTGTGTGTCAACCACATG	1043	GAGCAGGTTGTGGGTGTTGAG	CTTAACACCCACAACTTGCTC	ACCGGGAGCAGGTTGTGGGTGTTGAGGTTAATATTCATAGCCTTAACACCCACAACTTGCTCTTTT	TCAGAAGACGCACCGGGAGCAGGTTGTGGGTGTTGAGGTTAATATTCATAGCCTTAACACCCACAACTTGCTCTTTTTTGAATTCGCACCAGCACGCTACGCATGCAGTGTGTGTCAACCACATGTTCGCCGTCTTCGT
BRDT	NM_207189.2	408	CAGTGTGTGTGTCAACCAACGT	1898	ATAATCCTGTTGACGTTAATG	CATTAACGTCAACAGGATTAT	ACCGGATAATCCTGTTGACGTTAATGGTTAATATTCATAGCCATTAACGTCAACAGGATTATTTTT	TCAGAAGACGCACCGGATAATCCTGTTGACGTTAATGGTTAATATTCATAGCCATTAACGTCAACAGGATTATTTTTTTGAATTCGCACCAGCACGCTACGCACAGTGTGTGTGTCAACCAACGTTTCGCCGTCTTCGT
BRE	NM_199194.2	409	GTCAGTGTGTGTCAACCAACCA	1576	GCTGTTGATGTGGAAAGATTT	AAATCTTTCCACATCAGCAGC	ACCGGGCTGTTGATGTGGAAAGATTTGTTAATATTCATAGCAAATCTTTCCACATCAGCAGCTTTT	TCAGAAGACGCACCGGGCTGTTGATGTGGAAAGATTTGTTAATATTCATAGCAAATCTTTCCACATCAGCAGCTTTTTTGAATTCGCACCAGCACGCTACGCAGTCAGTGTGTGTCAACCAACCATTCGCCGTCTTCGT
BRE	NM_199194.2	410	TGTGGTGTGTGTCAACCAACAC	532	GCTGTATTTGTCACCTTGAAT	ATTCGAGGTGACAAGTACAGC	ACCGGGCTGTATTTGTCACCTTGAATGTTAATATTCATAGCATTCGAGGTGACAAGTACAGCTTTT	TCAGAAGACGCACCGGGCTGTATTTGTCACCTTGAATGTTAATATTCATAGCATTCGAGGTGACAAGTACAGCTTTTTTGAATTCGCACCAGCACGCTACGCATGTGGTGTGTGTCAACCAACACTTCGCCGTCTTCGT
BRE	NM_199194.2	411	ACACGTGTGTGTCAACCAACTG	1517	GCCTCTTGGAATCCTTTAAAT	ATTTGAAGGATTCCAGGAGGC	ACCGGGCCTCTTGGAATCCTTTAAATGTTAATATTCATAGCATTTGAAGGATTCCAGGAGGCTTTT	TCAGAAGACGCACCGGGCCTCTTGGAATCCTTTAAATGTTAATATTCATAGCATTTGAAGGATTCCAGGAGGCTTTTTTGAATTCGCACCAGCACGCTACGCAACACGTGTGTGTCAACCAACTGTTCGCCGTCTTCGT
BRE	NM_199194.2	4109	CAGTGTGTCAGTGTGTGTTGCA	1154	GCCCGTAGATTTCAGTAATAT	ATATTGCTGAAATCTACGGGC	ACCGGGCCCGTAGATTTCAGTAATATGTTAATATTCATAGCATATTGCTGAAATCTACGGGCTTTT	TCAGAAGACGCACCGGGCCCGTAGATTTCAGTAATATGTTAATATTCATAGCATATTGCTGAAATCTACGGGCTTTTTTGAATTCGCACCAGCACGCTACGCACAGTGTGTCAGTGTGTGTTGCATTCGCCGTCTTCGT
BRE	NM_199194.2	4110	GTACGTGTCAGTGTGTGTTGAC	804	CCCTTAGCTTTGTAGAATCTT	AAGATTCTGCAAAGCTGAGGG	ACCGGCCCTTAGCTTTGTAGAATCTTGTTAATATTCATAGCAAGATTCTGCAAAGCTGAGGGTTTT	TCAGAAGACGCACCGGCCCTTAGCTTTGTAGAATCTTGTTAATATTCATAGCAAGATTCTGCAAAGCTGAGGGTTTTTTGAATTCGCACCAGCACGCTACGCAGTACGTGTCAGTGTGTGTTGACTTCGCCGTCTTCGT
BRE	NM_199194.2	5135	ACACGTGTCACAGTGTGTTGTG	1107	CAGGAGGAGGGTGTCTTATTG	CAATGAGACATCCTCCTCCTG	ACCGGCAGGAGGAGGGTGTCTTATTGGTTAATATTCATAGCCAATGAGACATCCTCCTCCTGTTTT	TCAGAAGACGCACCGGCAGGAGGAGGGTGTCTTATTGGTTAATATTCATAGCCAATGAGACATCCTCCTCCTGTTTTTTGAATTCGCACCAGCACGCTACGCAACACGTGTCACAGTGTGTTGTGTTCGCCGTCTTCGT
BRE	NM_199194.2	5136	CAGTGTGTCACAGTGTCAGTGT	2135	CACAGGTGTTGTGGAATATGG	TCATATTCCACGACACCTGTG	ACCGGCACAGGTGTTGTGGAATATGGGTTAATATTCATAGCTCATATTCCACGACACCTGTGTTTT	TCAGAAGACGCACCGGCACAGGTGTTGTGGAATATGGGTTAATATTCATAGCTCATATTCCACGACACCTGTGTTTTTTGAATTCGCACCAGCACGCTACGCACAGTGTGTCACAGTGTCAGTGTTTCGCCGTCTTCGT
BRE	NM_199194.2	5137	GTCAGTGTCACAGTGTCAGTCA	1709	CAGGTGTTGTGGAATATGGTG	CATCATATTCCACGACACCTG	ACCGGCAGGTGTTGTGGAATATGGTGGTTAATATTCATAGCCATCATATTCCACGACACCTGTTTT	TCAGAAGACGCACCGGCAGGTGTTGTGGAATATGGTGGTTAATATTCATAGCCATCATATTCCACGACACCTGTTTTTTGAATTCGCACCAGCACGCTACGCAGTCAGTGTCACAGTGTCAGTCATTCGCCGTCTTCGT
BRPF1	XM_005265449.1	412	GTCAGTGTGTGTCAACCATGGT	2041	CCAATGGATTTACCAGCTAAT	ATTGGCTGGTAAGTCCATTGG	ACCGGCCAATGGATTTACCAGCTAATGTTAATATTCATAGCATTGGCTGGTAAGTCCATTGGTTTT	TCAGAAGACGCACCGGCCAATGGATTTACCAGCTAATGTTAATATTCATAGCATTGGCTGGTAAGTCCATTGGTTTTTTGAATTCGCACCAGCACGCTACGCAGTCAGTGTGTGTCAACCATGGTTTCGCCGTCTTCGT
BRPF1	XM_005265449.1	413	TGACGTGTGTGTCAACCATGCA	1315	CCGCATCAGTATCTTTGATAA	TTGTCAAAGATGCTGATGCGG	ACCGGCCGCATCAGTATCTTTGATAAGTTAATATTCATAGCTTGTCAAAGATGCTGATGCGGTTTT	TCAGAAGACGCACCGGCCGCATCAGTATCTTTGATAAGTTAATATTCATAGCTTGTCAAAGATGCTGATGCGGTTTTTTGAATTCGCACCAGCACGCTACGCATGACGTGTGTGTCAACCATGCATTCGCCGTCTTCGT
BRPF1	XM_005265449.1	414	ACGTGTGTGTGTCAACCATGAC	725	CCACCATACAGGTTTAGTAAA	TTTACTAAGCCTGTGTGGTGG	ACCGGCCACCATACAGGTTTAGTAAAGTTAATATTCATAGCTTTACTAAGCCTGTGTGGTGGTTTT	TCAGAAGACGCACCGGCCACCATACAGGTTTAGTAAAGTTAATATTCATAGCTTTACTAAGCCTGTGTGGTGGTTTTTTGAATTCGCACCAGCACGCTACGCAACGTGTGTGTGTCAACCATGACTTCGCCGTCTTCGT
BRPF1	XM_005265449.1	4022	GTGTGTGTGTTGTGACTGCAAC	461	CCGAAAGGTCTATAAGAGTTA	TAACTCTTGTAGACCTTTCGG	ACCGGCCGAAAGGTCTATAAGAGTTAGTTAATATTCATAGCTAACTCTTGTAGACCTTTCGGTTTT	TCAGAAGACGCACCGGCCGAAAGGTCTATAAGAGTTAGTTAATATTCATAGCTAACTCTTGTAGACCTTTCGGTTTTTTGAATTCGCACCAGCACGCTACGCAGTGTGTGTGTTGTGACTGCAACTTCGCCGTCTTCGT
BRPF1	XM_005265449.1	5138	TGTGGTGTCACAGTGTCAGTAC	719	CCCTGAGAATGGTAGCAATAA	TTGTTGCTGCCATTCTCAGGG	ACCGGCCCTGAGAATGGTAGCAATAAGTTAATATTCATAGCTTGTTGCTGCCATTCTCAGGGTTTT	TCAGAAGACGCACCGGCCCTGAGAATGGTAGCAATAAGTTAATATTCATAGCTTGTTGCTGCCATTCTCAGGGTTTTTTGAATTCGCACCAGCACGCTACGCATGTGGTGTCACAGTGTCAGTACTTCGCCGTCTTCGT
BRPF1	XM_005265449.1	5139	ACACGTGTCACAGTGTCAGTTG	1689	CTGCTGAAAGGTCTATAAGAG	CTCTTGTAGACCTTTCGGCAG	ACCGGCTGCTGAAAGGTCTATAAGAGGTTAATATTCATAGCCTCTTGTAGACCTTTCGGCAGTTTT	TCAGAAGACGCACCGGCTGCTGAAAGGTCTATAAGAGGTTAATATTCATAGCCTCTTGTAGACCTTTCGGCAGTTTTTTGAATTCGCACCAGCACGCTACGCAACACGTGTCACAGTGTCAGTTGTTCGCCGTCTTCGT
BRPF1	XM_005265449.1	5140	GTCAGTGTCACAGTGTCACAGT	976	GCTACTCCTAAGTCAGGTAAA	TTTGCCTGACTTGGGAGTAGC	ACCGGGCTACTCCTAAGTCAGGTAAAGTTAATATTCATAGCTTTGCCTGACTTGGGAGTAGCTTTT	TCAGAAGACGCACCGGGCTACTCCTAAGTCAGGTAAAGTTAATATTCATAGCTTTGCCTGACTTGGGAGTAGCTTTTTTGAATTCGCACCAGCACGCTACGCAGTCAGTGTCACAGTGTCACAGTTTCGCCGTCTTCGT
BRPF1	XM_005265449.1	5141	TGACGTGTCACAGTGTCACACA	1480	CCCAAGTTAGGCAAATATAAG	CTTATGTTTGCCTGACTTGGG	ACCGGCCCAAGTTAGGCAAATATAAGGTTAATATTCATAGCCTTATGTTTGCCTGACTTGGGTTTT	TCAGAAGACGCACCGGCCCAAGTTAGGCAAATATAAGGTTAATATTCATAGCCTTATGTTTGCCTGACTTGGGTTTTTTGAATTCGCACCAGCACGCTACGCATGACGTGTCACAGTGTCACACATTCGCCGTCTTCGT
BRPF3	XM_005249010.1	415	CATGGTGTGTGTCAACCATGTG	879	GCTGGAAACTAACCTGTTATA	TATAGCAGGTTAGTTTCCAGC	ACCGGGCTGGAAACTAACCTGTTATAGTTAATATTCATAGCTATAGCAGGTTAGTTTCCAGCTTTT	TCAGAAGACGCACCGGGCTGGAAACTAACCTGTTATAGTTAATATTCATAGCTATAGCAGGTTAGTTTCCAGCTTTTTTGAATTCGCACCAGCACGCTACGCACATGGTGTGTGTCAACCATGTGTTCGCCGTCTTCGT
BRPF3	XM_005249010.1	416	CACAGTGTGTGTCAACACGTGT	1782	CCCTGAAGTTTGCTTTGTTAA	TTAGCAAAGCAGACTTCAGGG	ACCGGCCCTGAAGTTTGCTTTGTTAAGTTAATATTCATAGCTTAGCAAAGCAGACTTCAGGGTTTT	TCAGAAGACGCACCGGCCCTGAAGTTTGCTTTGTTAAGTTAATATTCATAGCTTAGCAAAGCAGACTTCAGGGTTTTTTGAATTCGCACCAGCACGCTACGCACACAGTGTGTGTCAACACGTGTTTCGCCGTCTTCGT
BRPF3	XM_005249010.1	417	GTACGTGTGTGTCAACACGTCA	2259	CGGATTGTTGAGGTAGATATT	AATGTCTACCTCGACAATCCG	ACCGGCGGATTGTTGAGGTAGATATTGTTAATATTCATAGCAATGTCTACCTCGACAATCCGTTTT	TCAGAAGACGCACCGGCGGATTGTTGAGGTAGATATTGTTAATATTCATAGCAATGTCTACCTCGACAATCCGTTTTTTGAATTCGCACCAGCACGCTACGCAGTACGTGTGTGTCAACACGTCATTCGCCGTCTTCGT
BRPF3	XM_005249010.1	3996	TGCAGTGTGTTGTGACCATGGT	1533	CCATCACTCAACAAGATAGTA	TACTGTCTTGTTGAGTGATGG	ACCGGCCATCACTCAACAAGATAGTAGTTAATATTCATAGCTACTGTCTTGTTGAGTGATGGTTTT	TCAGAAGACGCACCGGCCATCACTCAACAAGATAGTAGTTAATATTCATAGCTACTGTCTTGTTGAGTGATGGTTTTTTGAATTCGCACCAGCACGCTACGCATGCAGTGTGTTGTGACCATGGTTTCGCCGTCTTCGT
BRPF3	XM_005249010.1	4607	GTCAGTGTCAGTCATGTGTGTG	1172	CCGTGTTCTTGGGACTTATTG	CAATAGGTTCCAAGAACACGG	ACCGGCCGTGTTCTTGGGACTTATTGGTTAATATTCATAGCCAATAGGTTCCAAGAACACGGTTTT	TCAGAAGACGCACCGGCCGTGTTCTTGGGACTTATTGGTTAATATTCATAGCCAATAGGTTCCAAGAACACGGTTTTTTGAATTCGCACCAGCACGCTACGCAGTCAGTGTCAGTCATGTGTGTGTTCGCCGTCTTCGT
BRPF3	XM_005249010.1	4608	TGTGGTGTCAGTACGTGTGTGT	1396	ACGGAGTGGTGTCCTTCTTAT	ATAAGAGGGACACCATTCCGT	ACCGGACGGAGTGGTGTCCTTCTTATGTTAATATTCATAGCATAAGAGGGACACCATTCCGTTTTT	TCAGAAGACGCACCGGACGGAGTGGTGTCCTTCTTATGTTAATATTCATAGCATAAGAGGGACACCATTCCGTTTTTTTGAATTCGCACCAGCACGCTACGCATGTGGTGTCAGTACGTGTGTGTTTCGCCGTCTTCGT
BRPF3	XM_005249010.1	5142	ACGTGTGTCACAGTGTCACAAC	465	CTGCCTACTATCGCTATATTG	CAATGTAGCGGTAGTAGGCAG	ACCGGCTGCCTACTATCGCTATATTGGTTAATATTCATAGCCAATGTAGCGGTAGTAGGCAGTTTT	TCAGAAGACGCACCGGCTGCCTACTATCGCTATATTGGTTAATATTCATAGCCAATGTAGCGGTAGTAGGCAGTTTTTTGAATTCGCACCAGCACGCTACGCAACGTGTGTCACAGTGTCACAACTTCGCCGTCTTCGT
BRPF3	XM_005249010.1	5143	CATGGTGTCACAGTGTCACATG	836	GCCTACTATCGCTATATTGAG	CTCAATGTAGCGGTAGTAGGC	ACCGGGCCTACTATCGCTATATTGAGGTTAATATTCATAGCCTCAATGTAGCGGTAGTAGGCTTTT	TCAGAAGACGCACCGGGCCTACTATCGCTATATTGAGGTTAATATTCATAGCCTCAATGTAGCGGTAGTAGGCTTTTTTGAATTCGCACCAGCACGCTACGCACATGGTGTCACAGTGTCACATGTTCGCCGTCTTCGT
BRWD1	XM_005260994.1	418	TGGTGTGTGTGTCAACACGTAC	764	GCTGATATTTAGCAATGCAAA	TTTGCATTGCTAAATATCAGC	ACCGGGCTGATATTTAGCAATGCAAAGTTAATATTCATAGCTTTGCATTGCTAAATATCAGCTTTT	TCAGAAGACGCACCGGGCTGATATTTAGCAATGCAAAGTTAATATTCATAGCTTTGCATTGCTAAATATCAGCTTTTTTGAATTCGCACCAGCACGCTACGCATGGTGTGTGTGTCAACACGTACTTCGCCGTCTTCGT
BRWD1	XM_005260994.1	419	ACTGGTGTGTGTCAACACGTTG	884	GCGTGAGTTGTGTTCTGGGAA	TTTCCAGAAGATAACTCACGC	ACCGGGCGTGAGTTGTGTTCTGGGAAGTTAATATTCATAGCTTTCCAGAAGATAACTCACGCTTTT	TCAGAAGACGCACCGGGCGTGAGTTGTGTTCTGGGAAGTTAATATTCATAGCTTTCCAGAAGATAACTCACGCTTTTTTGAATTCGCACCAGCACGCTACGCAACTGGTGTGTGTCAACACGTTGTTCGCCGTCTTCGT
BRWD1	XM_005260994.1	420	GTACGTGTGTGTCAACACCAGT	1449	GGACATGATGGCAGTATATTT	AAATATGCTGCCATCATGTCC	ACCGGGGACATGATGGCAGTATATTTGTTAATATTCATAGCAAATATGCTGCCATCATGTCCTTTT	TCAGAAGACGCACCGGGGACATGATGGCAGTATATTTGTTAATATTCATAGCAAATATGCTGCCATCATGTCCTTTTTTGAATTCGCACCAGCACGCTACGCAGTACGTGTGTGTCAACACCAGTTTCGCCGTCTTCGT
BRWD1	XM_005260994.1	421	TGTGGTGTGTGTCAACACCACA	852	ACTCGAAAGAGAGTCTATTTA	TAAATAGACTCTCTTTCGAGT	ACCGGACTCGAAAGAGAGTCTATTTAGTTAATATTCATAGCTAAATAGACTCTCTTTCGAGTTTTT	TCAGAAGACGCACCGGACTCGAAAGAGAGTCTATTTAGTTAATATTCATAGCTAAATAGACTCTCTTTCGAGTTTTTTTGAATTCGCACCAGCACGCTACGCATGTGGTGTGTGTCAACACCACATTCGCCGTCTTCGT
BRWD1	XM_005260994.1	422	ACCAGTGTGTGTCAACACCAAC	504	CTGACTATCGACCATTTATTA	TAATAAGTGGTCGATAGTCAG	ACCGGCTGACTATCGACCATTTATTAGTTAATATTCATAGCTAATAAGTGGTCGATAGTCAGTTTT	TCAGAAGACGCACCGGCTGACTATCGACCATTTATTAGTTAATATTCATAGCTAATAAGTGGTCGATAGTCAGTTTTTTGAATTCGCACCAGCACGCTACGCAACCAGTGTGTGTCAACACCAACTTCGCCGTCTTCGT
BRWD1	XM_005260994.1	5144	TGACGTGTCACAGTGTCAACGT	1518	CTGGAGTAGTACTAGTTGTTG	CAACAACTGGTACTGCTCCAG	ACCGGCTGGAGTAGTACTAGTTGTTGGTTAATATTCATAGCCAACAACTGGTACTGCTCCAGTTTT	TCAGAAGACGCACCGGCTGGAGTAGTACTAGTTGTTGGTTAATATTCATAGCCAACAACTGGTACTGCTCCAGTTTTTTGAATTCGCACCAGCACGCTACGCATGACGTGTCACAGTGTCAACGTTTCGCCGTCTTCGT
BRWD1	XM_005260994.1	5145	ACTGGTGTCACAGTGTCAACCA	304	GAGCTATGAGGGGTTGGTCTT	AAGACCAACTCCTCGTAGCTC	ACCGGGAGCTATGAGGGGTTGGTCTTGTTAATATTCATAGCAAGACCAACTCCTCGTAGCTCTTTT	TCAGAAGACGCACCGGGAGCTATGAGGGGTTGGTCTTGTTAATATTCATAGCAAGACCAACTCCTCGTAGCTCTTTTTTGAATTCGCACCAGCACGCTACGCAACTGGTGTCACAGTGTCAACCATTCGCCGTCTTCGT
BRWD1	XM_005260994.1	5146	CACAGTGTCACAGTGTCAACAC	777	CCAGTTGTTGCTGAAGAGGTT	AATCTCTTCGGCAACAACTGG	ACCGGCCAGTTGTTGCTGAAGAGGTTGTTAATATTCATAGCAATCTCTTCGGCAACAACTGGTTTT	TCAGAAGACGCACCGGCCAGTTGTTGCTGAAGAGGTTGTTAATATTCATAGCAATCTCTTCGGCAACAACTGGTTTTTTGAATTCGCACCAGCACGCTACGCACACAGTGTCACAGTGTCAACACTTCGCCGTCTTCGT
BRWD3	XM_005262113.1	423	CAGTGTGTGTGTCAACACCATG	836	GCAATAAGAATGGAAGAGTAT	ATACTCTTCCATTCTTGTTGC	ACCGGGCAATAAGAATGGAAGAGTATGTTAATATTCATAGCATACTCTTCCATTCTTGTTGCTTTT	TCAGAAGACGCACCGGGCAATAAGAATGGAAGAGTATGTTAATATTCATAGCATACTCTTCCATTCTTGTTGCTTTTTTGAATTCGCACCAGCACGCTACGCACAGTGTGTGTGTCAACACCATGTTCGCCGTCTTCGT
BRWD3	XM_005262113.1	424	TGTGGTGTGTGTCAACACACGT	1040	GCACGTATTGTAGATGATGAA	TTCATCATCTGCAATACGTGC	ACCGGGCACGTATTGTAGATGATGAAGTTAATATTCATAGCTTCATCATCTGCAATACGTGCTTTT	TCAGAAGACGCACCGGGCACGTATTGTAGATGATGAAGTTAATATTCATAGCTTCATCATCTGCAATACGTGCTTTTTTGAATTCGCACCAGCACGCTACGCATGTGGTGTGTGTCAACACACGTTTCGCCGTCTTCGT
BRWD3	XM_005262113.1	4423	CATGGTGTCAGTCACAGTCATG	1125	CCCAGGGAAAGTCAAATTATT	AATGATTTGGCTTTCCCTGGG	ACCGGCCCAGGGAAAGTCAAATTATTGTTAATATTCATAGCAATGATTTGGCTTTCCCTGGGTTTT	TCAGAAGACGCACCGGCCCAGGGAAAGTCAAATTATTGTTAATATTCATAGCAATGATTTGGCTTTCCCTGGGTTTTTTGAATTCGCACCAGCACGCTACGCACATGGTGTCAGTCACAGTCATGTTCGCCGTCTTCGT
BRWD3	XM_005262113.1	5147	GTGTGTGTCACAGTGTCAACTG	1711	CAGCTGGGATGTGTGGTTAAT	ATTAGCCACATATCCCAGCTG	ACCGGCAGCTGGGATGTGTGGTTAATGTTAATATTCATAGCATTAGCCACATATCCCAGCTGTTTT	TCAGAAGACGCACCGGCAGCTGGGATGTGTGGTTAATGTTAATATTCATAGCATTAGCCACATATCCCAGCTGTTTTTTGAATTCGCACCAGCACGCTACGCAGTGTGTGTCACAGTGTCAACTGTTCGCCGTCTTCGT
BRWD3	XM_005262113.1	5148	ACTGGTGTCACAGTGTCATGGT	1791	CCCTTAGTGGATCTTGGATAT	GTATCCAAGATCCACTGAGGG	ACCGGCCCTTAGTGGATCTTGGATATGTTAATATTCATAGCGTATCCAAGATCCACTGAGGGTTTT	TCAGAAGACGCACCGGCCCTTAGTGGATCTTGGATATGTTAATATTCATAGCGTATCCAAGATCCACTGAGGGTTTTTTGAATTCGCACCAGCACGCTACGCAACTGGTGTCACAGTGTCATGGTTTCGCCGTCTTCGT
BRWD3	XM_005262113.1	5149	CAGTGTGTCACAGTGTCATGCA	1667	CTGGACCTAATTTCAGGTAAA	TTTGCCTGAAATTGGGTCCAG	ACCGGCTGGACCTAATTTCAGGTAAAGTTAATATTCATAGCTTTGCCTGAAATTGGGTCCAGTTTT	TCAGAAGACGCACCGGCTGGACCTAATTTCAGGTAAAGTTAATATTCATAGCTTTGCCTGAAATTGGGTCCAGTTTTTTGAATTCGCACCAGCACGCTACGCACAGTGTGTCACAGTGTCATGCATTCGCCGTCTTCGT
BRWD3	XM_005262113.1	5150	GTACGTGTCACAGTGTCATGAC	949	CGGCAAGAATTTGGTAGTATT	GATACTGCCAAATTCTTGCCG	ACCGGCGGCAAGAATTTGGTAGTATTGTTAATATTCATAGCGATACTGCCAAATTCTTGCCGTTTT	TCAGAAGACGCACCGGCGGCAAGAATTTGGTAGTATTGTTAATATTCATAGCGATACTGCCAAATTCTTGCCGTTTTTTGAATTCGCACCAGCACGCTACGCAGTACGTGTCACAGTGTCATGACTTCGCCGTCTTCGT
BRWD3	XM_005262113.1	5151	TGCAGTGTCACAGTGTCATGTG	1163	CCGGATGTTATTGACTTCTTT	AAGGAAGTCAATGACATCCGG	ACCGGCCGGATGTTATTGACTTCTTTGTTAATATTCATAGCAAGGAAGTCAATGACATCCGGTTTT	TCAGAAGACGCACCGGCCGGATGTTATTGACTTCTTTGTTAATATTCATAGCAAGGAAGTCAATGACATCCGGTTTTTTGAATTCGCACCAGCACGCTACGCATGCAGTGTCACAGTGTCATGTGTTCGCCGTCTTCGT
BTK	NM_001287344.1	425	ACGTGTGTGTGTCAACACACCA	1441	GACTCATATCCAGGCTTAAAT	ATTTGAGCCTGGATATGAGTC	ACCGGGACTCATATCCAGGCTTAAATGTTAATATTCATAGCATTTGAGCCTGGATATGAGTCTTTT	TCAGAAGACGCACCGGGACTCATATCCAGGCTTAAATGTTAATATTCATAGCATTTGAGCCTGGATATGAGTCTTTTTTGAATTCGCACCAGCACGCTACGCAACGTGTGTGTGTCAACACACCATTCGCCGTCTTCGT
BTK	NM_001287345.1	426	CAACGTGTGTGTCAACACACAC	328	GCGGAAGGGTGGTGAATGTTT	AAATATTCATCACCCTTCCGC	ACCGGGCGGAAGGGTGGTGAATGTTTGTTAATATTCATAGCAAATATTCATCACCCTTCCGCTTTT	TCAGAAGACGCACCGGGCGGAAGGGTGGTGAATGTTTGTTAATATTCATAGCAAATATTCATCACCCTTCCGCTTTTTTGAATTCGCACCAGCACGCTACGCACAACGTGTGTGTCAACACACACTTCGCCGTCTTCGT
BTK	NM_001287344.1	427	GTCAGTGTGTGTCAACACACTG	1555	CACCATCCTTGAGCTTATTAA	TTAATGAGCTCAGGGATGGTG	ACCGGCACCATCCTTGAGCTTATTAAGTTAATATTCATAGCTTAATGAGCTCAGGGATGGTGTTTT	TCAGAAGACGCACCGGCACCATCCTTGAGCTTATTAAGTTAATATTCATAGCTTAATGAGCTCAGGGATGGTGTTTTTTGAATTCGCACCAGCACGCTACGCAGTCAGTGTGTGTCAACACACTGTTCGCCGTCTTCGT
BTK	NM_001287344.1	428	ACGTGTGTGTGTCAACACTGGT	1942	CTCATATCCAGGCTTAAATAT	ATATTTGAGCCTGGATATGAG	ACCGGCTCATATCCAGGCTTAAATATGTTAATATTCATAGCATATTTGAGCCTGGATATGAGTTTT	TCAGAAGACGCACCGGCTCATATCCAGGCTTAAATATGTTAATATTCATAGCATATTTGAGCCTGGATATGAGTTTTTTGAATTCGCACCAGCACGCTACGCAACGTGTGTGTGTCAACACTGGTTTCGCCGTCTTCGT
BTK	NM_001287345.1	429	CACAGTGTGTGTCAACACTGCA	1441	TGGCTTTAGAGAAGGTATATA	TATATACCTTCTCTGAAGCCA	ACCGGTGGCTTTAGAGAAGGTATATAGTTAATATTCATAGCTATATACCTTCTCTGAAGCCATTTT	TCAGAAGACGCACCGGTGGCTTTAGAGAAGGTATATAGTTAATATTCATAGCTATATACCTTCTCTGAAGCCATTTTTTGAATTCGCACCAGCACGCTACGCACACAGTGTGTGTCAACACTGCATTCGCCGTCTTCGT
BTK	NM_001287345.1	3485	GTCAGTGTGTTGCAACCATGCA	1494	GTGGACTGAATTTGGTAAGAA	TTCTTGCCAAATTCGGTCCAC	ACCGGGTGGACTGAATTTGGTAAGAAGTTAATATTCATAGCTTCTTGCCAAATTCGGTCCACTTTT	TCAGAAGACGCACCGGGTGGACTGAATTTGGTAAGAAGTTAATATTCATAGCTTCTTGCCAAATTCGGTCCACTTTTTTGAATTCGCACCAGCACGCTACGCAGTCAGTGTGTTGCAACCATGCATTCGCCGTCTTCGT
BTK	NM_001287345.1	3486	TGTGGTGTGTTGCAACCATGAC	868	CCCAACTGAAGAATTAAGGAA	TTCCTTAGTTCTTCAGTTGGG	ACCGGCCCAACTGAAGAATTAAGGAAGTTAATATTCATAGCTTCCTTAGTTCTTCAGTTGGGTTTT	TCAGAAGACGCACCGGCCCAACTGAAGAATTAAGGAAGTTAATATTCATAGCTTCCTTAGTTCTTCAGTTGGGTTTTTTGAATTCGCACCAGCACGCTACGCATGTGGTGTGTTGCAACCATGACTTCGCCGTCTTCGT
BTK	NM_001287345.1	3487	ACACGTGTGTTGCAACCATGTG	1439	GTATAGCAAGTTCAGTAGCAA	TTGCTGCTGAACTTGCTATAC	ACCGGGTATAGCAAGTTCAGTAGCAAGTTAATATTCATAGCTTGCTGCTGAACTTGCTATACTTTT	TCAGAAGACGCACCGGGTATAGCAAGTTCAGTAGCAAGTTAATATTCATAGCTTGCTGCTGAACTTGCTATACTTTTTTGAATTCGCACCAGCACGCTACGCAACACGTGTGTTGCAACCATGTGTTCGCCGTCTTCGT
C14orf169	NM_024644.4	430	GTTGGTGTGTGTCAACACTGAC	651	GAACCTGGAGATTTGTTGTAT	ATACAGCAAATCTCCAGGTTC	ACCGGGAACCTGGAGATTTGTTGTATGTTAATATTCATAGCATACAGCAAATCTCCAGGTTCTTTT	TCAGAAGACGCACCGGGAACCTGGAGATTTGTTGTATGTTAATATTCATAGCATACAGCAAATCTCCAGGTTCTTTTTTGAATTCGCACCAGCACGCTACGCAGTTGGTGTGTGTCAACACTGACTTCGCCGTCTTCGT
C14orf169	NM_024644.4	431	TGACGTGTGTGTCAACACTGTG	949	CCGTGTGTATTATTTGGAAGA	TCTTCCAGATGATACACACGG	ACCGGCCGTGTGTATTATTTGGAAGAGTTAATATTCATAGCTCTTCCAGATGATACACACGGTTTT	TCAGAAGACGCACCGGCCGTGTGTATTATTTGGAAGAGTTAATATTCATAGCTCTTCCAGATGATACACACGGTTTTTTGAATTCGCACCAGCACGCTACGCATGACGTGTGTGTCAACACTGTGTTCGCCGTCTTCGT
C14orf169	NM_024644.4	432	GTGTGTGTGTGTCAACTGGTGT	1655	GCCCAGTTGACAATAGAAATA	TGTTTCTGTTGTCAACTGGGC	ACCGGGCCCAGTTGACAATAGAAATAGTTAATATTCATAGCTGTTTCTGTTGTCAACTGGGCTTTT	TCAGAAGACGCACCGGGCCCAGTTGACAATAGAAATAGTTAATATTCATAGCTGTTTCTGTTGTCAACTGGGCTTTTTTGAATTCGCACCAGCACGCTACGCAGTGTGTGTGTGTCAACTGGTGTTTCGCCGTCTTCGT
C14orf169	NM_024644.4	433	TGCAGTGTGTGTCAACTGGTCA	2076	CCCGAGACTTTATGGATTATA	TGTAATCCATGAAGTCTCGGG	ACCGGCCCGAGACTTTATGGATTATAGTTAATATTCATAGCTGTAATCCATGAAGTCTCGGGTTTT	TCAGAAGACGCACCGGCCCGAGACTTTATGGATTATAGTTAATATTCATAGCTGTAATCCATGAAGTCTCGGGTTTTTTGAATTCGCACCAGCACGCTACGCATGCAGTGTGTGTCAACTGGTCATTCGCCGTCTTCGT
C14orf169	NM_024644.4	434	ACTGGTGTGTGTCAACTGGTAC	975	CCATATGTTTAAGGATGGGAT	ATCCCATCCTGAAGCATATGG	ACCGGCCATATGTTTAAGGATGGGATGTTAATATTCATAGCATCCCATCCTGAAGCATATGGTTTT	TCAGAAGACGCACCGGCCATATGTTTAAGGATGGGATGTTAATATTCATAGCATCCCATCCTGAAGCATATGGTTTTTTGAATTCGCACCAGCACGCTACGCAACTGGTGTGTGTCAACTGGTACTTCGCCGTCTTCGT
C14orf169	NM_024644.4	5152	TGTGGTGTCACAGTGTACGTGT	1535	GCAGGCTTTCTTTACTATTGT	ACAGTAGTAGAGAAAGCCTGC	ACCGGGCAGGCTTTCTTTACTATTGTGTTAATATTCATAGCACAGTAGTAGAGAAAGCCTGCTTTT	TCAGAAGACGCACCGGGCAGGCTTTCTTTACTATTGTGTTAATATTCATAGCACAGTAGTAGAGAAAGCCTGCTTTTTTGAATTCGCACCAGCACGCTACGCATGTGGTGTCACAGTGTACGTGTTTCGCCGTCTTCGT
C14orf169	NM_024644.4	5153	ACGTGTGTCACAGTGTACGTCA	1837	CCCAGTATTTAGATTCTAAGG	CCTTAGAATCTGAATGCTGGG	ACCGGCCCAGTATTTAGATTCTAAGGGTTAATATTCATAGCCCTTAGAATCTGAATGCTGGGTTTT	TCAGAAGACGCACCGGCCCAGTATTTAGATTCTAAGGGTTAATATTCATAGCCCTTAGAATCTGAATGCTGGGTTTTTTGAATTCGCACCAGCACGCTACGCAACGTGTGTCACAGTGTACGTCATTCGCCGTCTTCGT
C14orf169	NM_024644.4	5154	CAACGTGTCACAGTGTACGTAC	964	CCTTGAGGTCTAGGAAGATAT	GTATCTTCCTGGACCTCAAGG	ACCGGCCTTGAGGTCTAGGAAGATATGTTAATATTCATAGCGTATCTTCCTGGACCTCAAGGTTTT	TCAGAAGACGCACCGGCCTTGAGGTCTAGGAAGATATGTTAATATTCATAGCGTATCTTCCTGGACCTCAAGGTTTTTTGAATTCGCACCAGCACGCTACGCACAACGTGTCACAGTGTACGTACTTCGCCGTCTTCGT
C1R	NM_001733.4	435	CAACGTGTGTGTCAACTGGTTG	1419	GCGCTACACCACTGAGATTAT	ATGATCTCGGTGGTGTAGCGC	ACCGGGCGCTACACCACTGAGATTATGTTAATATTCATAGCATGATCTCGGTGGTGTAGCGCTTTT	TCAGAAGACGCACCGGGCGCTACACCACTGAGATTATGTTAATATTCATAGCATGATCTCGGTGGTGTAGCGCTTTTTTGAATTCGCACCAGCACGCTACGCACAACGTGTGTGTCAACTGGTTGTTCGCCGTCTTCGT
C1R	NM_001733.4	436	TGCAGTGTGTGTCAACTGCAGT	1489	TGGACCTTGATGAATGTGTTT	AAGCACATTCATCAAGGTCCA	ACCGGTGGACCTTGATGAATGTGTTTGTTAATATTCATAGCAAGCACATTCATCAAGGTCCATTTT	TCAGAAGACGCACCGGTGGACCTTGATGAATGTGTTTGTTAATATTCATAGCAAGCACATTCATCAAGGTCCATTTTTTGAATTCGCACCAGCACGCTACGCATGCAGTGTGTGTCAACTGCAGTTTCGCCGTCTTCGT
C1R	NM_001733.4	437	ACACGTGTGTGTCAACTGCACA	1326	CCTAGACGAGTTTACCATTAT	ATGATGGTGAACTCGTCTAGG	ACCGGCCTAGACGAGTTTACCATTATGTTAATATTCATAGCATGATGGTGAACTCGTCTAGGTTTT	TCAGAAGACGCACCGGCCTAGACGAGTTTACCATTATGTTAATATTCATAGCATGATGGTGAACTCGTCTAGGTTTTTTGAATTCGCACCAGCACGCTACGCAACACGTGTGTGTCAACTGCACATTCGCCGTCTTCGT
C1R	NM_001733.4	438	CAGTGTGTGTGTCAACTGCAAC	658	CGGAGGCATCAGGTTACATTT	AGATGTAGCCTGATGCCTCCG	ACCGGCGGAGGCATCAGGTTACATTTGTTAATATTCATAGCAGATGTAGCCTGATGCCTCCGTTTT	TCAGAAGACGCACCGGCGGAGGCATCAGGTTACATTTGTTAATATTCATAGCAGATGTAGCCTGATGCCTCCGTTTTTTGAATTCGCACCAGCACGCTACGCACAGTGTGTGTGTCAACTGCAACTTCGCCGTCTTCGT
C1R	NM_001733.4	439	GTTGGTGTGTGTCAACTGCATG	1148	TCAGGATGAGTCCTATAATTT	AAATTGTAGGACTCATCCTGA	ACCGGTCAGGATGAGTCCTATAATTTGTTAATATTCATAGCAAATTGTAGGACTCATCCTGATTTT	TCAGAAGACGCACCGGTCAGGATGAGTCCTATAATTTGTTAATATTCATAGCAAATTGTAGGACTCATCCTGATTTTTTGAATTCGCACCAGCACGCTACGCAGTTGGTGTGTGTCAACTGCATGTTCGCCGTCTTCGT
C1R	NM_001733.4	440	ACACGTGTGTGTCAACTGACGT	1509	CTACTGCCATGAGCTATATTA	TAATATGGCTCATGGCAGTAG	ACCGGCTACTGCCATGAGCTATATTAGTTAATATTCATAGCTAATATGGCTCATGGCAGTAGTTTT	TCAGAAGACGCACCGGCTACTGCCATGAGCTATATTAGTTAATATTCATAGCTAATATGGCTCATGGCAGTAGTTTTTTGAATTCGCACCAGCACGCTACGCAACACGTGTGTGTCAACTGACGTTTCGCCGTCTTCGT
C1R	NM_001733.4	441	CATGGTGTGTGTCAACTGACCA	1528	CCCGGGAAAGAAGGGATTTGT	ATAAATTCCTTCTTTCCCGGG	ACCGGCCCGGGAAAGAAGGGATTTGTGTTAATATTCATAGCATAAATTCCTTCTTTCCCGGGTTTT	TCAGAAGACGCACCGGCCCGGGAAAGAAGGGATTTGTGTTAATATTCATAGCATAAATTCCTTCTTTCCCGGGTTTTTTGAATTCGCACCAGCACGCTACGCACATGGTGTGTGTCAACTGACCATTCGCCGTCTTCGT
C1R	NM_001733.4	3584	TGTGGTGTGTTGACGTGTGTGT	2020	CTCTTCCACTTTGATATCATT	AATGGTATCAAAGTGGAAGAG	ACCGGCTCTTCCACTTTGATATCATTGTTAATATTCATAGCAATGGTATCAAAGTGGAAGAGTTTT	TCAGAAGACGCACCGGCTCTTCCACTTTGATATCATTGTTAATATTCATAGCAATGGTATCAAAGTGGAAGAGTTTTTTGAATTCGCACCAGCACGCTACGCATGTGGTGTGTTGACGTGTGTGTTTCGCCGTCTTCGT
CAB39	NM_016289.3	442	GTCAGTGTGTGTCAACTGACAC	739	GCCACATTCAAGGATTTATTT	AAGTAAATCCTTGAATGTGGC	ACCGGGCCACATTCAAGGATTTATTTGTTAATATTCATAGCAAGTAAATCCTTGAATGTGGCTTTT	TCAGAAGACGCACCGGGCCACATTCAAGGATTTATTTGTTAATATTCATAGCAAGTAAATCCTTGAATGTGGCTTTTTTGAATTCGCACCAGCACGCTACGCAGTCAGTGTGTGTCAACTGACACTTCGCCGTCTTCGT
CAB39	NM_016289.3	443	TGGTGTGTGTGTCAACTGACTG	1669	CGAGAACTCCTATTGTTGAAT	ATTCAACAGTAGGAGTTCTCG	ACCGGCGAGAACTCCTATTGTTGAATGTTAATATTCATAGCATTCAACAGTAGGAGTTCTCGTTTT	TCAGAAGACGCACCGGCGAGAACTCCTATTGTTGAATGTTAATATTCATAGCATTCAACAGTAGGAGTTCTCGTTTTTTGAATTCGCACCAGCACGCTACGCATGGTGTGTGTGTCAACTGACTGTTCGCCGTCTTCGT
CAB39	NM_016289.3	444	CATGGTGTGTGTCAACTGTGGT	1542	GCTACAGAAGAAGTTTCTAAA	TTTGGAAACTTCTTCTGTAGC	ACCGGGCTACAGAAGAAGTTTCTAAAGTTAATATTCATAGCTTTGGAAACTTCTTCTGTAGCTTTT	TCAGAAGACGCACCGGGCTACAGAAGAAGTTTCTAAAGTTAATATTCATAGCTTTGGAAACTTCTTCTGTAGCTTTTTTGAATTCGCACCAGCACGCTACGCACATGGTGTGTGTCAACTGTGGTTTCGCCGTCTTCGT
CAB39	NM_016289.3	445	GTGTGTGTGTGTCAACTGTGCA	1735	GAGAAGTTACTTCATTCAGAA	TTCTGAATGAAGTAACTTCTC	ACCGGGAGAAGTTACTTCATTCAGAAGTTAATATTCATAGCTTCTGAATGAAGTAACTTCTCTTTT	TCAGAAGACGCACCGGGAGAAGTTACTTCATTCAGAAGTTAATATTCATAGCTTCTGAATGAAGTAACTTCTCTTTTTTGAATTCGCACCAGCACGCTACGCAGTGTGTGTGTGTCAACTGTGCATTCGCCGTCTTCGT
CAB39	NM_016289.3	5155	GTCAGTGTCACAGTGTACGTTG	2236	CAGGCCAAACTTATAGAGTTT	GAACTCTATGAGTTTGGCCTG	ACCGGCAGGCCAAACTTATAGAGTTTGTTAATATTCATAGCGAACTCTATGAGTTTGGCCTGTTTT	TCAGAAGACGCACCGGCAGGCCAAACTTATAGAGTTTGTTAATATTCATAGCGAACTCTATGAGTTTGGCCTGTTTTTTGAATTCGCACCAGCACGCTACGCAGTCAGTGTCACAGTGTACGTTGTTCGCCGTCTTCGT
CAB39	NM_016289.3	5156	ACGTGTGTCACAGTGTACCAGT	977	GACCAGCTCAGTAAGAAGTTT	AAGCTTCTTGCTGAGCTGGTC	ACCGGGACCAGCTCAGTAAGAAGTTTGTTAATATTCATAGCAAGCTTCTTGCTGAGCTGGTCTTTT	TCAGAAGACGCACCGGGACCAGCTCAGTAAGAAGTTTGTTAATATTCATAGCAAGCTTCTTGCTGAGCTGGTCTTTTTTGAATTCGCACCAGCACGCTACGCAACGTGTGTCACAGTGTACCAGTTTCGCCGTCTTCGT
CAB39	NM_016289.3	5157	CACAGTGTCACAGTGTACCACA	1064	GTGTCTTGGCTTTGTGGTGTG	TACACCACAAAGCCAGGACAC	ACCGGGTGTCTTGGCTTTGTGGTGTGGTTAATATTCATAGCTACACCACAAAGCCAGGACACTTTT	TCAGAAGACGCACCGGGTGTCTTGGCTTTGTGGTGTGGTTAATATTCATAGCTACACCACAAAGCCAGGACACTTTTTTGAATTCGCACCAGCACGCTACGCACACAGTGTCACAGTGTACCACATTCGCCGTCTTCGT
CAB39	NM_016289.3	5158	GTTGGTGTCACAGTGTACCAAC	377	GTCCTGGCTTTGTGGTGTGGT	ACTACACCACAAAGCCAGGAC	ACCGGGTCCTGGCTTTGTGGTGTGGTGTTAATATTCATAGCACTACACCACAAAGCCAGGACTTTT	TCAGAAGACGCACCGGGTCCTGGCTTTGTGGTGTGGTGTTAATATTCATAGCACTACACCACAAAGCCAGGACTTTTTTGAATTCGCACCAGCACGCTACGCAGTTGGTGTCACAGTGTACCAACTTCGCCGTCTTCGT
CAB39L	NM_001287338.1	446	TGACGTGTGTGTCAACTGTGAC	677	GACGAGAAGAACTATTTGATT	AATCAAGTAGTTCTTCTCGTC	ACCGGGACGAGAAGAACTATTTGATTGTTAATATTCATAGCAATCAAGTAGTTCTTCTCGTCTTTT	TCAGAAGACGCACCGGGACGAGAAGAACTATTTGATTGTTAATATTCATAGCAATCAAGTAGTTCTTCTCGTCTTTTTTGAATTCGCACCAGCACGCTACGCATGACGTGTGTGTCAACTGTGACTTCGCCGTCTTCGT
CAB39L	NM_001287338.1	447	ACCAGTGTGTGTCAACTGTGTG	855	GCTGATAGGCTTTGAGGGGAA	TTTCCCTCAAAGTCTATCAGC	ACCGGGCTGATAGGCTTTGAGGGGAAGTTAATATTCATAGCTTTCCCTCAAAGTCTATCAGCTTTT	TCAGAAGACGCACCGGGCTGATAGGCTTTGAGGGGAAGTTAATATTCATAGCTTTCCCTCAAAGTCTATCAGCTTTTTTGAATTCGCACCAGCACGCTACGCAACCAGTGTGTGTCAACTGTGTGTTCGCCGTCTTCGT
CAB39L	NM_001287338.1	4185	ACCAGTGTCAGTGTCACAACCA	2493	CAGCCCAAACTTATTGAGTTT	AAACTCAATGAGTTTGGGCTG	ACCGGCAGCCCAAACTTATTGAGTTTGTTAATATTCATAGCAAACTCAATGAGTTTGGGCTGTTTT	TCAGAAGACGCACCGGCAGCCCAAACTTATTGAGTTTGTTAATATTCATAGCAAACTCAATGAGTTTGGGCTGTTTTTTGAATTCGCACCAGCACGCTACGCAACCAGTGTCAGTGTCACAACCATTCGCCGTCTTCGT
CAB39L	NM_001287338.1	4186	CATGGTGTCAGTGTCACAACAC	447	GTGGAGTATATTAGTGTTCAT	ATGAGCACTAATATACTCCAC	ACCGGGTGGAGTATATTAGTGTTCATGTTAATATTCATAGCATGAGCACTAATATACTCCACTTTT	TCAGAAGACGCACCGGGTGGAGTATATTAGTGTTCATGTTAATATTCATAGCATGAGCACTAATATACTCCACTTTTTTGAATTCGCACCAGCACGCTACGCACATGGTGTCAGTGTCACAACACTTCGCCGTCTTCGT
CAB39L	NM_001287338.1	4187	GTACGTGTCAGTGTCACAACTG	2163	CCTTTGTTACTTTCAAGGATT	AATCCTTGAAAGTAGCAAAGG	ACCGGCCTTTGTTACTTTCAAGGATTGTTAATATTCATAGCAATCCTTGAAAGTAGCAAAGGTTTT	TCAGAAGACGCACCGGCCTTTGTTACTTTCAAGGATTGTTAATATTCATAGCAATCCTTGAAAGTAGCAAAGGTTTTTTGAATTCGCACCAGCACGCTACGCAGTACGTGTCAGTGTCACAACTGTTCGCCGTCTTCGT
CAB39L	NM_001287338.1	5159	TGACGTGTCACAGTGTACCATG	895	GCCTGTTAGTGACATTGATAG	CTATCAGTGTCACTAGCAGGC	ACCGGGCCTGTTAGTGACATTGATAGGTTAATATTCATAGCCTATCAGTGTCACTAGCAGGCTTTT	TCAGAAGACGCACCGGGCCTGTTAGTGACATTGATAGGTTAATATTCATAGCCTATCAGTGTCACTAGCAGGCTTTTTTGAATTCGCACCAGCACGCTACGCATGACGTGTCACAGTGTACCATGTTCGCCGTCTTCGT
CAB39L	NM_001287338.1	5160	CACAGTGTCACAGTGTACACGT	1094	GCCCATTTGTAGGTAGACATA	TGTGTCTACCTACAGATGGGC	ACCGGGCCCATTTGTAGGTAGACATAGTTAATATTCATAGCTGTGTCTACCTACAGATGGGCTTTT	TCAGAAGACGCACCGGGCCCATTTGTAGGTAGACATAGTTAATATTCATAGCTGTGTCTACCTACAGATGGGCTTTTTTGAATTCGCACCAGCACGCTACGCACACAGTGTCACAGTGTACACGTTTCGCCGTCTTCGT
CAB39L	NM_001287338.1	5161	GTACGTGTCACAGTGTACACCA	1595	GTGGCTTTGGATAGAGTGATT	AGTCACTCTATCCAGAGCCAC	ACCGGGTGGCTTTGGATAGAGTGATTGTTAATATTCATAGCAGTCACTCTATCCAGAGCCACTTTT	TCAGAAGACGCACCGGGTGGCTTTGGATAGAGTGATTGTTAATATTCATAGCAGTCACTCTATCCAGAGCCACTTTTTTGAATTCGCACCAGCACGCTACGCAGTACGTGTCACAGTGTACACCATTCGCCGTCTTCGT
CAMKK1	NM_172206.1	448	TGGTGTGTGTGTCATGGTGTGT	1789	AGTGCCCATTTATCGATGATT	AATCGTCGATGAATGGGCACT	ACCGGAGTGCCCATTTATCGATGATTGTTAATATTCATAGCAATCGTCGATGAATGGGCACTTTTT	TCAGAAGACGCACCGGAGTGCCCATTTATCGATGATTGTTAATATTCATAGCAATCGTCGATGAATGGGCACTTTTTTTGAATTCGCACCAGCACGCTACGCATGGTGTGTGTGTCATGGTGTGTTTCGCCGTCTTCGT
CAMKK1	NM_172206.1	449	ACCAGTGTGTGTCATGGTGTCA	2119	GTGATAGAGGAGGAGGTTAGG	CTTAACCTCCTCCTCTGTCAC	ACCGGGTGATAGAGGAGGAGGTTAGGGTTAATATTCATAGCCTTAACCTCCTCCTCTGTCACTTTT	TCAGAAGACGCACCGGGTGATAGAGGAGGAGGTTAGGGTTAATATTCATAGCCTTAACCTCCTCCTCTGTCACTTTTTTGAATTCGCACCAGCACGCTACGCAACCAGTGTGTGTCATGGTGTCATTCGCCGTCTTCGT
CAMKK1	NM_172206.1	450	CATGGTGTGTGTCATGGTGTAC	1003	AGAATGGGCCTGTGGTGTTTC	GAAACACCACGGGCTCATTCT	ACCGGAGAATGGGCCTGTGGTGTTTCGTTAATATTCATAGCGAAACACCACGGGCTCATTCTTTTT	TCAGAAGACGCACCGGAGAATGGGCCTGTGGTGTTTCGTTAATATTCATAGCGAAACACCACGGGCTCATTCTTTTTTTGAATTCGCACCAGCACGCTACGCACATGGTGTGTGTCATGGTGTACTTCGCCGTCTTCGT
CAMKK1	XM_005256817.1	451	GTACGTGTGTGTCATGGTGTTG	2577	TGCAGAACTAGGCCTAGAATA	TATTCTGGGCCTGGTTCTGCA	ACCGGTGCAGAACTAGGCCTAGAATAGTTAATATTCATAGCTATTCTGGGCCTGGTTCTGCATTTT	TCAGAAGACGCACCGGTGCAGAACTAGGCCTAGAATAGTTAATATTCATAGCTATTCTGGGCCTGGTTCTGCATTTTTTGAATTCGCACCAGCACGCTACGCAGTACGTGTGTGTCATGGTGTTGTTCGCCGTCTTCGT
CAMKK1	NM_172206.1	452	ACCAGTGTGTGTCATGGTCAGT	1543	AGCTGAGGACAACCTTTATTT	AAATAGAGGTTGTCCTCAGCT	ACCGGAGCTGAGGACAACCTTTATTTGTTAATATTCATAGCAAATAGAGGTTGTCCTCAGCTTTTT	TCAGAAGACGCACCGGAGCTGAGGACAACCTTTATTTGTTAATATTCATAGCAAATAGAGGTTGTCCTCAGCTTTTTTTGAATTCGCACCAGCACGCTACGCAACCAGTGTGTGTCATGGTCAGTTTCGCCGTCTTCGT
CAMKK1	NM_172206.1	3528	ACCAGTGTGTTGCATGGTACGT	1932	CACGTTGTACTGCTTTGTTTA	TAGACAAAGCAGTACAACGTG	ACCGGCACGTTGTACTGCTTTGTTTAGTTAATATTCATAGCTAGACAAAGCAGTACAACGTGTTTT	TCAGAAGACGCACCGGCACGTTGTACTGCTTTGTTTAGTTAATATTCATAGCTAGACAAAGCAGTACAACGTGTTTTTTGAATTCGCACCAGCACGCTACGCAACCAGTGTGTTGCATGGTACGTTTCGCCGTCTTCGT
CAMKK1	NM_172206.1	5162	TGGTGTGTCACAGTGTACACAC	616	CAGGGACATTAAGCCATCTAA	TTGGATGGCTTGATGTCCCTG	ACCGGCAGGGACATTAAGCCATCTAAGTTAATATTCATAGCTTGGATGGCTTGATGTCCCTGTTTT	TCAGAAGACGCACCGGCAGGGACATTAAGCCATCTAAGTTAATATTCATAGCTTGGATGGCTTGATGTCCCTGTTTTTTGAATTCGCACCAGCACGCTACGCATGGTGTGTCACAGTGTACACACTTCGCCGTCTTCGT
CAMKK1	NM_172206.1	5163	ACTGGTGTCACAGTGTACACTG	395	GCGTCATGTTGTATTGCTTTG	CAAAGCAGTACAACGTGACGC	ACCGGGCGTCATGTTGTATTGCTTTGGTTAATATTCATAGCCAAAGCAGTACAACGTGACGCTTTT	TCAGAAGACGCACCGGGCGTCATGTTGTATTGCTTTGGTTAATATTCATAGCCAAAGCAGTACAACGTGACGCTTTTTTGAATTCGCACCAGCACGCTACGCAACTGGTGTCACAGTGTACACTGTTCGCCGTCTTCGT
CAMKK2	XM_005253822.2	453	CAACGTGTGTGTCATGGTCACA	1297	CGAGCGGATTATGTGTTTATA	TGTAAACACATGATCCGCTCG	ACCGGCGAGCGGATTATGTGTTTATAGTTAATATTCATAGCTGTAAACACATGATCCGCTCGTTTT	TCAGAAGACGCACCGGCGAGCGGATTATGTGTTTATAGTTAATATTCATAGCTGTAAACACATGATCCGCTCGTTTTTTGAATTCGCACCAGCACGCTACGCACAACGTGTGTGTCATGGTCACATTCGCCGTCTTCGT
CAMKK2	XM_005253822.2	454	GTGTGTGTGTGTCATGGTCAAC	480	TCGTTAAGTTGGCCTATAATG	CATTGTAGGCCAACTTGACGA	ACCGGTCGTTAAGTTGGCCTATAATGGTTAATATTCATAGCCATTGTAGGCCAACTTGACGATTTT	TCAGAAGACGCACCGGTCGTTAAGTTGGCCTATAATGGTTAATATTCATAGCCATTGTAGGCCAACTTGACGATTTTTTGAATTCGCACCAGCACGCTACGCAGTGTGTGTGTGTCATGGTCAACTTCGCCGTCTTCGT
CAMKK2	XM_005253822.2	455	TGTGGTGTGTGTCATGGTCATG	830	GCCATGGGTGTGATACTATAT	GTATAGTGTCACACCCATGGC	ACCGGGCCATGGGTGTGATACTATATGTTAATATTCATAGCGTATAGTGTCACACCCATGGCTTTT	TCAGAAGACGCACCGGGCCATGGGTGTGATACTATATGTTAATATTCATAGCGTATAGTGTCACACCCATGGCTTTTTTGAATTCGCACCAGCACGCTACGCATGTGGTGTGTGTCATGGTCATGTTCGCCGTCTTCGT
CAMKK2	XM_005253822.2	3539	ACGTGTGTGTTGCATGCAGTTG	1680	CCGTTTCTACTTCTAGGATTT	AGATCCTGGAAGTAGAAACGG	ACCGGCCGTTTCTACTTCTAGGATTTGTTAATATTCATAGCAGATCCTGGAAGTAGAAACGGTTTT	TCAGAAGACGCACCGGCCGTTTCTACTTCTAGGATTTGTTAATATTCATAGCAGATCCTGGAAGTAGAAACGGTTTTTTGAATTCGCACCAGCACGCTACGCAACGTGTGTGTTGCATGCAGTTGTTCGCCGTCTTCGT
CAMKK2	XM_005253822.2	4473	GTGTGTGTCAGTCACATGACCA	1854	CCTCTCATCTTTGAGCATTCA	TGGATGCTCAAGGATGAGAGG	ACCGGCCTCTCATCTTTGAGCATTCAGTTAATATTCATAGCTGGATGCTCAAGGATGAGAGGTTTT	TCAGAAGACGCACCGGCCTCTCATCTTTGAGCATTCAGTTAATATTCATAGCTGGATGCTCAAGGATGAGAGGTTTTTTGAATTCGCACCAGCACGCTACGCAGTGTGTGTCAGTCACATGACCATTCGCCGTCTTCGT
CAMKK2	XM_005253822.2	5164	GTACGTGTCACAGTGTACTGGT	1439	CGCATGCACTATGTCATTATG	CATGATGACATGGTGCATGCG	ACCGGCGCATGCACTATGTCATTATGGTTAATATTCATAGCCATGATGACATGGTGCATGCGTTTT	TCAGAAGACGCACCGGCGCATGCACTATGTCATTATGGTTAATATTCATAGCCATGATGACATGGTGCATGCGTTTTTTGAATTCGCACCAGCACGCTACGCAGTACGTGTCACAGTGTACTGGTTTCGCCGTCTTCGT
CAMKK2	XM_005253822.2	5165	TGTGGTGTCACAGTGTACTGCA	934	GCAGGTGTACTAGGAAATTGT	GCAATTTCCTGGTACACCTGC	ACCGGGCAGGTGTACTAGGAAATTGTGTTAATATTCATAGCGCAATTTCCTGGTACACCTGCTTTT	TCAGAAGACGCACCGGGCAGGTGTACTAGGAAATTGTGTTAATATTCATAGCGCAATTTCCTGGTACACCTGCTTTTTTGAATTCGCACCAGCACGCTACGCATGTGGTGTCACAGTGTACTGCATTCGCCGTCTTCGT
CAMKK2	XM_005253822.2	5166	ACCAGTGTCACAGTGTACTGAC	457	CCGCAAGATCTTCTTTGGGAG	TTCCCAGAGAAGATCTTGCGG	ACCGGCCGCAAGATCTTCTTTGGGAGGTTAATATTCATAGCTTCCCAGAGAAGATCTTGCGGTTTT	TCAGAAGACGCACCGGCCGCAAGATCTTCTTTGGGAGGTTAATATTCATAGCTTCCCAGAGAAGATCTTGCGGTTTTTTGAATTCGCACCAGCACGCTACGCAACCAGTGTCACAGTGTACTGACTTCGCCGTCTTCGT
CAPN1	XM_006718698.1	3587	GTCAGTGTGTTGACGTGTGTTG	2881	AGAGGAGATTGACGAGAATTT	AAGTTCTCGTCAATCTCCTCT	ACCGGAGAGGAGATTGACGAGAATTTGTTAATATTCATAGCAAGTTCTCGTCAATCTCCTCTTTTT	TCAGAAGACGCACCGGAGAGGAGATTGACGAGAATTTGTTAATATTCATAGCAAGTTCTCGTCAATCTCCTCTTTTTTTGAATTCGCACCAGCACGCTACGCAGTCAGTGTGTTGACGTGTGTTGTTCGCCGTCTTCGT
CAPN1	XM_006718698.1	3588	ACGTGTGTGTTGACGTGTCAGT	1313	CGACATGGAGATTATTGGTTT	AAGCCAATAGTCTCCATGTCG	ACCGGCGACATGGAGATTATTGGTTTGTTAATATTCATAGCAAGCCAATAGTCTCCATGTCGTTTT	TCAGAAGACGCACCGGCGACATGGAGATTATTGGTTTGTTAATATTCATAGCAAGCCAATAGTCTCCATGTCGTTTTTTGAATTCGCACCAGCACGCTACGCAACGTGTGTGTTGACGTGTCAGTTTCGCCGTCTTCGT
CAPN1	XM_006718698.1	3589	CACAGTGTGTTGACGTGTCACA	1531	CTAGAGACCATGTTCTGATTT	AAATCGGAACATGGTCTCTAG	ACCGGCTAGAGACCATGTTCTGATTTGTTAATATTCATAGCAAATCGGAACATGGTCTCTAGTTTT	TCAGAAGACGCACCGGCTAGAGACCATGTTCTGATTTGTTAATATTCATAGCAAATCGGAACATGGTCTCTAGTTTTTTGAATTCGCACCAGCACGCTACGCACACAGTGTGTTGACGTGTCACATTCGCCGTCTTCGT
CAPN1	XM_006718698.1	3590	GTTGGTGTGTTGACGTGTCAAC	435	AGGGACTTGTGTATTGGTTAT	ATAACCAGTACACAAGTCCCT	ACCGGAGGGACTTGTGTATTGGTTATGTTAATATTCATAGCATAACCAGTACACAAGTCCCTTTTT	TCAGAAGACGCACCGGAGGGACTTGTGTATTGGTTATGTTAATATTCATAGCATAACCAGTACACAAGTCCCTTTTTTTGAATTCGCACCAGCACGCTACGCAGTTGGTGTGTTGACGTGTCAACTTCGCCGTCTTCGT
CAPN1	XM_006718698.1	3591	TGACGTGTGTTGACGTGTCATG	940	CCCAATTCCTCTAAGACTTAT	ATAGGTCTTGGAGGAATTGGG	ACCGGCCCAATTCCTCTAAGACTTATGTTAATATTCATAGCATAGGTCTTGGAGGAATTGGGTTTT	TCAGAAGACGCACCGGCCCAATTCCTCTAAGACTTATGTTAATATTCATAGCATAGGTCTTGGAGGAATTGGGTTTTTTGAATTCGCACCAGCACGCTACGCATGACGTGTGTTGACGTGTCATGTTCGCCGTCTTCGT
CAPN1	XM_006718698.1	5167	CAGTGTGTCACAGTGTACTGTG	1138	CGCCATGAGAATGTCATTAAG	CTTGATGGCATTCTCATGGCG	ACCGGCGCCATGAGAATGTCATTAAGGTTAATATTCATAGCCTTGATGGCATTCTCATGGCGTTTT	TCAGAAGACGCACCGGCGCCATGAGAATGTCATTAAGGTTAATATTCATAGCCTTGATGGCATTCTCATGGCGTTTTTTGAATTCGCACCAGCACGCTACGCACAGTGTGTCACAGTGTACTGTGTTCGCCGTCTTCGT
CAPN1	XM_006718698.1	5168	ACACGTGTCACAGTGTTGGTGT	2115	CTCAGAGGGCTTTGGGGATTT	AAGTCCTCAAAGCCCTCTGAG	ACCGGCTCAGAGGGCTTTGGGGATTTGTTAATATTCATAGCAAGTCCTCAAAGCCCTCTGAGTTTT	TCAGAAGACGCACCGGCTCAGAGGGCTTTGGGGATTTGTTAATATTCATAGCAAGTCCTCAAAGCCCTCTGAGTTTTTTGAATTCGCACCAGCACGCTACGCAACACGTGTCACAGTGTTGGTGTTTCGCCGTCTTCGT
CAPN1	XM_006718698.1	5169	CATGGTGTCACAGTGTTGGTCA	2515	CAGAGGGCTTTGAGGATTTAA	TGAAGTCCTCAAAGCCCTCTG	ACCGGCAGAGGGCTTTGAGGATTTAAGTTAATATTCATAGCTGAAGTCCTCAAAGCCCTCTGTTTT	TCAGAAGACGCACCGGCAGAGGGCTTTGAGGATTTAAGTTAATATTCATAGCTGAAGTCCTCAAAGCCCTCTGTTTTTTGAATTCGCACCAGCACGCTACGCACATGGTGTCACAGTGTTGGTCATTCGCCGTCTTCGT
CAPN6	NM_014289.3	456	CAACGTGTGTGTCATGGTACGT	1708	GAGAAGAAGTATGCTAATGAA	TTCATTGGCATACTTCTTCTC	ACCGGGAGAAGAAGTATGCTAATGAAGTTAATATTCATAGCTTCATTGGCATACTTCTTCTCTTTT	TCAGAAGACGCACCGGGAGAAGAAGTATGCTAATGAAGTTAATATTCATAGCTTCATTGGCATACTTCTTCTCTTTTTTGAATTCGCACCAGCACGCTACGCACAACGTGTGTGTCATGGTACGTTTCGCCGTCTTCGT
CAPN6	NM_014289.3	3592	CACAGTGTGTTGACGTGTACGT	1230	CCGTGATTTGAAGTCTTTGTA	TACAGAGACTTCAGATCACGG	ACCGGCCGTGATTTGAAGTCTTTGTAGTTAATATTCATAGCTACAGAGACTTCAGATCACGGTTTT	TCAGAAGACGCACCGGCCGTGATTTGAAGTCTTTGTAGTTAATATTCATAGCTACAGAGACTTCAGATCACGGTTTTTTGAATTCGCACCAGCACGCTACGCACACAGTGTGTTGACGTGTACGTTTCGCCGTCTTCGT
CAPN6	NM_014289.3	3593	GTACGTGTGTTGACGTGTACCA	2243	CCAACCATAAGGAATAGGAAT	ATTCCTGTTCCTTATGGTTGG	ACCGGCCAACCATAAGGAATAGGAATGTTAATATTCATAGCATTCCTGTTCCTTATGGTTGGTTTT	TCAGAAGACGCACCGGCCAACCATAAGGAATAGGAATGTTAATATTCATAGCATTCCTGTTCCTTATGGTTGGTTTTTTGAATTCGCACCAGCACGCTACGCAGTACGTGTGTTGACGTGTACCATTCGCCGTCTTCGT
CAPN6	NM_014289.3	3594	TGGTGTGTGTTGACGTGTACAC	581	CCAGACATATTACAGCTAGTT	AACTGGCTGTAATATGTCTGG	ACCGGCCAGACATATTACAGCTAGTTGTTAATATTCATAGCAACTGGCTGTAATATGTCTGGTTTT	TCAGAAGACGCACCGGCCAGACATATTACAGCTAGTTGTTAATATTCATAGCAACTGGCTGTAATATGTCTGGTTTTTTGAATTCGCACCAGCACGCTACGCATGGTGTGTGTTGACGTGTACACTTCGCCGTCTTCGT
CAPN6	NM_014289.3	5170	GTCAGTGTCACAGTGTTGGTAC	714	CCTGGAAGGGTGGTGTGGGAA	TTTCCACACCACCTTTCCAGG	ACCGGCCTGGAAGGGTGGTGTGGGAAGTTAATATTCATAGCTTTCCACACCACCTTTCCAGGTTTT	TCAGAAGACGCACCGGCCTGGAAGGGTGGTGTGGGAAGTTAATATTCATAGCTTTCCACACCACCTTTCCAGGTTTTTTGAATTCGCACCAGCACGCTACGCAGTCAGTGTCACAGTGTTGGTACTTCGCCGTCTTCGT
CAPN6	NM_014289.3	5171	TGGTGTGTCACAGTGTTGGTTG	1651	GAGCTTGGTATAGCCTAAATA	TATTTGGGCTGTACCAAGCTC	ACCGGGAGCTTGGTATAGCCTAAATAGTTAATATTCATAGCTATTTGGGCTGTACCAAGCTCTTTT	TCAGAAGACGCACCGGGAGCTTGGTATAGCCTAAATAGTTAATATTCATAGCTATTTGGGCTGTACCAAGCTCTTTTTTGAATTCGCACCAGCACGCTACGCATGGTGTGTCACAGTGTTGGTTGTTCGCCGTCTTCGT
CAPN6	NM_014289.3	5172	CATGGTGTCACAGTGTTGCAGT	873	GCTTGGTATAGCCTAAATAGT	ACTATTTGGGCTGTACCAAGC	ACCGGGCTTGGTATAGCCTAAATAGTGTTAATATTCATAGCACTATTTGGGCTGTACCAAGCTTTT	TCAGAAGACGCACCGGGCTTGGTATAGCCTAAATAGTGTTAATATTCATAGCACTATTTGGGCTGTACCAAGCTTTTTTGAATTCGCACCAGCACGCTACGCACATGGTGTCACAGTGTTGCAGTTTCGCCGTCTTCGT
CAPN6	NM_014289.3	5173	GTGTGTGTCACAGTGTTGCACA	1015	GCTGGGATGTTTCGCTTTCGT	ACGAAAGTGAAATATCCCAGC	ACCGGGCTGGGATGTTTCGCTTTCGTGTTAATATTCATAGCACGAAAGTGAAATATCCCAGCTTTT	TCAGAAGACGCACCGGGCTGGGATGTTTCGCTTTCGTGTTAATATTCATAGCACGAAAGTGAAATATCCCAGCTTTTTTGAATTCGCACCAGCACGCTACGCAGTGTGTGTCACAGTGTTGCACATTCGCCGTCTTCGT
CAPN9	NM_016452.1	457	GTTGGTGTGTGTCATGGTACCA	1978	CCCGAGAATTTCTATGAGATT	AATCTCATAGAAGTTCTCGGG	ACCGGCCCGAGAATTTCTATGAGATTGTTAATATTCATAGCAATCTCATAGAAGTTCTCGGGTTTT	TCAGAAGACGCACCGGCCCGAGAATTTCTATGAGATTGTTAATATTCATAGCAATCTCATAGAAGTTCTCGGGTTTTTTGAATTCGCACCAGCACGCTACGCAGTTGGTGTGTGTCATGGTACCATTCGCCGTCTTCGT
CAPN9	NM_016452.1	458	TGCAGTGTGTGTCATGGTACAC	727	CCTTTGGTTTGATGCTGATAA	TTGTCAGCATCAAACCGAAGG	ACCGGCCTTTGGTTTGATGCTGATAAGTTAATATTCATAGCTTGTCAGCATCAAACCGAAGGTTTT	TCAGAAGACGCACCGGCCTTTGGTTTGATGCTGATAAGTTAATATTCATAGCTTGTCAGCATCAAACCGAAGGTTTTTTGAATTCGCACCAGCACGCTACGCATGCAGTGTGTGTCATGGTACACTTCGCCGTCTTCGT
CAPN9	NM_016452.1	459	ACGTGTGTGTGTCATGGTACTG	1089	GCCTATAGTGTAATGGGAATT	AATTCCCGTTACACTGTAGGC	ACCGGGCCTATAGTGTAATGGGAATTGTTAATATTCATAGCAATTCCCGTTACACTGTAGGCTTTT	TCAGAAGACGCACCGGGCCTATAGTGTAATGGGAATTGTTAATATTCATAGCAATTCCCGTTACACTGTAGGCTTTTTTGAATTCGCACCAGCACGCTACGCAACGTGTGTGTGTCATGGTACTGTTCGCCGTCTTCGT
CAPN9	NM_016452.1	4260	GTGTGTGTCAGTGTACACCAGT	1136	GCCAAGTTAAATGGGAGTTAT	ATAGCTCCCATTTAGCTTGGC	ACCGGGCCAAGTTAAATGGGAGTTATGTTAATATTCATAGCATAGCTCCCATTTAGCTTGGCTTTT	TCAGAAGACGCACCGGGCCAAGTTAAATGGGAGTTATGTTAATATTCATAGCATAGCTCCCATTTAGCTTGGCTTTTTTGAATTCGCACCAGCACGCTACGCAGTGTGTGTCAGTGTACACCAGTTTCGCCGTCTTCGT
CAPN9	NM_016452.1	4261	TGCAGTGTCAGTGTACACCACA	1321	CCACTTTGATAAGGTGGAGGT	ATCTCCACTTTATCAAAGTGG	ACCGGCCACTTTGATAAGGTGGAGGTGTTAATATTCATAGCATCTCCACTTTATCAAAGTGGTTTT	TCAGAAGACGCACCGGCCACTTTGATAAGGTGGAGGTGTTAATATTCATAGCATCTCCACTTTATCAAAGTGGTTTTTTGAATTCGCACCAGCACGCTACGCATGCAGTGTCAGTGTACACCACATTCGCCGTCTTCGT
CAPN9	NM_016452.1	5174	TGACGTGTCACAGTGTTGCAAC	410	CCGCAATTTCTTGGATACTTT	AAGGTATCCAGGAAATTGCGG	ACCGGCCGCAATTTCTTGGATACTTTGTTAATATTCATAGCAAGGTATCCAGGAAATTGCGGTTTT	TCAGAAGACGCACCGGCCGCAATTTCTTGGATACTTTGTTAATATTCATAGCAAGGTATCCAGGAAATTGCGGTTTTTTGAATTCGCACCAGCACGCTACGCATGACGTGTCACAGTGTTGCAACTTCGCCGTCTTCGT
CAPN9	NM_016452.1	5175	ACCAGTGTCACAGTGTTGCATG	945	GAGGTGACAGTAGAGGAATTT	AAGTTCCTCTGCTGTCACCTC	ACCGGGAGGTGACAGTAGAGGAATTTGTTAATATTCATAGCAAGTTCCTCTGCTGTCACCTCTTTT	TCAGAAGACGCACCGGGAGGTGACAGTAGAGGAATTTGTTAATATTCATAGCAAGTTCCTCTGCTGTCACCTCTTTTTTGAATTCGCACCAGCACGCTACGCAACCAGTGTCACAGTGTTGCATGTTCGCCGTCTTCGT
CAPN9	NM_016452.1	5176	GTGTGTGTCACAGTGTTGACGT	1763	CAGAGACCTTCCAAATTAAAG	CTTTAGTTTGGAAGGTCTCTG	ACCGGCAGAGACCTTCCAAATTAAAGGTTAATATTCATAGCCTTTAGTTTGGAAGGTCTCTGTTTT	TCAGAAGACGCACCGGCAGAGACCTTCCAAATTAAAGGTTAATATTCATAGCCTTTAGTTTGGAAGGTCTCTGTTTTTTGAATTCGCACCAGCACGCTACGCAGTGTGTGTCACAGTGTTGACGTTTCGCCGTCTTCGT
CARM1	XM_005259708.2	460	GTTGGTGTGTGTCATGGTTGGT	1989	CGATTTCTGTTCCTTCTATAA	TTGTAGAAGGAACAGAAATCG	ACCGGCGATTTCTGTTCCTTCTATAAGTTAATATTCATAGCTTGTAGAAGGAACAGAAATCGTTTT	TCAGAAGACGCACCGGCGATTTCTGTTCCTTCTATAAGTTAATATTCATAGCTTGTAGAAGGAACAGAAATCGTTTTTTGAATTCGCACCAGCACGCTACGCAGTTGGTGTGTGTCATGGTTGGTTTCGCCGTCTTCGT
CARM1	XM_005259708.2	461	TGGTGTGTGTGTCATGGTTGCA	1570	GCAGAATATGATGCAGGATTA	TAGTCCTGCATCATGTTCTGC	ACCGGGCAGAATATGATGCAGGATTAGTTAATATTCATAGCTAGTCCTGCATCATGTTCTGCTTTT	TCAGAAGACGCACCGGGCAGAATATGATGCAGGATTAGTTAATATTCATAGCTAGTCCTGCATCATGTTCTGCTTTTTTGAATTCGCACCAGCACGCTACGCATGGTGTGTGTGTCATGGTTGCATTCGCCGTCTTCGT
CARM1	XM_005259708.2	462	ACACGTGTGTGTCATGGTTGAC	706	CTATGACTTGAGTAGTGTTAT	ATAACACTGCTCAAGTCATAG	ACCGGCTATGACTTGAGTAGTGTTATGTTAATATTCATAGCATAACACTGCTCAAGTCATAGTTTT	TCAGAAGACGCACCGGCTATGACTTGAGTAGTGTTATGTTAATATTCATAGCATAACACTGCTCAAGTCATAGTTTTTTGAATTCGCACCAGCACGCTACGCAACACGTGTGTGTCATGGTTGACTTCGCCGTCTTCGT
CARM1	XM_005259708.2	3766	TGCAGTGTGTTGACACTGCAAC	529	CTATGGGAATTGGGATACTTT	AAAGTGTCCCAGTTCCCATAG	ACCGGCTATGGGAATTGGGATACTTTGTTAATATTCATAGCAAAGTGTCCCAGTTCCCATAGTTTT	TCAGAAGACGCACCGGCTATGGGAATTGGGATACTTTGTTAATATTCATAGCAAAGTGTCCCAGTTCCCATAGTTTTTTGAATTCGCACCAGCACGCTACGCATGCAGTGTGTTGACACTGCAACTTCGCCGTCTTCGT
CARM1	XM_005259708.2	4826	ACCAGTGTCAGTACTGCAACAC	660	GCCACAACAACTTGATTCTTT	AAGGAATCAGGTTGTTGTGGC	ACCGGGCCACAACAACTTGATTCTTTGTTAATATTCATAGCAAGGAATCAGGTTGTTGTGGCTTTT	TCAGAAGACGCACCGGGCCACAACAACTTGATTCTTTGTTAATATTCATAGCAAGGAATCAGGTTGTTGTGGCTTTTTTGAATTCGCACCAGCACGCTACGCAACCAGTGTCAGTACTGCAACACTTCGCCGTCTTCGT
CARM1	XM_005259708.2	5177	TGCAGTGTCACAGTGTTGACCA	2181	CCCTTTACAGCTATGAAGATG	CATCTTCATGGCTGTAGAGGG	ACCGGCCCTTTACAGCTATGAAGATGGTTAATATTCATAGCCATCTTCATGGCTGTAGAGGGTTTT	TCAGAAGACGCACCGGCCCTTTACAGCTATGAAGATGGTTAATATTCATAGCCATCTTCATGGCTGTAGAGGGTTTTTTGAATTCGCACCAGCACGCTACGCATGCAGTGTCACAGTGTTGACCATTCGCCGTCTTCGT
CARM1	XM_005259708.2	5178	ACTGGTGTCACAGTGTTGACAC	617	CCATGGGCTATATGCTCTTTA	TGAAGAGCATGTAGCCCATGG	ACCGGCCATGGGCTATATGCTCTTTAGTTAATATTCATAGCTGAAGAGCATGTAGCCCATGGTTTT	TCAGAAGACGCACCGGCCATGGGCTATATGCTCTTTAGTTAATATTCATAGCTGAAGAGCATGTAGCCCATGGTTTTTTGAATTCGCACCAGCACGCTACGCAACTGGTGTCACAGTGTTGACACTTCGCCGTCTTCGT
CARM1	XM_005259708.2	5179	CAACGTGTCACAGTGTTGACTG	1544	CAGCGGAAATATGTTTCTTAC	GTAGGAAACATGTTTCCGCTG	ACCGGCAGCGGAAATATGTTTCTTACGTTAATATTCATAGCGTAGGAAACATGTTTCCGCTGTTTT	TCAGAAGACGCACCGGCAGCGGAAATATGTTTCTTACGTTAATATTCATAGCGTAGGAAACATGTTTCCGCTGTTTTTTGAATTCGCACCAGCACGCTACGCACAACGTGTCACAGTGTTGACTGTTCGCCGTCTTCGT
CASP1	XM_006718924.1	463	CACAGTGTGTGTCATGGTTGTG	1480	CCAGATATACTACAACTCAAT	ATTGAGTTGTAGTATATCTGG	ACCGGCCAGATATACTACAACTCAATGTTAATATTCATAGCATTGAGTTGTAGTATATCTGGTTTT	TCAGAAGACGCACCGGCCAGATATACTACAACTCAATGTTAATATTCATAGCATTGAGTTGTAGTATATCTGGTTTTTTGAATTCGCACCAGCACGCTACGCACACAGTGTGTGTCATGGTTGTGTTCGCCGTCTTCGT
CASP1	XM_006718924.1	464	GTTGGTGTGTGTCATGCAGTGT	2483	CACACGTCTTGCTCTTATTAT	ATAATGAGAGCAAGACGTGTG	ACCGGCACACGTCTTGCTCTTATTATGTTAATATTCATAGCATAATGAGAGCAAGACGTGTGTTTT	TCAGAAGACGCACCGGCACACGTCTTGCTCTTATTATGTTAATATTCATAGCATAATGAGAGCAAGACGTGTGTTTTTTGAATTCGCACCAGCACGCTACGCAGTTGGTGTGTGTCATGCAGTGTTTCGCCGTCTTCGT
CASP1	XM_006718924.1	465	TGGTGTGTGTGTCATGCAGTCA	2149	GAAGAGTTTGAGGATGATGTT	AGCATCATCCTCAAACTCTTC	ACCGGGAAGAGTTTGAGGATGATGTTGTTAATATTCATAGCAGCATCATCCTCAAACTCTTCTTTT	TCAGAAGACGCACCGGGAAGAGTTTGAGGATGATGTTGTTAATATTCATAGCAGCATCATCCTCAAACTCTTCTTTTTTGAATTCGCACCAGCACGCTACGCATGGTGTGTGTGTCATGCAGTCATTCGCCGTCTTCGT
CASP1	XM_006718924.1	5180	TGCAGTGTCACAGTGTTGTGGT	1539	GAGTGACTTTGATAAGATGTT	AACATCTTGTCAAAGTCACTC	ACCGGGAGTGACTTTGATAAGATGTTGTTAATATTCATAGCAACATCTTGTCAAAGTCACTCTTTT	TCAGAAGACGCACCGGGAGTGACTTTGATAAGATGTTGTTAATATTCATAGCAACATCTTGTCAAAGTCACTCTTTTTTGAATTCGCACCAGCACGCTACGCATGCAGTGTCACAGTGTTGTGGTTTCGCCGTCTTCGT
CASP1	XM_006718924.1	5181	ACACGTGTCACAGTGTTGTGCA	1691	GTGAAGAGATCTTTCTGTAAA	TTTACAGAAGGATCTCTTCAC	ACCGGGTGAAGAGATCTTTCTGTAAAGTTAATATTCATAGCTTTACAGAAGGATCTCTTCACTTTT	TCAGAAGACGCACCGGGTGAAGAGATCTTTCTGTAAAGTTAATATTCATAGCTTTACAGAAGGATCTCTTCACTTTTTTGAATTCGCACCAGCACGCTACGCAACACGTGTCACAGTGTTGTGCATTCGCCGTCTTCGT
CASP1	XM_006718924.1	5182	CAGTGTGTCACAGTGTTGTGAC	767	CCACTGAAAGAGTGGCTTTGG	TCAAAGTCACTCTTTCAGTGG	ACCGGCCACTGAAAGAGTGGCTTTGGGTTAATATTCATAGCTCAAAGTCACTCTTTCAGTGGTTTT	TCAGAAGACGCACCGGCCACTGAAAGAGTGGCTTTGGGTTAATATTCATAGCTCAAAGTCACTCTTTCAGTGGTTTTTTGAATTCGCACCAGCACGCTACGCACAGTGTGTCACAGTGTTGTGACTTCGCCGTCTTCGT
CASP1	XM_006718924.1	5183	GTTGGTGTCACAGTGTTGTGTG	1508	CCACCATTGAAAGAGTGATTT	AAGTCACTCTTTCAGTGGTGG	ACCGGCCACCATTGAAAGAGTGATTTGTTAATATTCATAGCAAGTCACTCTTTCAGTGGTGGTTTT	TCAGAAGACGCACCGGCCACCATTGAAAGAGTGATTTGTTAATATTCATAGCAAGTCACTCTTTCAGTGGTGGTTTTTTGAATTCGCACCAGCACGCTACGCAGTTGGTGTCACAGTGTTGTGTGTTCGCCGTCTTCGT
CASP1	XM_006718924.1	5184	TGGTGTGTCACAGTCAGTGTGT	2411	CACCATTGAAAGAGTGACTTT	AAAGTCACTCTTTCAGTGGTG	ACCGGCACCATTGAAAGAGTGACTTTGTTAATATTCATAGCAAAGTCACTCTTTCAGTGGTGTTTT	TCAGAAGACGCACCGGCACCATTGAAAGAGTGACTTTGTTAATATTCATAGCAAAGTCACTCTTTCAGTGGTGTTTTTTGAATTCGCACCAGCACGCTACGCATGGTGTGTCACAGTCAGTGTGTTTCGCCGTCTTCGT
CASP10	XM_005246907.1	466	ACACGTGTGTGTCATGCAGTAC	1075	AGGACAGATAAGGAACCTATA	TATGGGTTCCTTGTCTGTCCT	ACCGGAGGACAGATAAGGAACCTATAGTTAATATTCATAGCTATGGGTTCCTTGTCTGTCCTTTTT	TCAGAAGACGCACCGGAGGACAGATAAGGAACCTATAGTTAATATTCATAGCTATGGGTTCCTTGTCTGTCCTTTTTTTGAATTCGCACCAGCACGCTACGCAACACGTGTGTGTCATGCAGTACTTCGCCGTCTTCGT
CASP10	XM_005246907.1	3597	TGTGGTGTGTTGACGTGTTGCA	1588	CTCCTTAAGTTTCCTGGTATT	AATGCCAGGAAACTTAGGGAG	ACCGGCTCCTTAAGTTTCCTGGTATTGTTAATATTCATAGCAATGCCAGGAAACTTAGGGAGTTTT	TCAGAAGACGCACCGGCTCCTTAAGTTTCCTGGTATTGTTAATATTCATAGCAATGCCAGGAAACTTAGGGAGTTTTTTGAATTCGCACCAGCACGCTACGCATGTGGTGTGTTGACGTGTTGCATTCGCCGTCTTCGT
CASP10	XM_005246907.1	3598	ACCAGTGTGTTGACGTGTTGAC	520	CAAGTTTCTCTGTATAGGATT	AATCCTATGCAGAGAAACTTG	ACCGGCAAGTTTCTCTGTATAGGATTGTTAATATTCATAGCAATCCTATGCAGAGAAACTTGTTTT	TCAGAAGACGCACCGGCAAGTTTCTCTGTATAGGATTGTTAATATTCATAGCAATCCTATGCAGAGAAACTTGTTTTTTGAATTCGCACCAGCACGCTACGCAACCAGTGTGTTGACGTGTTGACTTCGCCGTCTTCGT
CASP10	XM_005246907.1	5185	ACCAGTGTCACAGTCAGTGTCA	2337	CCCTGAGAACTGTTTACTTTC	GGAAGTAAACGGTTCTCAGGG	ACCGGCCCTGAGAACTGTTTACTTTCGTTAATATTCATAGCGGAAGTAAACGGTTCTCAGGGTTTT	TCAGAAGACGCACCGGCCCTGAGAACTGTTTACTTTCGTTAATATTCATAGCGGAAGTAAACGGTTCTCAGGGTTTTTTGAATTCGCACCAGCACGCTACGCAACCAGTGTCACAGTCAGTGTCATTCGCCGTCTTCGT
CASP10	XM_005246907.1	5186	CATGGTGTCACAGTCAGTGTAC	1060	CTGGCTATGAAATCTTAAGGT	ACCTTGAGATTTCATGGCCAG	ACCGGCTGGCTATGAAATCTTAAGGTGTTAATATTCATAGCACCTTGAGATTTCATGGCCAGTTTT	TCAGAAGACGCACCGGCTGGCTATGAAATCTTAAGGTGTTAATATTCATAGCACCTTGAGATTTCATGGCCAGTTTTTTGAATTCGCACCAGCACGCTACGCACATGGTGTCACAGTCAGTGTACTTCGCCGTCTTCGT
CASP10	XM_005246907.1	5187	GTACGTGTCACAGTCAGTGTTG	3006	CAGCAAGTCTTGAAGTTTCTT	AAGAGACTTCAAGACTTGCTG	ACCGGCAGCAAGTCTTGAAGTTTCTTGTTAATATTCATAGCAAGAGACTTCAAGACTTGCTGTTTT	TCAGAAGACGCACCGGCAGCAAGTCTTGAAGTTTCTTGTTAATATTCATAGCAAGAGACTTCAAGACTTGCTGTTTTTTGAATTCGCACCAGCACGCTACGCAGTACGTGTCACAGTCAGTGTTGTTCGCCGTCTTCGT
CASP10	XM_005246907.1	5188	ACCAGTGTCACAGTCAGTCAGT	1805	CACATAGAGGATTCTACTTTC	GAAAGTAGAATCCTCTGTGTG	ACCGGCACATAGAGGATTCTACTTTCGTTAATATTCATAGCGAAAGTAGAATCCTCTGTGTGTTTT	TCAGAAGACGCACCGGCACATAGAGGATTCTACTTTCGTTAATATTCATAGCGAAAGTAGAATCCTCTGTGTGTTTTTTGAATTCGCACCAGCACGCTACGCAACCAGTGTCACAGTCAGTCAGTTTCGCCGTCTTCGT
CASP10	XM_005246907.1	5189	CAACGTGTCACAGTCAGTCACA	1511	CCTTGGAGTACATAGAGGATT	AATCCTCTGTGTGCTCCAAGG	ACCGGCCTTGGAGTACATAGAGGATTGTTAATATTCATAGCAATCCTCTGTGTGCTCCAAGGTTTT	TCAGAAGACGCACCGGCCTTGGAGTACATAGAGGATTGTTAATATTCATAGCAATCCTCTGTGTGCTCCAAGGTTTTTTGAATTCGCACCAGCACGCTACGCACAACGTGTCACAGTCAGTCACATTCGCCGTCTTCGT
CASP14	NM_012114.2	467	CACAGTGTGTGTCATGCAGTTG	1958	GTCATCAAAGATAGCCCATAA	TTGTGGGCTGTCTTTGATGAC	ACCGGGTCATCAAAGATAGCCCATAAGTTAATATTCATAGCTTGTGGGCTGTCTTTGATGACTTTT	TCAGAAGACGCACCGGGTCATCAAAGATAGCCCATAAGTTAATATTCATAGCTTGTGGGCTGTCTTTGATGACTTTTTTGAATTCGCACCAGCACGCTACGCACACAGTGTGTGTCATGCAGTTGTTCGCCGTCTTCGT
CASP14	NM_012114.2	468	TGGTGTGTGTGTCATGCACAGT	1020	GCTGAGATTTGAAAGCACTAT	ATGGTGCTTTCGAATCTCAGC	ACCGGGCTGAGATTTGAAAGCACTATGTTAATATTCATAGCATGGTGCTTTCGAATCTCAGCTTTT	TCAGAAGACGCACCGGGCTGAGATTTGAAAGCACTATGTTAATATTCATAGCATGGTGCTTTCGAATCTCAGCTTTTTTGAATTCGCACCAGCACGCTACGCATGGTGTGTGTGTCATGCACAGTTTCGCCGTCTTCGT
CASP14	NM_012114.2	4245	CAACGTGTCAGTGTACCACACA	912	GCGAGTTAAGCCTAAGGTGTA	TACACCTTGGGCTTAGCTCGC	ACCGGGCGAGTTAAGCCTAAGGTGTAGTTAATATTCATAGCTACACCTTGGGCTTAGCTCGCTTTT	TCAGAAGACGCACCGGGCGAGTTAAGCCTAAGGTGTAGTTAATATTCATAGCTACACCTTGGGCTTAGCTCGCTTTTTTGAATTCGCACCAGCACGCTACGCACAACGTGTCAGTGTACCACACATTCGCCGTCTTCGT
CASP14	NM_012114.2	4246	GTGTGTGTCAGTGTACCACAAC	500	CAGATGCCTTGCATGTTTATT	AATAAACGTGCAAGGCATCTG	ACCGGCAGATGCCTTGCATGTTTATTGTTAATATTCATAGCAATAAACGTGCAAGGCATCTGTTTT	TCAGAAGACGCACCGGCAGATGCCTTGCATGTTTATTGTTAATATTCATAGCAATAAACGTGCAAGGCATCTGTTTTTTGAATTCGCACCAGCACGCTACGCAGTGTGTGTCAGTGTACCACAACTTCGCCGTCTTCGT
CASP14	NM_012114.2	5190	GTGTGTGTCACAGTCAGTCAAC	437	CCTGGATGCTTTGGAACATAT	ATGTGTTCCAGAGCATCCAGG	ACCGGCCTGGATGCTTTGGAACATATGTTAATATTCATAGCATGTGTTCCAGAGCATCCAGGTTTT	TCAGAAGACGCACCGGCCTGGATGCTTTGGAACATATGTTAATATTCATAGCATGTGTTCCAGAGCATCCAGGTTTTTTGAATTCGCACCAGCACGCTACGCAGTGTGTGTCACAGTCAGTCAACTTCGCCGTCTTCGT
CASP14	NM_012114.2	5191	TGTGGTGTCACAGTCAGTCATG	645	CCTGGTGGGTGTGTTCATGAA	TTCGTGAACACATCCACCAGG	ACCGGCCTGGTGGGTGTGTTCATGAAGTTAATATTCATAGCTTCGTGAACACATCCACCAGGTTTT	TCAGAAGACGCACCGGCCTGGTGGGTGTGTTCATGAAGTTAATATTCATAGCTTCGTGAACACATCCACCAGGTTTTTTGAATTCGCACCAGCACGCTACGCATGTGGTGTCACAGTCAGTCATGTTCGCCGTCTTCGT
CASP14	NM_012114.2	5192	CAACGTGTCACAGTCAGTACGT	1650	GCAGAAGCAGAGTTGGTTTAA	TTGAACCAGCTCTGCTTCTGC	ACCGGGCAGAAGCAGAGTTGGTTTAAGTTAATATTCATAGCTTGAACCAGCTCTGCTTCTGCTTTT	TCAGAAGACGCACCGGGCAGAAGCAGAGTTGGTTTAAGTTAATATTCATAGCTTGAACCAGCTCTGCTTCTGCTTTTTTGAATTCGCACCAGCACGCTACGCACAACGTGTCACAGTCAGTACGTTTCGCCGTCTTCGT
CASP14	NM_012114.2	5193	GTTGGTGTCACAGTCAGTACCA	1512	GCAGAGTTGGTTTAAGAAGGA	TCCTTCTTGAACCAGCTCTGC	ACCGGGCAGAGTTGGTTTAAGAAGGAGTTAATATTCATAGCTCCTTCTTGAACCAGCTCTGCTTTT	TCAGAAGACGCACCGGGCAGAGTTGGTTTAAGAAGGAGTTAATATTCATAGCTCCTTCTTGAACCAGCTCTGCTTTTTTGAATTCGCACCAGCACGCTACGCAGTTGGTGTCACAGTCAGTACCATTCGCCGTCTTCGT
CASP2	NM_001224.4	469	ACCAGTGTGTGTCATGCACACA	1377	CACTCCCTAGATAATAAAGAT	ATCTTTATTGTCTAGGGAGTG	ACCGGCACTCCCTAGATAATAAAGATGTTAATATTCATAGCATCTTTATTGTCTAGGGAGTGTTTT	TCAGAAGACGCACCGGCACTCCCTAGATAATAAAGATGTTAATATTCATAGCATCTTTATTGTCTAGGGAGTGTTTTTTGAATTCGCACCAGCACGCTACGCAACCAGTGTGTGTCATGCACACATTCGCCGTCTTCGT
CASP2	NM_001224.4	470	CATGGTGTGTGTCATGCACAAC	534	CTAGTCACCTTCTTCAAGTTT	AAGCTTGAAGAGGGTGACTAG	ACCGGCTAGTCACCTTCTTCAAGTTTGTTAATATTCATAGCAAGCTTGAAGAGGGTGACTAGTTTT	TCAGAAGACGCACCGGCTAGTCACCTTCTTCAAGTTTGTTAATATTCATAGCAAGCTTGAAGAGGGTGACTAGTTTTTTGAATTCGCACCAGCACGCTACGCACATGGTGTGTGTCATGCACAACTTCGCCGTCTTCGT
CASP2	NM_001224.4	471	GTACGTGTGTGTCATGCACATG	1315	GTTGAGCTGTGATTACGATTT	AAGTCGTAGTCACAGCTCAAC	ACCGGGTTGAGCTGTGATTACGATTTGTTAATATTCATAGCAAGTCGTAGTCACAGCTCAACTTTT	TCAGAAGACGCACCGGGTTGAGCTGTGATTACGATTTGTTAATATTCATAGCAAGTCGTAGTCACAGCTCAACTTTTTTGAATTCGCACCAGCACGCTACGCAGTACGTGTGTGTCATGCACATGTTCGCCGTCTTCGT
CASP2	NM_001224.4	472	ACCAGTGTGTGTCATGCAACGT	1358	GATATGTTGCTTACCACCTTT	AAGGGTGGTGAGCAACATATC	ACCGGGATATGTTGCTTACCACCTTTGTTAATATTCATAGCAAGGGTGGTGAGCAACATATCTTTT	TCAGAAGACGCACCGGGATATGTTGCTTACCACCTTTGTTAATATTCATAGCAAGGGTGGTGAGCAACATATCTTTTTTGAATTCGCACCAGCACGCTACGCAACCAGTGTGTGTCATGCAACGTTTCGCCGTCTTCGT
CASP2	NM_001224.4	473	CAACGTGTGTGTCATGCAACCA	2400	CCACGCGTTCAGATATGATAT	ATATCATGTCTGAGCGCGTGG	ACCGGCCACGCGTTCAGATATGATATGTTAATATTCATAGCATATCATGTCTGAGCGCGTGGTTTT	TCAGAAGACGCACCGGCCACGCGTTCAGATATGATATGTTAATATTCATAGCATATCATGTCTGAGCGCGTGGTTTTTTGAATTCGCACCAGCACGCTACGCACAACGTGTGTGTCATGCAACCATTCGCCGTCTTCGT
CASP2	NM_001224.4	3575	ACTGGTGTGTTGCATGTGCATG	1148	CCTGCTTCATATTTCTCCTTT	AAGGGAGAGATATGAAGCAGG	ACCGGCCTGCTTCATATTTCTCCTTTGTTAATATTCATAGCAAGGGAGAGATATGAAGCAGGTTTT	TCAGAAGACGCACCGGCCTGCTTCATATTTCTCCTTTGTTAATATTCATAGCAAGGGAGAGATATGAAGCAGGTTTTTTGAATTCGCACCAGCACGCTACGCAACTGGTGTGTTGCATGTGCATGTTCGCCGTCTTCGT
CASP2	NM_001224.4	4614	GTTGGTGTCAGTACGTGTCAAC	486	CCAGCTTTGGTTGGACTTATT	AATAGGTCCAACCAAGGCTGG	ACCGGCCAGCTTTGGTTGGACTTATTGTTAATATTCATAGCAATAGGTCCAACCAAGGCTGGTTTT	TCAGAAGACGCACCGGCCAGCTTTGGTTGGACTTATTGTTAATATTCATAGCAATAGGTCCAACCAAGGCTGGTTTTTTGAATTCGCACCAGCACGCTACGCAGTTGGTGTCAGTACGTGTCAACTTCGCCGTCTTCGT
CASP2	NM_001224.4	5194	TGCAGTGTCACAGTCAGTACAC	699	CACACTTCTAGCTGGTATATA	TATATGCCAGCTGGAAGTGTG	ACCGGCACACTTCTAGCTGGTATATAGTTAATATTCATAGCTATATGCCAGCTGGAAGTGTGTTTT	TCAGAAGACGCACCGGCACACTTCTAGCTGGTATATAGTTAATATTCATAGCTATATGCCAGCTGGAAGTGTGTTTTTTGAATTCGCACCAGCACGCTACGCATGCAGTGTCACAGTCAGTACACTTCGCCGTCTTCGT
CASP3	NM_032991.2	474	GTGTGTGTGTGTCATGCAACAC	499	GCGAATTAATGGACTTTGGAA	TTCCAGAGTCCATTGATTCGC	ACCGGGCGAATTAATGGACTTTGGAAGTTAATATTCATAGCTTCCAGAGTCCATTGATTCGCTTTT	TCAGAAGACGCACCGGGCGAATTAATGGACTTTGGAAGTTAATATTCATAGCTTCCAGAGTCCATTGATTCGCTTTTTTGAATTCGCACCAGCACGCTACGCAGTGTGTGTGTGTCATGCAACACTTCGCCGTCTTCGT
CASP3	NM_032991.2	475	TGTGGTGTGTGTCATGCAACTG	1465	CCGAAAGGTGGTAATAGAATT	AATTCTGTTGCCACCTTTCGG	ACCGGCCGAAAGGTGGTAATAGAATTGTTAATATTCATAGCAATTCTGTTGCCACCTTTCGGTTTT	TCAGAAGACGCACCGGCCGAAAGGTGGTAATAGAATTGTTAATATTCATAGCAATTCTGTTGCCACCTTTCGGTTTTTTGAATTCGCACCAGCACGCTACGCATGTGGTGTGTGTCATGCAACTGTTCGCCGTCTTCGT
CASP3	NM_032991.2	476	CAACGTGTGTGTCATGCATGGT	1664	GTGGAATTGATGTGTGATGTT	AACATCACGCATCAATTCCAC	ACCGGGTGGAATTGATGTGTGATGTTGTTAATATTCATAGCAACATCACGCATCAATTCCACTTTT	TCAGAAGACGCACCGGGTGGAATTGATGTGTGATGTTGTTAATATTCATAGCAACATCACGCATCAATTCCACTTTTTTGAATTCGCACCAGCACGCTACGCACAACGTGTGTGTCATGCATGGTTTCGCCGTCTTCGT
CASP3	NM_032991.2	477	GTTGGTGTGTGTCATGCATGCA	1642	ATCCCTGGACAATAGTTATAA	TTATAACTGTTGTCCAGGGAT	ACCGGATCCCTGGACAATAGTTATAAGTTAATATTCATAGCTTATAACTGTTGTCCAGGGATTTTT	TCAGAAGACGCACCGGATCCCTGGACAATAGTTATAAGTTAATATTCATAGCTTATAACTGTTGTCCAGGGATTTTTTTGAATTCGCACCAGCACGCTACGCAGTTGGTGTGTGTCATGCATGCATTCGCCGTCTTCGT
CASP3	NM_032991.2	3585	ACGTGTGTGTTGACGTGTGTCA	2121	CCTGAGGTGGGTTTATGTGTA	TATACATAAACCCATCTCAGG	ACCGGCCTGAGGTGGGTTTATGTGTAGTTAATATTCATAGCTATACATAAACCCATCTCAGGTTTT	TCAGAAGACGCACCGGCCTGAGGTGGGTTTATGTGTAGTTAATATTCATAGCTATACATAAACCCATCTCAGGTTTTTTGAATTCGCACCAGCACGCTACGCAACGTGTGTGTTGACGTGTGTCATTCGCCGTCTTCGT
CASP3	NM_032991.2	3586	CAACGTGTGTTGACGTGTGTAC	1090	CTAAAGGTGGTGAGGTAATAA	TTATTGCCTCACCACCTTTAG	ACCGGCTAAAGGTGGTGAGGTAATAAGTTAATATTCATAGCTTATTGCCTCACCACCTTTAGTTTT	TCAGAAGACGCACCGGCTAAAGGTGGTGAGGTAATAAGTTAATATTCATAGCTTATTGCCTCACCACCTTTAGTTTTTTGAATTCGCACCAGCACGCTACGCACAACGTGTGTTGACGTGTGTACTTCGCCGTCTTCGT
CASP3	NM_032991.2	4629	ACGTGTGTCAGTACGTCACACA	1533	TCCACAGCACTTGGTTATTAT	ATAATAACCAGGTGCTGTGGA	ACCGGTCCACAGCACTTGGTTATTATGTTAATATTCATAGCATAATAACCAGGTGCTGTGGATTTT	TCAGAAGACGCACCGGTCCACAGCACTTGGTTATTATGTTAATATTCATAGCATAATAACCAGGTGCTGTGGATTTTTTGAATTCGCACCAGCACGCTACGCAACGTGTGTCAGTACGTCACACATTCGCCGTCTTCGT
CASP3	NM_032991.2	4630	CAACGTGTCAGTACGTCACAAC	579	ATGCCGACAAGTTTGAATTTA	TAAATTCAAGCTTGTCGGCAT	ACCGGATGCCGACAAGTTTGAATTTAGTTAATATTCATAGCTAAATTCAAGCTTGTCGGCATTTTT	TCAGAAGACGCACCGGATGCCGACAAGTTTGAATTTAGTTAATATTCATAGCTAAATTCAAGCTTGTCGGCATTTTTTTGAATTCGCACCAGCACGCTACGCACAACGTGTCAGTACGTCACAACTTCGCCGTCTTCGT
CASP4	NM_033306.2	478	TGCAGTGTGTGTCATGCATGAC	731	GCAATGTATGGCAGGATAAAT	ATTTGTCCTGCCATACGTTGC	ACCGGGCAATGTATGGCAGGATAAATGTTAATATTCATAGCATTTGTCCTGCCATACGTTGCTTTT	TCAGAAGACGCACCGGGCAATGTATGGCAGGATAAATGTTAATATTCATAGCATTTGTCCTGCCATACGTTGCTTTTTTGAATTCGCACCAGCACGCTACGCATGCAGTGTGTGTCATGCATGACTTCGCCGTCTTCGT
CASP4	NM_033306.2	3576	GTACGTGTGTTGCATGTGACGT	1172	CCGAGGAGTGGAGTTGACTTT	AAAGTCAGCTCCATTCCTCGG	ACCGGCCGAGGAGTGGAGTTGACTTTGTTAATATTCATAGCAAAGTCAGCTCCATTCCTCGGTTTT	TCAGAAGACGCACCGGCCGAGGAGTGGAGTTGACTTTGTTAATATTCATAGCAAAGTCAGCTCCATTCCTCGGTTTTTTGAATTCGCACCAGCACGCTACGCAGTACGTGTGTTGCATGTGACGTTTCGCCGTCTTCGT
CASP4	NM_033306.2	3577	TGTGGTGTGTTGCATGTGACCA	2209	CAAGAGAAGCAATGTATGGTA	TGCCATACGTTGCTTCTCTTG	ACCGGCAAGAGAAGCAATGTATGGTAGTTAATATTCATAGCTGCCATACGTTGCTTCTCTTGTTTT	TCAGAAGACGCACCGGCAAGAGAAGCAATGTATGGTAGTTAATATTCATAGCTGCCATACGTTGCTTCTCTTGTTTTTTGAATTCGCACCAGCACGCTACGCATGTGGTGTGTTGCATGTGACCATTCGCCGTCTTCGT
CASP4	NM_033306.2	3578	ACCAGTGTGTTGCATGTGACAC	865	GCACCTTCATTAGTATAGCTT	AAGCTGTACTAATGAAGGTGC	ACCGGGCACCTTCATTAGTATAGCTTGTTAATATTCATAGCAAGCTGTACTAATGAAGGTGCTTTT	TCAGAAGACGCACCGGGCACCTTCATTAGTATAGCTTGTTAATATTCATAGCAAGCTGTACTAATGAAGGTGCTTTTTTGAATTCGCACCAGCACGCTACGCAACCAGTGTGTTGCATGTGACACTTCGCCGTCTTCGT
CASP4	NM_033306.2	5195	ACGTGTGTCACAGTCAGTACTG	1950	CCCTCCTTAATCAACTTTAAG	CTTGAAGTTGATTAAGGAGGG	ACCGGCCCTCCTTAATCAACTTTAAGGTTAATATTCATAGCCTTGAAGTTGATTAAGGAGGGTTTT	TCAGAAGACGCACCGGCCCTCCTTAATCAACTTTAAGGTTAATATTCATAGCCTTGAAGTTGATTAAGGAGGGTTTTTTGAATTCGCACCAGCACGCTACGCAACGTGTGTCACAGTCAGTACTGTTCGCCGTCTTCGT
CASP4	NM_033306.2	5196	GTTGGTGTCACAGTCAGTTGGT	1435	GTCATGGCAGATTCTATGTAA	TTGCATAGAGTCTGCCATGAC	ACCGGGTCATGGCAGATTCTATGTAAGTTAATATTCATAGCTTGCATAGAGTCTGCCATGACTTTT	TCAGAAGACGCACCGGGTCATGGCAGATTCTATGTAAGTTAATATTCATAGCTTGCATAGAGTCTGCCATGACTTTTTTGAATTCGCACCAGCACGCTACGCAGTTGGTGTCACAGTCAGTTGGTTTCGCCGTCTTCGT
CASP4	NM_033306.2	5197	TGGTGTGTCACAGTCAGTTGCA	1094	CGTATGGCAGGATAAATGTTT	AAGCATTTGTCCTGCCATACG	ACCGGCGTATGGCAGGATAAATGTTTGTTAATATTCATAGCAAGCATTTGTCCTGCCATACGTTTT	TCAGAAGACGCACCGGCGTATGGCAGGATAAATGTTTGTTAATATTCATAGCAAGCATTTGTCCTGCCATACGTTTTTTGAATTCGCACCAGCACGCTACGCATGGTGTGTCACAGTCAGTTGCATTCGCCGTCTTCGT
CASP4	NM_033306.2	5198	ACACGTGTCACAGTCAGTTGAC	438	CTGGGTAAAGATTTCCTCATT	AGTGAGGAAATCTTTGCCCAG	ACCGGCTGGGTAAAGATTTCCTCATTGTTAATATTCATAGCAGTGAGGAAATCTTTGCCCAGTTTT	TCAGAAGACGCACCGGCTGGGTAAAGATTTCCTCATTGTTAATATTCATAGCAGTGAGGAAATCTTTGCCCAGTTTTTTGAATTCGCACCAGCACGCTACGCAACACGTGTCACAGTCAGTTGACTTCGCCGTCTTCGT
CASP5	XM_006718925.1	479	ACGTGTGTGTGTCATGCATGTG	1553	GAATCGTGTGGCTCATTAAAT	ATTTGATGAGCCACGCGATTC	ACCGGGAATCGTGTGGCTCATTAAATGTTAATATTCATAGCATTTGATGAGCCACGCGATTCTTTT	TCAGAAGACGCACCGGGAATCGTGTGGCTCATTAAATGTTAATATTCATAGCATTTGATGAGCCACGCGATTCTTTTTTGAATTCGCACCAGCACGCTACGCAACGTGTGTGTGTCATGCATGTGTTCGCCGTCTTCGT
CASP5	XM_006718925.1	5199	CACAGTGTCACAGTCAGTTGTG	1241	GTCCTTTGACAGCATGTTCTT	AAGAACGTGCTGTCAGAGGAC	ACCGGGTCCTTTGACAGCATGTTCTTGTTAATATTCATAGCAAGAACGTGCTGTCAGAGGACTTTT	TCAGAAGACGCACCGGGTCCTTTGACAGCATGTTCTTGTTAATATTCATAGCAAGAACGTGCTGTCAGAGGACTTTTTTGAATTCGCACCAGCACGCTACGCACACAGTGTCACAGTCAGTTGTGTTCGCCGTCTTCGT
CASP5	XM_006718925.1	5200	GTTGGTGTCACAGTCACAGTGT	1614	GACACCATCTTCCAGATATTT	GAATATCTGGAAGATGGTGTC	ACCGGGACACCATCTTCCAGATATTTGTTAATATTCATAGCGAATATCTGGAAGATGGTGTCTTTT	TCAGAAGACGCACCGGGACACCATCTTCCAGATATTTGTTAATATTCATAGCGAATATCTGGAAGATGGTGTCTTTTTTGAATTCGCACCAGCACGCTACGCAGTTGGTGTCACAGTCACAGTGTTTCGCCGTCTTCGT
CASP5	XM_006718925.1	5201	TGGTGTGTCACAGTCACAGTCA	1430	GCTACATTGTGGTTGATGAAA	TTTCGTCAACCACAGTGTAGC	ACCGGGCTACATTGTGGTTGATGAAAGTTAATATTCATAGCTTTCGTCAACCACAGTGTAGCTTTT	TCAGAAGACGCACCGGGCTACATTGTGGTTGATGAAAGTTAATATTCATAGCTTTCGTCAACCACAGTGTAGCTTTTTTGAATTCGCACCAGCACGCTACGCATGGTGTGTCACAGTCACAGTCATTCGCCGTCTTCGT
CASP5	XM_006718925.1	5202	ACACGTGTCACAGTCACAGTAC	978	CAGCATGTTCTTGGTACTTAT	ATGAGTACCAAGAACGTGCTG	ACCGGCAGCATGTTCTTGGTACTTATGTTAATATTCATAGCATGAGTACCAAGAACGTGCTGTTTT	TCAGAAGACGCACCGGCAGCATGTTCTTGGTACTTATGTTAATATTCATAGCATGAGTACCAAGAACGTGCTGTTTTTTGAATTCGCACCAGCACGCTACGCAACACGTGTCACAGTCACAGTACTTCGCCGTCTTCGT
CASP5	XM_006718925.1	5203	CACAGTGTCACAGTCACAGTTG	1482	GCACGTTCTTGGTGCTTATGT	ACATGAGTACCAAGAACGTGC	ACCGGGCACGTTCTTGGTGCTTATGTGTTAATATTCATAGCACATGAGTACCAAGAACGTGCTTTT	TCAGAAGACGCACCGGGCACGTTCTTGGTGCTTATGTGTTAATATTCATAGCACATGAGTACCAAGAACGTGCTTTTTTGAATTCGCACCAGCACGCTACGCACACAGTGTCACAGTCACAGTTGTTCGCCGTCTTCGT
CASP5	XM_006718925.1	5204	TGGTGTGTCACAGTCACACAGT	1034	CGGATGTGTTGCTTTATGATA	TGTCATAAAGCAGCACATCCG	ACCGGCGGATGTGTTGCTTTATGATAGTTAATATTCATAGCTGTCATAAAGCAGCACATCCGTTTT	TCAGAAGACGCACCGGCGGATGTGTTGCTTTATGATAGTTAATATTCATAGCTGTCATAAAGCAGCACATCCGTTTTTTGAATTCGCACCAGCACGCTACGCATGGTGTGTCACAGTCACACAGTTTCGCCGTCTTCGT
CASP5	XM_006718925.1	5205	ACCAGTGTCACAGTCACACACA	1132	GCTGCTTTATGACACTATCTT	AAGATGGTGTCATAAAGCAGC	ACCGGGCTGCTTTATGACACTATCTTGTTAATATTCATAGCAAGATGGTGTCATAAAGCAGCTTTT	TCAGAAGACGCACCGGGCTGCTTTATGACACTATCTTGTTAATATTCATAGCAAGATGGTGTCATAAAGCAGCTTTTTTGAATTCGCACCAGCACGCTACGCAACCAGTGTCACAGTCACACACATTCGCCGTCTTCGT
CASP6	XM_005263271.2	480	ACACGTGTGTGTCATGACGTGT	1488	CCTTTGGATGTAGTAGATAAT	ATTATCTACTACATCCAAAGG	ACCGGCCTTTGGATGTAGTAGATAATGTTAATATTCATAGCATTATCTACTACATCCAAAGGTTTT	TCAGAAGACGCACCGGCCTTTGGATGTAGTAGATAATGTTAATATTCATAGCATTATCTACTACATCCAAAGGTTTTTTGAATTCGCACCAGCACGCTACGCAACACGTGTGTGTCATGACGTGTTTCGCCGTCTTCGT
CASP6	XM_005263271.2	3579	CAGTGTGTGTTGCATGTGACTG	1778	GACTTCCTCATGTGTTATTCT	AGAGTAACACATGAGGAAGTC	ACCGGGACTTCCTCATGTGTTATTCTGTTAATATTCATAGCAGAGTAACACATGAGGAAGTCTTTT	TCAGAAGACGCACCGGGACTTCCTCATGTGTTATTCTGTTAATATTCATAGCAGAGTAACACATGAGGAAGTCTTTTTTGAATTCGCACCAGCACGCTACGCACAGTGTGTGTTGCATGTGACTGTTCGCCGTCTTCGT
CASP6	XM_005263271.2	3580	TGTGGTGTGTTGCATGTGTGGT	1782	CTCATGTGTTACTCTGTTGTA	TGCAACAGAGTAACACATGAG	ACCGGCTCATGTGTTACTCTGTTGTAGTTAATATTCATAGCTGCAACAGAGTAACACATGAGTTTT	TCAGAAGACGCACCGGCTCATGTGTTACTCTGTTGTAGTTAATATTCATAGCTGCAACAGAGTAACACATGAGTTTTTTGAATTCGCACCAGCACGCTACGCATGTGGTGTGTTGCATGTGTGGTTTCGCCGTCTTCGT
CASP6	XM_005263271.2	3581	ACGTGTGTGTTGCATGTGTGCA	1563	GTTAGGGTGAAGTATTATGGT	ACCATAATGCTTCACCCTAAC	ACCGGGTTAGGGTGAAGTATTATGGTGTTAATATTCATAGCACCATAATGCTTCACCCTAACTTTT	TCAGAAGACGCACCGGGTTAGGGTGAAGTATTATGGTGTTAATATTCATAGCACCATAATGCTTCACCCTAACTTTTTTGAATTCGCACCAGCACGCTACGCAACGTGTGTGTTGCATGTGTGCATTCGCCGTCTTCGT
CASP6	XM_005263271.2	5206	CATGGTGTCACAGTCACACAAC	250	GCGTGGTTATTCACACTTGTA	TACAGGTGTGAGTAACCACGC	ACCGGGCGTGGTTATTCACACTTGTAGTTAATATTCATAGCTACAGGTGTGAGTAACCACGCTTTT	TCAGAAGACGCACCGGGCGTGGTTATTCACACTTGTAGTTAATATTCATAGCTACAGGTGTGAGTAACCACGCTTTTTTGAATTCGCACCAGCACGCTACGCACATGGTGTCACAGTCACACAACTTCGCCGTCTTCGT
CASP6	XM_005263271.2	5207	GTACGTGTCACAGTCACACATG	1357	CAGCTTGACCAATATGGAGAA	TTCTCCATGTTGGTCAGGCTG	ACCGGCAGCTTGACCAATATGGAGAAGTTAATATTCATAGCTTCTCCATGTTGGTCAGGCTGTTTT	TCAGAAGACGCACCGGCAGCTTGACCAATATGGAGAAGTTAATATTCATAGCTTCTCCATGTTGGTCAGGCTGTTTTTTGAATTCGCACCAGCACGCTACGCAGTACGTGTCACAGTCACACATGTTCGCCGTCTTCGT
CASP6	XM_005263271.2	5208	ACCAGTGTCACAGTCACAACGT	1245	GCCTAGTAGAGAACTGCTTTA	TAAGGCAGTTCTCTGCTAGGC	ACCGGGCCTAGTAGAGAACTGCTTTAGTTAATATTCATAGCTAAGGCAGTTCTCTGCTAGGCTTTT	TCAGAAGACGCACCGGGCCTAGTAGAGAACTGCTTTAGTTAATATTCATAGCTAAGGCAGTTCTCTGCTAGGCTTTTTTGAATTCGCACCAGCACGCTACGCAACCAGTGTCACAGTCACAACGTTTCGCCGTCTTCGT
CASP6	XM_005263271.2	5209	CAACGTGTCACAGTCACAACCA	2561	CGAAGGCAATCACATTTATGT	GCATAAATGTGATTGCCTTCG	ACCGGCGAAGGCAATCACATTTATGTGTTAATATTCATAGCGCATAAATGTGATTGCCTTCGTTTT	TCAGAAGACGCACCGGCGAAGGCAATCACATTTATGTGTTAATATTCATAGCGCATAAATGTGATTGCCTTCGTTTTTTGAATTCGCACCAGCACGCTACGCACAACGTGTCACAGTCACAACCATTCGCCGTCTTCGT
CASP7	XM_006718016.1	481	CATGGTGTGTGTCATGACGTCA	1942	AGGATTTGACAGCCTACTTTA	TAAAGTGGGCTGTCAAATCCT	ACCGGAGGATTTGACAGCCTACTTTAGTTAATATTCATAGCTAAAGTGGGCTGTCAAATCCTTTTT	TCAGAAGACGCACCGGAGGATTTGACAGCCTACTTTAGTTAATATTCATAGCTAAAGTGGGCTGTCAAATCCTTTTTTTGAATTCGCACCAGCACGCTACGCACATGGTGTGTGTCATGACGTCATTCGCCGTCTTCGT
CASP7	XM_006718016.1	482	GTCAGTGTGTGTCATGACGTAC	1220	TACTTCAGTCAATAGCCATAT	ATATGGCTATTGACTGAAGTA	ACCGGTACTTCAGTCAATAGCCATATGTTAATATTCATAGCATATGGCTATTGACTGAAGTATTTT	TCAGAAGACGCACCGGTACTTCAGTCAATAGCCATATGTTAATATTCATAGCATATGGCTATTGACTGAAGTATTTTTTGAATTCGCACCAGCACGCTACGCAGTCAGTGTGTGTCATGACGTACTTCGCCGTCTTCGT
CASP7	XM_006718016.1	483	TGGTGTGTGTGTCATGACGTTG	1866	TTTGACGTGATTGTCTATAAT	ATTATAGACAATCACGTCAAA	ACCGGTTTGACGTGATTGTCTATAATGTTAATATTCATAGCATTATAGACAATCACGTCAAATTTT	TCAGAAGACGCACCGGTTTGACGTGATTGTCTATAATGTTAATATTCATAGCATTATAGACAATCACGTCAAATTTTTTGAATTCGCACCAGCACGCTACGCATGGTGTGTGTGTCATGACGTTGTTCGCCGTCTTCGT
CASP7	XM_006718016.1	3582	CAACGTGTGTTGCATGTGTGAC	645	GCCTGCATCTTCTTAAGCTAT	ATGGCTTAAGAGGATGCAGGC	ACCGGGCCTGCATCTTCTTAAGCTATGTTAATATTCATAGCATGGCTTAAGAGGATGCAGGCTTTT	TCAGAAGACGCACCGGGCCTGCATCTTCTTAAGCTATGTTAATATTCATAGCATGGCTTAAGAGGATGCAGGCTTTTTTGAATTCGCACCAGCACGCTACGCACAACGTGTGTTGCATGTGTGACTTCGCCGTCTTCGT
CASP7	XM_006718016.1	3583	GTCAGTGTGTTGCATGTGTGTG	1263	GCTGACTTCTTCTTCGCTTAT	ATAGGCGAAGAGGAAGTCAGC	ACCGGGCTGACTTCTTCTTCGCTTATGTTAATATTCATAGCATAGGCGAAGAGGAAGTCAGCTTTT	TCAGAAGACGCACCGGGCTGACTTCTTCTTCGCTTATGTTAATATTCATAGCATAGGCGAAGAGGAAGTCAGCTTTTTTGAATTCGCACCAGCACGCTACGCAGTCAGTGTGTTGCATGTGTGTGTTCGCCGTCTTCGT
CASP7	XM_006718016.1	4698	TGACGTGTCAGTACCACAACAC	595	AGCTGGGCAAATGCATTATAA	TTATGATGCATTTGCCCAGCT	ACCGGAGCTGGGCAAATGCATTATAAGTTAATATTCATAGCTTATGATGCATTTGCCCAGCTTTTT	TCAGAAGACGCACCGGAGCTGGGCAAATGCATTATAAGTTAATATTCATAGCTTATGATGCATTTGCCCAGCTTTTTTTGAATTCGCACCAGCACGCTACGCATGACGTGTCAGTACCACAACACTTCGCCGTCTTCGT
CASP7	XM_006718016.1	4699	ACCAGTGTCAGTACCACAACTG	1165	GCTTCGCTTGCATCTTCTTAA	TTAAGAGGATGCAGGCGAAGC	ACCGGGCTTCGCTTGCATCTTCTTAAGTTAATATTCATAGCTTAAGAGGATGCAGGCGAAGCTTTT	TCAGAAGACGCACCGGGCTTCGCTTGCATCTTCTTAAGTTAATATTCATAGCTTAAGAGGATGCAGGCGAAGCTTTTTTGAATTCGCACCAGCACGCTACGCAACCAGTGTCAGTACCACAACTGTTCGCCGTCTTCGT
CASP7	XM_006718016.1	5210	GTGTGTGTCACAGTCACAACAC	593	CGAGTGCCTATATATCAGTAT	GTACTGATATGTAGGCACTCG	ACCGGCGAGTGCCTATATATCAGTATGTTAATATTCATAGCGTACTGATATGTAGGCACTCGTTTT	TCAGAAGACGCACCGGCGAGTGCCTATATATCAGTATGTTAATATTCATAGCGTACTGATATGTAGGCACTCGTTTTTTGAATTCGCACCAGCACGCTACGCAGTGTGTGTCACAGTCACAACACTTCGCCGTCTTCGT
CASP8	XM_005246885.1	484	CATGGTGTGTGTCATGACCAGT	1048	GCCTTGATGTTATTCTAGAGA	TCTCTGGAATAACATCAAGGC	ACCGGGCCTTGATGTTATTCTAGAGAGTTAATATTCATAGCTCTCTGGAATAACATCAAGGCTTTT	TCAGAAGACGCACCGGGCCTTGATGTTATTCTAGAGAGTTAATATTCATAGCTCTCTGGAATAACATCAAGGCTTTTTTGAATTCGCACCAGCACGCTACGCACATGGTGTGTGTCATGACCAGTTTCGCCGTCTTCGT
CASP8	XM_005246885.1	485	GTGTGTGTGTGTCATGACCACA	1574	ATCACCTCAAACGAGATATAT	ATATATCTCGTTTGAGGTGAT	ACCGGATCACCTCAAACGAGATATATGTTAATATTCATAGCATATATCTCGTTTGAGGTGATTTTT	TCAGAAGACGCACCGGATCACCTCAAACGAGATATATGTTAATATTCATAGCATATATCTCGTTTGAGGTGATTTTTTTGAATTCGCACCAGCACGCTACGCAGTGTGTGTGTGTCATGACCACATTCGCCGTCTTCGT
CASP8	XM_005246885.1	486	TGACGTGTGTGTCATGACCAAC	712	TCAGAGGAGCAACCTTATTTA	TAAATAGGGTTGCTCCTCTGA	ACCGGTCAGAGGAGCAACCTTATTTAGTTAATATTCATAGCTAAATAGGGTTGCTCCTCTGATTTT	TCAGAAGACGCACCGGTCAGAGGAGCAACCTTATTTAGTTAATATTCATAGCTAAATAGGGTTGCTCCTCTGATTTTTTGAATTCGCACCAGCACGCTACGCATGACGTGTGTGTCATGACCAACTTCGCCGTCTTCGT
CASP8	XM_005246885.1	487	ACCAGTGTGTGTCATGACCATG	596	GGAGCTGTTCTTCTGAATTAA	TTAATTCGGAAGAGCAGCTCC	ACCGGGGAGCTGTTCTTCTGAATTAAGTTAATATTCATAGCTTAATTCGGAAGAGCAGCTCCTTTT	TCAGAAGACGCACCGGGGAGCTGTTCTTCTGAATTAAGTTAATATTCATAGCTTAATTCGGAAGAGCAGCTCCTTTTTTGAATTCGCACCAGCACGCTACGCAACCAGTGTGTGTCATGACCATGTTCGCCGTCTTCGT
CASP8	XM_005246885.1	488	GTGTGTGTGTGTCATGACACGT	1647	ACATGAACCTGTTGGATATTT	AAATATCCAGCAGGTTCATGT	ACCGGACATGAACCTGTTGGATATTTGTTAATATTCATAGCAAATATCCAGCAGGTTCATGTTTTT	TCAGAAGACGCACCGGACATGAACCTGTTGGATATTTGTTAATATTCATAGCAAATATCCAGCAGGTTCATGTTTTTTTGAATTCGCACCAGCACGCTACGCAGTGTGTGTGTGTCATGACACGTTTCGCCGTCTTCGT
CASP8	XM_005246885.1	489	TGCAGTGTGTGTCATGACACCA	1938	CACCAGGTAGGGCTTAAATTT	AAATTTGAGCCCTGCCTGGTG	ACCGGCACCAGGTAGGGCTTAAATTTGTTAATATTCATAGCAAATTTGAGCCCTGCCTGGTGTTTT	TCAGAAGACGCACCGGCACCAGGTAGGGCTTAAATTTGTTAATATTCATAGCAAATTTGAGCCCTGCCTGGTGTTTTTTGAATTCGCACCAGCACGCTACGCATGCAGTGTGTGTCATGACACCATTCGCCGTCTTCGT
CASP8	XM_005246885.1	3595	ACTGGTGTGTTGACGTGTACTG	1109	GACATGAACCTGTTGGATATT	AATATCCAGCAGGTTCATGTC	ACCGGGACATGAACCTGTTGGATATTGTTAATATTCATAGCAATATCCAGCAGGTTCATGTCTTTT	TCAGAAGACGCACCGGGACATGAACCTGTTGGATATTGTTAATATTCATAGCAATATCCAGCAGGTTCATGTCTTTTTTGAATTCGCACCAGCACGCTACGCAACTGGTGTGTTGACGTGTACTGTTCGCCGTCTTCGT
CASP8	XM_005246885.1	4807	CAGTGTGTCAGTACTGGTCATG	1261	TTGCTGATTACCTACTTAAAC	GTTTAGGTAGGTAATCAGCAA	ACCGGTTGCTGATTACCTACTTAAACGTTAATATTCATAGCGTTTAGGTAGGTAATCAGCAATTTT	TCAGAAGACGCACCGGTTGCTGATTACCTACTTAAACGTTAATATTCATAGCGTTTAGGTAGGTAATCAGCAATTTTTTGAATTCGCACCAGCACGCTACGCACAGTGTGTCAGTACTGGTCATGTTCGCCGTCTTCGT
CASP9	XR_426635.1	490	ACTGGTGTGTGTCATGACACAC	594	CTTTGTGTCCTACTTTACTTT	AAAGTAGAGTAGGACACAAAG	ACCGGCTTTGTGTCCTACTTTACTTTGTTAATATTCATAGCAAAGTAGAGTAGGACACAAAGTTTT	TCAGAAGACGCACCGGCTTTGTGTCCTACTTTACTTTGTTAATATTCATAGCAAAGTAGAGTAGGACACAAAGTTTTTTGAATTCGCACCAGCACGCTACGCAACTGGTGTGTGTCATGACACACTTCGCCGTCTTCGT
CASP9	XR_426635.1	491	CAACGTGTGTGTCATGACACTG	1665	CCTTTGTTCATCTCCTGTTTA	TAAGCAGGAGATGAACAAAGG	ACCGGCCTTTGTTCATCTCCTGTTTAGTTAATATTCATAGCTAAGCAGGAGATGAACAAAGGTTTT	TCAGAAGACGCACCGGCCTTTGTTCATCTCCTGTTTAGTTAATATTCATAGCTAAGCAGGAGATGAACAAAGGTTTTTTGAATTCGCACCAGCACGCTACGCACAACGTGTGTGTCATGACACTGTTCGCCGTCTTCGT
CASP9	XR_426635.1	492	TGCAGTGTGTGTCATGACTGGT	1107	GATGCTTGGTTGCTTTAATTT	AAATTAAAGCAACCAGGCATC	ACCGGGATGCTTGGTTGCTTTAATTTGTTAATATTCATAGCAAATTAAAGCAACCAGGCATCTTTT	TCAGAAGACGCACCGGGATGCTTGGTTGCTTTAATTTGTTAATATTCATAGCAAATTAAAGCAACCAGGCATCTTTTTTGAATTCGCACCAGCACGCTACGCATGCAGTGTGTGTCATGACTGGTTTCGCCGTCTTCGT
CASP9	XR_426635.1	493	ACACGTGTGTGTCATGACTGCA	1390	CCACTGCCTCATTATTAACAA	TTGTTGATAATGAGGCAGTGG	ACCGGCCACTGCCTCATTATTAACAAGTTAATATTCATAGCTTGTTGATAATGAGGCAGTGGTTTT	TCAGAAGACGCACCGGCCACTGCCTCATTATTAACAAGTTAATATTCATAGCTTGTTGATAATGAGGCAGTGGTTTTTTGAATTCGCACCAGCACGCTACGCAACACGTGTGTGTCATGACTGCATTCGCCGTCTTCGT
CASP9	XR_426635.1	3596	GTACGTGTGTTGACGTGTTGGT	1671	CAGCTTCTAGATTGACGATAA	TTGTCGTCAATCTGGAAGCTG	ACCGGCAGCTTCTAGATTGACGATAAGTTAATATTCATAGCTTGTCGTCAATCTGGAAGCTGTTTT	TCAGAAGACGCACCGGCAGCTTCTAGATTGACGATAAGTTAATATTCATAGCTTGTCGTCAATCTGGAAGCTGTTTTTTGAATTCGCACCAGCACGCTACGCAGTACGTGTGTTGACGTGTTGGTTTCGCCGTCTTCGT
CASP9	XR_426635.1	5211	TGTGGTGTCACAGTCACAACTG	1189	GCAGCTGATTATAGATTTGGA	TCCAGATCTATGATCAGCTGC	ACCGGGCAGCTGATTATAGATTTGGAGTTAATATTCATAGCTCCAGATCTATGATCAGCTGCTTTT	TCAGAAGACGCACCGGGCAGCTGATTATAGATTTGGAGTTAATATTCATAGCTCCAGATCTATGATCAGCTGCTTTTTTGAATTCGCACCAGCACGCTACGCATGTGGTGTCACAGTCACAACTGTTCGCCGTCTTCGT
CASP9	XR_426635.1	5212	CAACGTGTCACAGTCACATGGT	1082	GAGTTAGGCTCTTTCTTTGTT	AACAAAGGAAGAGCCTGACTC	ACCGGGAGTTAGGCTCTTTCTTTGTTGTTAATATTCATAGCAACAAAGGAAGAGCCTGACTCTTTT	TCAGAAGACGCACCGGGAGTTAGGCTCTTTCTTTGTTGTTAATATTCATAGCAACAAAGGAAGAGCCTGACTCTTTTTTGAATTCGCACCAGCACGCTACGCACAACGTGTCACAGTCACATGGTTTCGCCGTCTTCGT
CASP9	XR_426635.1	5213	GTTGGTGTCACAGTCACATGCA	1420	GTCAGGCTCTTTCTTTGTTTA	TGAACAAAGGAAGAGCCTGAC	ACCGGGTCAGGCTCTTTCTTTGTTTAGTTAATATTCATAGCTGAACAAAGGAAGAGCCTGACTTTT	TCAGAAGACGCACCGGGTCAGGCTCTTTCTTTGTTTAGTTAATATTCATAGCTGAACAAAGGAAGAGCCTGACTTTTTTGAATTCGCACCAGCACGCTACGCAGTTGGTGTCACAGTCACATGCATTCGCCGTCTTCGT
CAV1	NM_001172897.1	494	CAGTGTGTGTGTCATGACTGAC	906	CCACCTTCATTGTGATGAAAT	ATTTCGTCACAGTGAAGGTGG	ACCGGCCACCTTCATTGTGATGAAATGTTAATATTCATAGCATTTCGTCACAGTGAAGGTGGTTTT	TCAGAAGACGCACCGGCCACCTTCATTGTGATGAAATGTTAATATTCATAGCATTTCGTCACAGTGAAGGTGGTTTTTTGAATTCGCACCAGCACGCTACGCACAGTGTGTGTGTCATGACTGACTTCGCCGTCTTCGT
CAV1	NM_001172897.1	495	GTTGGTGTGTGTCATGACTGTG	1136	GACCCTAAACATCTCAATGAT	ATCGTTGAGGTGTTTAGGGTC	ACCGGGACCCTAAACATCTCAATGATGTTAATATTCATAGCATCGTTGAGGTGTTTAGGGTCTTTT	TCAGAAGACGCACCGGGACCCTAAACATCTCAATGATGTTAATATTCATAGCATCGTTGAGGTGTTTAGGGTCTTTTTTGAATTCGCACCAGCACGCTACGCAGTTGGTGTGTGTCATGACTGTGTTCGCCGTCTTCGT
CAV1	NM_001172897.1	496	CACAGTGTGTGTCATGTGGTGT	1936	GACGTGGTTAAGATTGACTTT	AAAGTCAATCTTGACCACGTC	ACCGGGACGTGGTTAAGATTGACTTTGTTAATATTCATAGCAAAGTCAATCTTGACCACGTCTTTT	TCAGAAGACGCACCGGGACGTGGTTAAGATTGACTTTGTTAATATTCATAGCAAAGTCAATCTTGACCACGTCTTTTTTGAATTCGCACCAGCACGCTACGCACACAGTGTGTGTCATGTGGTGTTTCGCCGTCTTCGT
CAV1	NM_001172897.1	497	GTACGTGTGTGTCATGTGGTCA	1705	GACCCATTCTTTGAAGTTGTT	AACAGCTTCAAAGAGTGGGTC	ACCGGGACCCATTCTTTGAAGTTGTTGTTAATATTCATAGCAACAGCTTCAAAGAGTGGGTCTTTT	TCAGAAGACGCACCGGGACCCATTCTTTGAAGTTGTTGTTAATATTCATAGCAACAGCTTCAAAGAGTGGGTCTTTTTTGAATTCGCACCAGCACGCTACGCAGTACGTGTGTGTCATGTGGTCATTCGCCGTCTTCGT
CAV1	NM_001172897.1	498	TGGTGTGTGTGTCATGTGGTAC	480	AGTGCATCAGTCGTGTTTATT	AATAGACACGGCTGATGCACT	ACCGGAGTGCATCAGTCGTGTTTATTGTTAATATTCATAGCAATAGACACGGCTGATGCACTTTTT	TCAGAAGACGCACCGGAGTGCATCAGTCGTGTTTATTGTTAATATTCATAGCAATAGACACGGCTGATGCACTTTTTTTGAATTCGCACCAGCACGCTACGCATGGTGTGTGTGTCATGTGGTACTTCGCCGTCTTCGT
CAV1	NM_001172897.1	5214	TGCAGTGTCACAGTCACATGAC	536	CCGCATTAACTTGTAGAAAGA	TCTTTCTGCAAGTTGATGCGG	ACCGGCCGCATTAACTTGTAGAAAGAGTTAATATTCATAGCTCTTTCTGCAAGTTGATGCGGTTTT	TCAGAAGACGCACCGGCCGCATTAACTTGTAGAAAGAGTTAATATTCATAGCTCTTTCTGCAAGTTGATGCGGTTTTTTGAATTCGCACCAGCACGCTACGCATGCAGTGTCACAGTCACATGACTTCGCCGTCTTCGT
CAV1	NM_001172897.1	5215	ACGTGTGTCACAGTCACATGTG	1152	GCTCACTTCTGGGTTTCATTT	AGATGAAGCCCAGAAGTGAGC	ACCGGGCTCACTTCTGGGTTTCATTTGTTAATATTCATAGCAGATGAAGCCCAGAAGTGAGCTTTT	TCAGAAGACGCACCGGGCTCACTTCTGGGTTTCATTTGTTAATATTCATAGCAGATGAAGCCCAGAAGTGAGCTTTTTTGAATTCGCACCAGCACGCTACGCAACGTGTGTCACAGTCACATGTGTTCGCCGTCTTCGT
CAV1	NM_001172897.1	5216	ACACGTGTCACAGTCAACGTGT	881	CCGTAGTGGGTGTGGTTGATA	TGTCAACCATACCCACTACGG	ACCGGCCGTAGTGGGTGTGGTTGATAGTTAATATTCATAGCTGTCAACCATACCCACTACGGTTTT	TCAGAAGACGCACCGGCCGTAGTGGGTGTGGTTGATAGTTAATATTCATAGCTGTCAACCATACCCACTACGGTTTTTTGAATTCGCACCAGCACGCTACGCAACACGTGTCACAGTCAACGTGTTTCGCCGTCTTCGT
CBL	NM_005188.3	499	ACTGGTGTGTGTCATGTGGTTG	1236	CCGTACTATCTTGTTAAGATA	TATCTTGACAAGATAGTACGG	ACCGGCCGTACTATCTTGTTAAGATAGTTAATATTCATAGCTATCTTGACAAGATAGTACGGTTTT	TCAGAAGACGCACCGGCCGTACTATCTTGTTAAGATAGTTAATATTCATAGCTATCTTGACAAGATAGTACGGTTTTTTGAATTCGCACCAGCACGCTACGCAACTGGTGTGTGTCATGTGGTTGTTCGCCGTCTTCGT
CBL	NM_005188.3	500	GTACGTGTGTGTCATGTGCAGT	1935	CCCTCACAATAAACCTTTCTT	AAGAGAGGTTTATTGTGAGGG	ACCGGCCCTCACAATAAACCTTTCTTGTTAATATTCATAGCAAGAGAGGTTTATTGTGAGGGTTTT	TCAGAAGACGCACCGGCCCTCACAATAAACCTTTCTTGTTAATATTCATAGCAAGAGAGGTTTATTGTGAGGGTTTTTTGAATTCGCACCAGCACGCTACGCAGTACGTGTGTGTCATGTGCAGTTTCGCCGTCTTCGT
CBL	NM_005188.3	501	TGTGGTGTGTGTCATGTGCACA	1179	GCCGATGTGAAATTAGAGGTG	TACCTTTAATTTCACATCGGC	ACCGGGCCGATGTGAAATTAGAGGTGGTTAATATTCATAGCTACCTTTAATTTCACATCGGCTTTT	TCAGAAGACGCACCGGGCCGATGTGAAATTAGAGGTGGTTAATATTCATAGCTACCTTTAATTTCACATCGGCTTTTTTGAATTCGCACCAGCACGCTACGCATGTGGTGTGTGTCATGTGCACATTCGCCGTCTTCGT
CBL	NM_005188.3	502	ACCAGTGTGTGTCATGTGCAAC	734	TGATCTGACCTGTAATGATTA	TAATCATTGCAGGTCAGATCA	ACCGGTGATCTGACCTGTAATGATTAGTTAATATTCATAGCTAATCATTGCAGGTCAGATCATTTT	TCAGAAGACGCACCGGTGATCTGACCTGTAATGATTAGTTAATATTCATAGCTAATCATTGCAGGTCAGATCATTTTTTGAATTCGCACCAGCACGCTACGCAACCAGTGTGTGTCATGTGCAACTTCGCCGTCTTCGT
CBL	NM_005188.3	4153	GTGTGTGTCAGTGTGTTGACCA	1755	CCAGTGGGTTGGGAGTTGTTA	TAATAACTCCCAACTCACTGG	ACCGGCCAGTGGGTTGGGAGTTGTTAGTTAATATTCATAGCTAATAACTCCCAACTCACTGGTTTT	TCAGAAGACGCACCGGCCAGTGGGTTGGGAGTTGTTAGTTAATATTCATAGCTAATAACTCCCAACTCACTGGTTTTTTGAATTCGCACCAGCACGCTACGCAGTGTGTGTCAGTGTGTTGACCATTCGCCGTCTTCGT
CBL	NM_005188.3	4154	TGACGTGTCAGTGTGTTGACAC	640	CCCTTCATAAAGACAAATCAT	ATGGTTTGTCTTTATGAAGGG	ACCGGCCCTTCATAAAGACAAATCATGTTAATATTCATAGCATGGTTTGTCTTTATGAAGGGTTTT	TCAGAAGACGCACCGGCCCTTCATAAAGACAAATCATGTTAATATTCATAGCATGGTTTGTCTTTATGAAGGGTTTTTTGAATTCGCACCAGCACGCTACGCATGACGTGTCAGTGTGTTGACACTTCGCCGTCTTCGT
CBL	NM_005188.3	4842	GTGTGTGTCAGTACTGACACAC	566	GACAAGAAGGTGGTGGAGGAG	CTTCTCCACCATCTTCTTGTC	ACCGGGACAAGAAGGTGGTGGAGGAGGTTAATATTCATAGCCTTCTCCACCATCTTCTTGTCTTTT	TCAGAAGACGCACCGGGACAAGAAGGTGGTGGAGGAGGTTAATATTCATAGCCTTCTCCACCATCTTCTTGTCTTTTTTGAATTCGCACCAGCACGCTACGCAGTGTGTGTCAGTACTGACACACTTCGCCGTCTTCGT
CBX1	NM_006807.4	503	CAGTGTGTGTGTCATGTGCATG	1371	CCCGACTTCATTGTTGAGTTT	AAACTCAGCAATGAGGTCGGG	ACCGGCCCGACTTCATTGTTGAGTTTGTTAATATTCATAGCAAACTCAGCAATGAGGTCGGGTTTT	TCAGAAGACGCACCGGCCCGACTTCATTGTTGAGTTTGTTAATATTCATAGCAAACTCAGCAATGAGGTCGGGTTTTTTGAATTCGCACCAGCACGCTACGCACAGTGTGTGTGTCATGTGCATGTTCGCCGTCTTCGT
CBX1	NM_006807.4	504	TGTGGTGTGTGTCATGTGACGT	1522	CCCACAGGTTGTTATATCTTT	AAGGATATGACAACCTGTGGG	ACCGGCCCACAGGTTGTTATATCTTTGTTAATATTCATAGCAAGGATATGACAACCTGTGGGTTTT	TCAGAAGACGCACCGGCCCACAGGTTGTTATATCTTTGTTAATATTCATAGCAAGGATATGACAACCTGTGGGTTTTTTGAATTCGCACCAGCACGCTACGCATGTGGTGTGTGTCATGTGACGTTTCGCCGTCTTCGT
CBX1	NM_006807.4	505	ACGTGTGTGTGTCATGTGACCA	1766	GAAGAGGAATGTGTGGTGGGA	TTCCACCACATATTCCTCTTC	ACCGGGAAGAGGAATGTGTGGTGGGAGTTAATATTCATAGCTTCCACCACATATTCCTCTTCTTTT	TCAGAAGACGCACCGGGAAGAGGAATGTGTGGTGGGAGTTAATATTCATAGCTTCCACCACATATTCCTCTTCTTTTTTGAATTCGCACCAGCACGCTACGCAACGTGTGTGTGTCATGTGACCATTCGCCGTCTTCGT
CBX1	NM_006807.4	506	CAACGTGTGTGTCATGTGACAC	624	CCTCTTAAAGTGGAAGGGGTT	AATCCCTTCCACTTTAGGAGG	ACCGGCCTCTTAAAGTGGAAGGGGTTGTTAATATTCATAGCAATCCCTTCCACTTTAGGAGGTTTT	TCAGAAGACGCACCGGCCTCTTAAAGTGGAAGGGGTTGTTAATATTCATAGCAATCCCTTCCACTTTAGGAGGTTTTTTGAATTCGCACCAGCACGCTACGCACAACGTGTGTGTCATGTGACACTTCGCCGTCTTCGT
CBX1	NM_006807.4	5217	CATGGTGTCACAGTCAACGTCA	1047	CGTCACTCTTTACACTAGAAA	TTTCTGGTGTAAAGGGTGACG	ACCGGCGTCACTCTTTACACTAGAAAGTTAATATTCATAGCTTTCTGGTGTAAAGGGTGACGTTTT	TCAGAAGACGCACCGGCGTCACTCTTTACACTAGAAAGTTAATATTCATAGCTTTCTGGTGTAAAGGGTGACGTTTTTTGAATTCGCACCAGCACGCTACGCACATGGTGTCACAGTCAACGTCATTCGCCGTCTTCGT
CBX1	NM_006807.4	5218	GTCAGTGTCACAGTCAACGTAC	927	GCAAGTGCAAAGTTGATTCTG	CAGAATCAGCTTTGCGCTTGC	ACCGGGCAAGTGCAAAGTTGATTCTGGTTAATATTCATAGCCAGAATCAGCTTTGCGCTTGCTTTT	TCAGAAGACGCACCGGGCAAGTGCAAAGTTGATTCTGGTTAATATTCATAGCCAGAATCAGCTTTGCGCTTGCTTTTTTGAATTCGCACCAGCACGCTACGCAGTCAGTGTCACAGTCAACGTACTTCGCCGTCTTCGT
CBX1	NM_006807.4	5219	TGGTGTGTCACAGTCAACGTTG	1219	GCGCAAAGTTGATTCTGATTT	GAATCAGAATCAGCTTTGCGC	ACCGGGCGCAAAGTTGATTCTGATTTGTTAATATTCATAGCGAATCAGAATCAGCTTTGCGCTTTT	TCAGAAGACGCACCGGGCGCAAAGTTGATTCTGATTTGTTAATATTCATAGCGAATCAGAATCAGCTTTGCGCTTTTTTGAATTCGCACCAGCACGCTACGCATGGTGTGTCACAGTCAACGTTGTTCGCCGTCTTCGT
CBX1	NM_006807.4	5220	CATGGTGTCACAGTCAACCAGT	784	GAGCGGATTATTGGAGTTATA	TGTAGCTCCAATAATCCGCTC	ACCGGGAGCGGATTATTGGAGTTATAGTTAATATTCATAGCTGTAGCTCCAATAATCCGCTCTTTT	TCAGAAGACGCACCGGGAGCGGATTATTGGAGTTATAGTTAATATTCATAGCTGTAGCTCCAATAATCCGCTCTTTTTTGAATTCGCACCAGCACGCTACGCACATGGTGTCACAGTCAACCAGTTTCGCCGTCTTCGT
CBX2	NM_005189.2	507	GTCAGTGTGTGTCATGTGACTG	1303	GGCTGGTCCTCTAAACATAAT	GTTATGTTTGGAGGACCAGCC	ACCGGGGCTGGTCCTCTAAACATAATGTTAATATTCATAGCGTTATGTTTGGAGGACCAGCCTTTT	TCAGAAGACGCACCGGGGCTGGTCCTCTAAACATAATGTTAATATTCATAGCGTTATGTTTGGAGGACCAGCCTTTTTTGAATTCGCACCAGCACGCTACGCAGTCAGTGTGTGTCATGTGACTGTTCGCCGTCTTCGT
CBX2	NM_032647.3	508	ACGTGTGTGTGTCATGTGTGGT	1536	GGGTCAAACTGTTGCAGATAA	TTGTCTGCAGCAGTTTGACCC	ACCGGGGGTCAAACTGTTGCAGATAAGTTAATATTCATAGCTTGTCTGCAGCAGTTTGACCCTTTT	TCAGAAGACGCACCGGGGGTCAAACTGTTGCAGATAAGTTAATATTCATAGCTTGTCTGCAGCAGTTTGACCCTTTTTTGAATTCGCACCAGCACGCTACGCAACGTGTGTGTGTCATGTGTGGTTTCGCCGTCTTCGT
CBX2	NM_032647.3	509	CACAGTGTGTGTCATGTGTGCA	696	GCGTATAGTAGGTGCTTATAG	CTATGAGCACCTACTGTACGC	ACCGGGCGTATAGTAGGTGCTTATAGGTTAATATTCATAGCCTATGAGCACCTACTGTACGCTTTT	TCAGAAGACGCACCGGGCGTATAGTAGGTGCTTATAGGTTAATATTCATAGCCTATGAGCACCTACTGTACGCTTTTTTGAATTCGCACCAGCACGCTACGCACACAGTGTGTGTCATGTGTGCATTCGCCGTCTTCGT
CBX2	XM_006722140.1	3985	CATGGTGTGTTGTGACCAGTCA	1882	GCCTTCTAGAAGAAGGAATAT	ATGTTCCTTCTTCTGGAAGGC	ACCGGGCCTTCTAGAAGAAGGAATATGTTAATATTCATAGCATGTTCCTTCTTCTGGAAGGCTTTT	TCAGAAGACGCACCGGGCCTTCTAGAAGAAGGAATATGTTAATATTCATAGCATGTTCCTTCTTCTGGAAGGCTTTTTTGAATTCGCACCAGCACGCTACGCACATGGTGTGTTGTGACCAGTCATTCGCCGTCTTCGT
CBX2	XM_006722140.1	3986	GTCAGTGTGTTGTGACCAGTAC	930	GCCAAGGAAGCTTACTGCTAT	ATGGCAGTGAGCTTCCTTGGC	ACCGGGCCAAGGAAGCTTACTGCTATGTTAATATTCATAGCATGGCAGTGAGCTTCCTTGGCTTTT	TCAGAAGACGCACCGGGCCAAGGAAGCTTACTGCTATGTTAATATTCATAGCATGGCAGTGAGCTTCCTTGGCTTTTTTGAATTCGCACCAGCACGCTACGCAGTCAGTGTGTTGTGACCAGTACTTCGCCGTCTTCGT
CBX2	XM_006722140.1	5221	GTGTGTGTCACAGTCAACCACA	1277	CCAAGGAAGCTTACTGCTATG	CATGGCAGTGAGCTTCCTTGG	ACCGGCCAAGGAAGCTTACTGCTATGGTTAATATTCATAGCCATGGCAGTGAGCTTCCTTGGTTTT	TCAGAAGACGCACCGGCCAAGGAAGCTTACTGCTATGGTTAATATTCATAGCCATGGCAGTGAGCTTCCTTGGTTTTTTGAATTCGCACCAGCACGCTACGCAGTGTGTGTCACAGTCAACCACATTCGCCGTCTTCGT
CBX2	XM_006722140.1	5222	TGACGTGTCACAGTCAACCAAC	632	CCAGAAGAAGGAATATGAGAA	TTCTCATGTTCCTTCTTCTGG	ACCGGCCAGAAGAAGGAATATGAGAAGTTAATATTCATAGCTTCTCATGTTCCTTCTTCTGGTTTT	TCAGAAGACGCACCGGCCAGAAGAAGGAATATGAGAAGTTAATATTCATAGCTTCTCATGTTCCTTCTTCTGGTTTTTTGAATTCGCACCAGCACGCTACGCATGACGTGTCACAGTCAACCAACTTCGCCGTCTTCGT
CBX2	XM_006722140.1	5223	ACCAGTGTCACAGTCAACCATG	1142	CAGAAGAAGGAATATGAGAAG	CTTCTCATGTTCCTTCTTCTG	ACCGGCAGAAGAAGGAATATGAGAAGGTTAATATTCATAGCCTTCTCATGTTCCTTCTTCTGTTTT	TCAGAAGACGCACCGGCAGAAGAAGGAATATGAGAAGGTTAATATTCATAGCCTTCTCATGTTCCTTCTTCTGTTTTTTGAATTCGCACCAGCACGCTACGCAACCAGTGTCACAGTCAACCATGTTCGCCGTCTTCGT
CBX3	XM_005249611.1	510	GTTGGTGTGTGTCATGTGTGAC	652	GCAAATATGAAGTGTGTTCAA	TTGAGGACACTTCATATTTGC	ACCGGGCAAATATGAAGTGTGTTCAAGTTAATATTCATAGCTTGAGGACACTTCATATTTGCTTTT	TCAGAAGACGCACCGGGCAAATATGAAGTGTGTTCAAGTTAATATTCATAGCTTGAGGACACTTCATATTTGCTTTTTTGAATTCGCACCAGCACGCTACGCAGTTGGTGTGTGTCATGTGTGACTTCGCCGTCTTCGT
CBX3	XM_005249611.1	511	TGACGTGTGTGTCATGTGTGTG	1618	CGACGTGTAGTGGATGGGGAA	TTTCCCATTCACTACACGTCG	ACCGGCGACGTGTAGTGGATGGGGAAGTTAATATTCATAGCTTTCCCATTCACTACACGTCGTTTT	TCAGAAGACGCACCGGCGACGTGTAGTGGATGGGGAAGTTAATATTCATAGCTTTCCCATTCACTACACGTCGTTTTTTGAATTCGCACCAGCACGCTACGCATGACGTGTGTGTCATGTGTGTGTTCGCCGTCTTCGT
CBX3	XM_005249611.1	512	ACGTGTGTGTGTACGTGTGTGT	1205	GCGTTTCTTAACTCTTAGAAA	TTTCTGAGAGTTAAGAAACGC	ACCGGGCGTTTCTTAACTCTTAGAAAGTTAATATTCATAGCTTTCTGAGAGTTAAGAAACGCTTTT	TCAGAAGACGCACCGGGCGTTTCTTAACTCTTAGAAAGTTAATATTCATAGCTTTCTGAGAGTTAAGAAACGCTTTTTTGAATTCGCACCAGCACGCTACGCAACGTGTGTGTGTACGTGTGTGTTTCGCCGTCTTCGT
CBX3	XM_005249611.1	513	CACAGTGTGTGTACGTGTGTCA	2672	CCTGAAGAATTTGTTGTGGAA	TTCCACGACAAATTCTTCAGG	ACCGGCCTGAAGAATTTGTTGTGGAAGTTAATATTCATAGCTTCCACGACAAATTCTTCAGGTTTT	TCAGAAGACGCACCGGCCTGAAGAATTTGTTGTGGAAGTTAATATTCATAGCTTCCACGACAAATTCTTCAGGTTTTTTGAATTCGCACCAGCACGCTACGCACACAGTGTGTGTACGTGTGTCATTCGCCGTCTTCGT
CBX3	XM_005249611.1	514	GTTGGTGTGTGTACGTGTGTAC	820	CTGGTGAAAGAGGTAAATATG	CATATTTGCCTCTTTCGCCAG	ACCGGCTGGTGAAAGAGGTAAATATGGTTAATATTCATAGCCATATTTGCCTCTTTCGCCAGTTTT	TCAGAAGACGCACCGGCTGGTGAAAGAGGTAAATATGGTTAATATTCATAGCCATATTTGCCTCTTTCGCCAGTTTTTTGAATTCGCACCAGCACGCTACGCAGTTGGTGTGTGTACGTGTGTACTTCGCCGTCTTCGT
CBX3	XM_005249611.1	5224	GTGTGTGTCACAGTCAACACGT	1153	GTGAATGGGAAGGTGGAATGT	ATATTCCACTTTCCCATTCAC	ACCGGGTGAATGGGAAGGTGGAATGTGTTAATATTCATAGCATATTCCACTTTCCCATTCACTTTT	TCAGAAGACGCACCGGGTGAATGGGAAGGTGGAATGTGTTAATATTCATAGCATATTCCACTTTCCCATTCACTTTTTTGAATTCGCACCAGCACGCTACGCAGTGTGTGTCACAGTCAACACGTTTCGCCGTCTTCGT
CBX3	XM_005249611.1	5225	TGCAGTGTCACAGTCAACACCA	1406	CCTGAAGTGGAGGGGATTTAT	GTAAATCCCTTCCACTTCAGG	ACCGGCCTGAAGTGGAGGGGATTTATGTTAATATTCATAGCGTAAATCCCTTCCACTTCAGGTTTT	TCAGAAGACGCACCGGCCTGAAGTGGAGGGGATTTATGTTAATATTCATAGCGTAAATCCCTTCCACTTCAGGTTTTTTGAATTCGCACCAGCACGCTACGCATGCAGTGTCACAGTCAACACCATTCGCCGTCTTCGT
CBX3	XM_005249611.1	5226	ACTGGTGTCACAGTCAACACAC	475	CTGAAGTGGAAGGGATTTATA	TGTAAATCCCTTCCACTTCAG	ACCGGCTGAAGTGGAAGGGATTTATAGTTAATATTCATAGCTGTAAATCCCTTCCACTTCAGTTTT	TCAGAAGACGCACCGGCTGAAGTGGAAGGGATTTATAGTTAATATTCATAGCTGTAAATCCCTTCCACTTCAGTTTTTTGAATTCGCACCAGCACGCTACGCAACTGGTGTCACAGTCAACACACTTCGCCGTCTTCGT
CBX4	NM_003655.2	515	TGACGTGTGTGTACGTGTGTTG	1639	GCAAATATATGGAGAACGGTA	TGCCGTTCTCCATGTATTTGC	ACCGGGCAAATATATGGAGAACGGTAGTTAATATTCATAGCTGCCGTTCTCCATGTATTTGCTTTT	TCAGAAGACGCACCGGGCAAATATATGGAGAACGGTAGTTAATATTCATAGCTGCCGTTCTCCATGTATTTGCTTTTTTGAATTCGCACCAGCACGCTACGCATGACGTGTGTGTACGTGTGTTGTTCGCCGTCTTCGT
CBX4	NM_003655.2	516	CACAGTGTGTGTACGTGTCAGT	1209	AGAGGTTGGTCGCCTAAATAT	ATATTTGGGCGACCAGCCTCT	ACCGGAGAGGTTGGTCGCCTAAATATGTTAATATTCATAGCATATTTGGGCGACCAGCCTCTTTTT	TCAGAAGACGCACCGGAGAGGTTGGTCGCCTAAATATGTTAATATTCATAGCATATTTGGGCGACCAGCCTCTTTTTTTGAATTCGCACCAGCACGCTACGCACACAGTGTGTGTACGTGTCAGTTTCGCCGTCTTCGT
CBX4	NM_003655.2	517	GTACGTGTGTGTACGTGTCACA	1140	GCCCTTCTTTGGGGATATGAT	ATTATATTCCCAAAGAAGGGC	ACCGGGCCCTTCTTTGGGGATATGATGTTAATATTCATAGCATTATATTCCCAAAGAAGGGCTTTT	TCAGAAGACGCACCGGGCCCTTCTTTGGGGATATGATGTTAATATTCATAGCATTATATTCCCAAAGAAGGGCTTTTTTGAATTCGCACCAGCACGCTACGCAGTACGTGTGTGTACGTGTCACATTCGCCGTCTTCGT
CBX4	NM_003655.2	518	TGGTGTGTGTGTACGTGTCAAC	306	GAGTGGAGTATTTGGTGAAAT	ATTTCACCAGATACTCCACTC	ACCGGGAGTGGAGTATTTGGTGAAATGTTAATATTCATAGCATTTCACCAGATACTCCACTCTTTT	TCAGAAGACGCACCGGGAGTGGAGTATTTGGTGAAATGTTAATATTCATAGCATTTCACCAGATACTCCACTCTTTTTTGAATTCGCACCAGCACGCTACGCATGGTGTGTGTGTACGTGTCAACTTCGCCGTCTTCGT
CBX4	NM_003655.2	3641	ACTGGTGTGTTGACGTTGACCA	1644	TCCAGGTAAAGGCTCTGAGAA	TTCTCGGAGCCTTTGCCTGGA	ACCGGTCCAGGTAAAGGCTCTGAGAAGTTAATATTCATAGCTTCTCGGAGCCTTTGCCTGGATTTT	TCAGAAGACGCACCGGTCCAGGTAAAGGCTCTGAGAAGTTAATATTCATAGCTTCTCGGAGCCTTTGCCTGGATTTTTTGAATTCGCACCAGCACGCTACGCAACTGGTGTGTTGACGTTGACCATTCGCCGTCTTCGT
CBX4	NM_003655.2	3642	CACAGTGTGTTGACGTTGACAC	903	CAAGAACAAGAATGGACGTAT	ATGCGTCCGTTCTTGTTCTTG	ACCGGCAAGAACAAGAATGGACGTATGTTAATATTCATAGCATGCGTCCGTTCTTGTTCTTGTTTT	TCAGAAGACGCACCGGCAAGAACAAGAATGGACGTATGTTAATATTCATAGCATGCGTCCGTTCTTGTTCTTGTTTTTTGAATTCGCACCAGCACGCTACGCACACAGTGTGTTGACGTTGACACTTCGCCGTCTTCGT
CBX4	NM_003655.2	4564	GTTGGTGTCAGTCATGCACAGT	1033	GCCTTAGAGTTCTAGTATTAT	ATAATACTAGAACTCTGAGGC	ACCGGGCCTTAGAGTTCTAGTATTATGTTAATATTCATAGCATAATACTAGAACTCTGAGGCTTTT	TCAGAAGACGCACCGGGCCTTAGAGTTCTAGTATTATGTTAATATTCATAGCATAATACTAGAACTCTGAGGCTTTTTTGAATTCGCACCAGCACGCTACGCAGTTGGTGTCAGTCATGCACAGTTTCGCCGTCTTCGT
CBX4	NM_003655.2	4565	TGGTGTGTCAGTCATGCACACA	1231	CGTGATCGTGATGAGTAAATA	TATTTGCTCATCACGATCACG	ACCGGCGTGATCGTGATGAGTAAATAGTTAATATTCATAGCTATTTGCTCATCACGATCACGTTTT	TCAGAAGACGCACCGGCGTGATCGTGATGAGTAAATAGTTAATATTCATAGCTATTTGCTCATCACGATCACGTTTTTTGAATTCGCACCAGCACGCTACGCATGGTGTGTCAGTCATGCACACATTCGCCGTCTTCGT
CBX5	NM_001127321.1	519	ACTGGTGTGTGTACGTGTCATG	799	GCCGATGACATCAAATTTAAA	TTTAGATTTGATGTCATCGGC	ACCGGGCCGATGACATCAAATTTAAAGTTAATATTCATAGCTTTAGATTTGATGTCATCGGCTTTT	TCAGAAGACGCACCGGGCCGATGACATCAAATTTAAAGTTAATATTCATAGCTTTAGATTTGATGTCATCGGCTTTTTTGAATTCGCACCAGCACGCTACGCAACTGGTGTGTGTACGTGTCATGTTCGCCGTCTTCGT
CBX5	NM_001127321.1	520	GTACGTGTGTGTACGTGTACGT	1457	GTGGTGATTTAATGTTCCTAA	TTAGGAACATTAAATCACCAC	ACCGGGTGGTGATTTAATGTTCCTAAGTTAATATTCATAGCTTAGGAACATTAAATCACCACTTTT	TCAGAAGACGCACCGGGTGGTGATTTAATGTTCCTAAGTTAATATTCATAGCTTAGGAACATTAAATCACCACTTTTTTGAATTCGCACCAGCACGCTACGCAGTACGTGTGTGTACGTGTACGTTTCGCCGTCTTCGT
CBX5	NM_001127321.1	521	TGTGGTGTGTGTACGTGTACCA	1642	CCTGAGCTAATTTCTGAATTT	AAATTCAGAAATTAGCTCAGG	ACCGGCCTGAGCTAATTTCTGAATTTGTTAATATTCATAGCAAATTCAGAAATTAGCTCAGGTTTT	TCAGAAGACGCACCGGCCTGAGCTAATTTCTGAATTTGTTAATATTCATAGCAAATTCAGAAATTAGCTCAGGTTTTTTGAATTCGCACCAGCACGCTACGCATGTGGTGTGTGTACGTGTACCATTCGCCGTCTTCGT
CBX5	NM_001127321.1	522	ACCAGTGTGTGTACGTGTACAC	770	TCCACAAATTGTGATAGCATT	AATGCTATCACAATTTGTGGA	ACCGGTCCACAAATTGTGATAGCATTGTTAATATTCATAGCAATGCTATCACAATTTGTGGATTTT	TCAGAAGACGCACCGGTCCACAAATTGTGATAGCATTGTTAATATTCATAGCAATGCTATCACAATTTGTGGATTTTTTGAATTCGCACCAGCACGCTACGCAACCAGTGTGTGTACGTGTACACTTCGCCGTCTTCGT
CBX5	NM_001127321.1	523	CAGTGTGTGTGTACGTGTACTG	2137	CCACAAATTGTGATAGCATTT	AAATGCTATCACAATTTGTGG	ACCGGCCACAAATTGTGATAGCATTTGTTAATATTCATAGCAAATGCTATCACAATTTGTGGTTTT	TCAGAAGACGCACCGGCCACAAATTGTGATAGCATTTGTTAATATTCATAGCAAATGCTATCACAATTTGTGGTTTTTTGAATTCGCACCAGCACGCTACGCACAGTGTGTGTGTACGTGTACTGTTCGCCGTCTTCGT
CBX5	NM_001127321.1	524	TGTGGTGTGTGTACGTGTTGGT	1446	GAGAGAGCAGAGTAATGATAT	ATATCATTGCTCTGCTCTCTC	ACCGGGAGAGAGCAGAGTAATGATATGTTAATATTCATAGCATATCATTGCTCTGCTCTCTCTTTT	TCAGAAGACGCACCGGGAGAGAGCAGAGTAATGATATGTTAATATTCATAGCATATCATTGCTCTGCTCTCTCTTTTTTGAATTCGCACCAGCACGCTACGCATGTGGTGTGTGTACGTGTTGGTTTCGCCGTCTTCGT
CBX5	NM_001127321.1	5227	CAACGTGTCACAGTCAACACTG	1610	CAGTGCCGATGATATCAAATT	GATTTGATGTCATCGGCACTG	ACCGGCAGTGCCGATGATATCAAATTGTTAATATTCATAGCGATTTGATGTCATCGGCACTGTTTT	TCAGAAGACGCACCGGCAGTGCCGATGATATCAAATTGTTAATATTCATAGCGATTTGATGTCATCGGCACTGTTTTTTGAATTCGCACCAGCACGCTACGCACAACGTGTCACAGTCAACACTGTTCGCCGTCTTCGT
CBX5	NM_001127321.1	5228	TGCAGTGTCACAGTCAACTGGT	1290	GACCAGGCATTTACATATTGA	TCAGTATGTAAATGCCTGGTC	ACCGGGACCAGGCATTTACATATTGAGTTAATATTCATAGCTCAGTATGTAAATGCCTGGTCTTTT	TCAGAAGACGCACCGGGACCAGGCATTTACATATTGAGTTAATATTCATAGCTCAGTATGTAAATGCCTGGTCTTTTTTGAATTCGCACCAGCACGCTACGCATGCAGTGTCACAGTCAACTGGTTTCGCCGTCTTCGT
CBX6	NM_014292.3	525	ACGTGTGTGTGTACGTGTTGCA	1058	CCGCATTAGTGATGTGTATTT	AAATGCACATCACTGATGCGG	ACCGGCCGCATTAGTGATGTGTATTTGTTAATATTCATAGCAAATGCACATCACTGATGCGGTTTT	TCAGAAGACGCACCGGCCGCATTAGTGATGTGTATTTGTTAATATTCATAGCAAATGCACATCACTGATGCGGTTTTTTGAATTCGCACCAGCACGCTACGCAACGTGTGTGTGTACGTGTTGCATTCGCCGTCTTCGT
CBX6	NM_014292.3	526	CAACGTGTGTGTACGTGTTGAC	638	GCATTGAGTACTTGGTGAAAT	ATTTCACCAGGTACTCGATGC	ACCGGGCATTGAGTACTTGGTGAAATGTTAATATTCATAGCATTTCACCAGGTACTCGATGCTTTT	TCAGAAGACGCACCGGGCATTGAGTACTTGGTGAAATGTTAATATTCATAGCATTTCACCAGGTACTCGATGCTTTTTTGAATTCGCACCAGCACGCTACGCACAACGTGTGTGTACGTGTTGACTTCGCCGTCTTCGT
CBX6	NM_014292.3	527	GTCAGTGTGTGTACGTGTTGTG	995	CCGCGTTATAGGTAAGAGTAA	TTGCTCTTGCCTATAACGCGG	ACCGGCCGCGTTATAGGTAAGAGTAAGTTAATATTCATAGCTTGCTCTTGCCTATAACGCGGTTTT	TCAGAAGACGCACCGGCCGCGTTATAGGTAAGAGTAAGTTAATATTCATAGCTTGCTCTTGCCTATAACGCGGTTTTTTGAATTCGCACCAGCACGCTACGCAGTCAGTGTGTGTACGTGTTGTGTTCGCCGTCTTCGT
CBX6	NM_014292.3	528	TGTGGTGTGTGTACGTCAGTGT	1076	GCGTACACAGATTCGCCATAT	ATGTGGCGGATCTGTGTACGC	ACCGGGCGTACACAGATTCGCCATATGTTAATATTCATAGCATGTGGCGGATCTGTGTACGCTTTT	TCAGAAGACGCACCGGGCGTACACAGATTCGCCATATGTTAATATTCATAGCATGTGGCGGATCTGTGTACGCTTTTTTGAATTCGCACCAGCACGCTACGCATGTGGTGTGTGTACGTCAGTGTTTCGCCGTCTTCGT
CBX6	NM_014292.3	529	ACGTGTGTGTGTACGTCAGTCA	2622	TGACGGTCACAATTAAGGAAT	ATTCCTTGATTGTGACCGTCA	ACCGGTGACGGTCACAATTAAGGAATGTTAATATTCATAGCATTCCTTGATTGTGACCGTCATTTT	TCAGAAGACGCACCGGTGACGGTCACAATTAAGGAATGTTAATATTCATAGCATTCCTTGATTGTGACCGTCATTTTTTGAATTCGCACCAGCACGCTACGCAACGTGTGTGTGTACGTCAGTCATTCGCCGTCTTCGT
CBX6	NM_014292.3	5229	ACACGTGTCACAGTCAACTGCA	1017	CCGCATCATCTTGAACTTGAA	TTCAGGTTCAGGATGATGCGG	ACCGGCCGCATCATCTTGAACTTGAAGTTAATATTCATAGCTTCAGGTTCAGGATGATGCGGTTTT	TCAGAAGACGCACCGGCCGCATCATCTTGAACTTGAAGTTAATATTCATAGCTTCAGGTTCAGGATGATGCGGTTTTTTGAATTCGCACCAGCACGCTACGCAACACGTGTCACAGTCAACTGCATTCGCCGTCTTCGT
CBX6	NM_014292.3	5230	CAGTGTGTCACAGTCAACTGAC	531	CTGCAACCTTGAGGATTTCGG	TCGAAATCCTCAGGGTTGCAG	ACCGGCTGCAACCTTGAGGATTTCGGGTTAATATTCATAGCTCGAAATCCTCAGGGTTGCAGTTTT	TCAGAAGACGCACCGGCTGCAACCTTGAGGATTTCGGGTTAATATTCATAGCTCGAAATCCTCAGGGTTGCAGTTTTTTGAATTCGCACCAGCACGCTACGCACAGTGTGTCACAGTCAACTGACTTCGCCGTCTTCGT
CBX6	NM_014292.3	5231	GTTGGTGTCACAGTCAACTGTG	1477	GCAACCTTGAGGATTTCGAGG	TCTCGAAATCCTCAGGGTTGC	ACCGGGCAACCTTGAGGATTTCGAGGGTTAATATTCATAGCTCTCGAAATCCTCAGGGTTGCTTTT	TCAGAAGACGCACCGGGCAACCTTGAGGATTTCGAGGGTTAATATTCATAGCTCTCGAAATCCTCAGGGTTGCTTTTTTGAATTCGCACCAGCACGCTACGCAGTTGGTGTCACAGTCAACTGTGTTCGCCGTCTTCGT
CBX7	XM_006724174.1	530	CAACGTGTGTGTACGTCAGTAC	792	CGGAGGGGTAAAGTTGAGTAT	ATACTCGACTTTACCCTTCCG	ACCGGCGGAGGGGTAAAGTTGAGTATGTTAATATTCATAGCATACTCGACTTTACCCTTCCGTTTT	TCAGAAGACGCACCGGCGGAGGGGTAAAGTTGAGTATGTTAATATTCATAGCATACTCGACTTTACCCTTCCGTTTTTTGAATTCGCACCAGCACGCTACGCACAACGTGTGTGTACGTCAGTACTTCGCCGTCTTCGT
CBX7	XM_006724174.1	531	GTCAGTGTGTGTACGTCAGTTG	2077	GTATAGGAAGGGAGGTCTGAA	TTCGGACCTCTCTTCCTATAC	ACCGGGTATAGGAAGGGAGGTCTGAAGTTAATATTCATAGCTTCGGACCTCTCTTCCTATACTTTT	TCAGAAGACGCACCGGGTATAGGAAGGGAGGTCTGAAGTTAATATTCATAGCTTCGGACCTCTCTTCCTATACTTTTTTGAATTCGCACCAGCACGCTACGCAGTCAGTGTGTGTACGTCAGTTGTTCGCCGTCTTCGT
CBX7	XM_006724174.1	532	ACGTGTGTGTGTACGTCACAGT	1247	GGAAGTTCTGAATCACTGTTT	AAACGGTGATTCAGAACTTCC	ACCGGGGAAGTTCTGAATCACTGTTTGTTAATATTCATAGCAAACGGTGATTCAGAACTTCCTTTT	TCAGAAGACGCACCGGGGAAGTTCTGAATCACTGTTTGTTAATATTCATAGCAAACGGTGATTCAGAACTTCCTTTTTTGAATTCGCACCAGCACGCTACGCAACGTGTGTGTGTACGTCACAGTTTCGCCGTCTTCGT
CBX7	XM_006724174.1	533	CACAGTGTGTGTACGTCACACA	1308	ATAGGAAGAGAGGTTCGAAAT	GTTTCGGACCTCTCTTCCTAT	ACCGGATAGGAAGAGAGGTTCGAAATGTTAATATTCATAGCGTTTCGGACCTCTCTTCCTATTTTT	TCAGAAGACGCACCGGATAGGAAGAGAGGTTCGAAATGTTAATATTCATAGCGTTTCGGACCTCTCTTCCTATTTTTTTGAATTCGCACCAGCACGCTACGCACACAGTGTGTGTACGTCACACATTCGCCGTCTTCGT
CBX7	XM_006724174.1	3937	CAGTGTGTGTTGTGCAACGTCA	2216	CGTGACCGACATTACCGCTAA	TTGGCGGTGATGTCGGTCACG	ACCGGCGTGACCGACATTACCGCTAAGTTAATATTCATAGCTTGGCGGTGATGTCGGTCACGTTTT	TCAGAAGACGCACCGGCGTGACCGACATTACCGCTAAGTTAATATTCATAGCTTGGCGGTGATGTCGGTCACGTTTTTTGAATTCGCACCAGCACGCTACGCACAGTGTGTGTTGTGCAACGTCATTCGCCGTCTTCGT
CBX7	XM_006724174.1	3938	GTACGTGTGTTGTGCAACGTAC	766	CGCCGTGGAGAGTATCTGGAA	TTCCGGATGCTCTCCACGGCG	ACCGGCGCCGTGGAGAGTATCTGGAAGTTAATATTCATAGCTTCCGGATGCTCTCCACGGCGTTTT	TCAGAAGACGCACCGGCGCCGTGGAGAGTATCTGGAAGTTAATATTCATAGCTTCCGGATGCTCTCCACGGCGTTTTTTGAATTCGCACCAGCACGCTACGCAGTACGTGTGTTGTGCAACGTACTTCGCCGTCTTCGT
CBX7	XM_006724174.1	4589	TGCAGTGTCAGTCATGACTGCA	1210	TTTAGTTGTCCACGGTTAATT	AATTGACCGTGGACAACTAAA	ACCGGTTTAGTTGTCCACGGTTAATTGTTAATATTCATAGCAATTGACCGTGGACAACTAAATTTT	TCAGAAGACGCACCGGTTTAGTTGTCCACGGTTAATTGTTAATATTCATAGCAATTGACCGTGGACAACTAAATTTTTTGAATTCGCACCAGCACGCTACGCATGCAGTGTCAGTCATGACTGCATTCGCCGTCTTCGT
CBX7	XM_006724174.1	4590	ACTGGTGTCAGTCATGACTGAC	658	GAAGGGTAAAGTCGAGTATTT	AGATACTCGACTTTACCCTTC	ACCGGGAAGGGTAAAGTCGAGTATTTGTTAATATTCATAGCAGATACTCGACTTTACCCTTCTTTT	TCAGAAGACGCACCGGGAAGGGTAAAGTCGAGTATTTGTTAATATTCATAGCAGATACTCGACTTTACCCTTCTTTTTTGAATTCGCACCAGCACGCTACGCAACTGGTGTCAGTCATGACTGACTTCGCCGTCTTCGT
CBX8	NM_020649.2	534	GTTGGTGTGTGTACGTCACAAC	538	CGCATGGAATATCTTGTGAAA	TTTCACGAGGTATTCCATGCG	ACCGGCGCATGGAATATCTTGTGAAAGTTAATATTCATAGCTTTCACGAGGTATTCCATGCGTTTT	TCAGAAGACGCACCGGCGCATGGAATATCTTGTGAAAGTTAATATTCATAGCTTTCACGAGGTATTCCATGCGTTTTTTGAATTCGCACCAGCACGCTACGCAGTTGGTGTGTGTACGTCACAACTTCGCCGTCTTCGT
CBX8	NM_020649.2	535	TGACGTGTGTGTACGTCACATG	1117	ACGGATGTGACCTTAAACTTT	AAAGTTTGAGGTCACGTCCGT	ACCGGACGGATGTGACCTTAAACTTTGTTAATATTCATAGCAAAGTTTGAGGTCACGTCCGTTTTT	TCAGAAGACGCACCGGACGGATGTGACCTTAAACTTTGTTAATATTCATAGCAAAGTTTGAGGTCACGTCCGTTTTTTTGAATTCGCACCAGCACGCTACGCATGACGTGTGTGTACGTCACATGTTCGCCGTCTTCGT
CBX8	NM_020649.2	536	CACAGTGTGTGTACGTCAACGT	1327	GCTCGCTTGTTCGCAGTCTTT	AAAGGCTGCGAGCAAGCGAGC	ACCGGGCTCGCTTGTTCGCAGTCTTTGTTAATATTCATAGCAAAGGCTGCGAGCAAGCGAGCTTTT	TCAGAAGACGCACCGGGCTCGCTTGTTCGCAGTCTTTGTTAATATTCATAGCAAAGGCTGCGAGCAAGCGAGCTTTTTTGAATTCGCACCAGCACGCTACGCACACAGTGTGTGTACGTCAACGTTTCGCCGTCTTCGT
CBX8	NM_020649.2	537	GTACGTGTGTGTACGTCAACCA	1317	CGTCACTATTAAGGAAAGTAA	TTACTTTCCTTAATGGTGACG	ACCGGCGTCACTATTAAGGAAAGTAAGTTAATATTCATAGCTTACTTTCCTTAATGGTGACGTTTT	TCAGAAGACGCACCGGCGTCACTATTAAGGAAAGTAAGTTAATATTCATAGCTTACTTTCCTTAATGGTGACGTTTTTTGAATTCGCACCAGCACGCTACGCAGTACGTGTGTGTACGTCAACCATTCGCCGTCTTCGT
CBX8	NM_020649.2	538	TGGTGTGTGTGTACGTCAACAC	668	GAAAGAGAGATGGAGCTTTAT	ATAGAGCTCCATCTCTCTTTC	ACCGGGAAAGAGAGATGGAGCTTTATGTTAATATTCATAGCATAGAGCTCCATCTCTCTTTCTTTT	TCAGAAGACGCACCGGGAAAGAGAGATGGAGCTTTATGTTAATATTCATAGCATAGAGCTCCATCTCTCTTTCTTTTTTGAATTCGCACCAGCACGCTACGCATGGTGTGTGTGTACGTCAACACTTCGCCGTCTTCGT
CBX8	NM_020649.2	539	ACTGGTGTGTGTACGTCAACTG	2014	ACTTACGAGTTTCGAAGTGAT	GTCACTTCGAAACTCGTAAGT	ACCGGACTTACGAGTTTCGAAGTGATGTTAATATTCATAGCGTCACTTCGAAACTCGTAAGTTTTT	TCAGAAGACGCACCGGACTTACGAGTTTCGAAGTGATGTTAATATTCATAGCGTCACTTCGAAACTCGTAAGTTTTTTTGAATTCGCACCAGCACGCTACGCAACTGGTGTGTGTACGTCAACTGTTCGCCGTCTTCGT
CBX8	NM_020649.2	540	GTACGTGTGTGTACGTCATGGT	1986	GCATGGAATACCTTGTGAAAT	ATTTCACGAGGTATTCCATGC	ACCGGGCATGGAATACCTTGTGAAATGTTAATATTCATAGCATTTCACGAGGTATTCCATGCTTTT	TCAGAAGACGCACCGGGCATGGAATACCTTGTGAAATGTTAATATTCATAGCATTTCACGAGGTATTCCATGCTTTTTTGAATTCGCACCAGCACGCTACGCAGTACGTGTGTGTACGTCATGGTTTCGCCGTCTTCGT
CBX8	NM_020649.2	4749	GTGTGTGTCAGTACACGTTGCA	1439	CACGGACGTGACTTCAAATTT	AAGTTTGAGGTCACGTCCGTG	ACCGGCACGGACGTGACTTCAAATTTGTTAATATTCATAGCAAGTTTGAGGTCACGTCCGTGTTTT	TCAGAAGACGCACCGGCACGGACGTGACTTCAAATTTGTTAATATTCATAGCAAGTTTGAGGTCACGTCCGTGTTTTTTGAATTCGCACCAGCACGCTACGCAGTGTGTGTCAGTACACGTTGCATTCGCCGTCTTCGT
CCDC101	NM_138414.2	541	TGTGGTGTGTGTACGTCATGCA	1212	CCTCAATGTGGCTTAGAGATG	TATCTCTGAGCCACATTGAGG	ACCGGCCTCAATGTGGCTTAGAGATGGTTAATATTCATAGCTATCTCTGAGCCACATTGAGGTTTT	TCAGAAGACGCACCGGCCTCAATGTGGCTTAGAGATGGTTAATATTCATAGCTATCTCTGAGCCACATTGAGGTTTTTTGAATTCGCACCAGCACGCTACGCATGTGGTGTGTGTACGTCATGCATTCGCCGTCTTCGT
CCDC101	NM_138414.2	542	ACCAGTGTGTGTACGTCATGAC	796	CGCGGAAATTAAGTCTTTGTT	AACAGAGACTTGATTTCCGCG	ACCGGCGCGGAAATTAAGTCTTTGTTGTTAATATTCATAGCAACAGAGACTTGATTTCCGCGTTTT	TCAGAAGACGCACCGGCGCGGAAATTAAGTCTTTGTTGTTAATATTCATAGCAACAGAGACTTGATTTCCGCGTTTTTTGAATTCGCACCAGCACGCTACGCAACCAGTGTGTGTACGTCATGACTTCGCCGTCTTCGT
CCDC101	NM_138414.2	543	CAGTGTGTGTGTACGTCATGTG	1322	GAGCTCCATTAGCTGATTAAA	TTTGATCAGCTGATGGAGCTC	ACCGGGAGCTCCATTAGCTGATTAAAGTTAATATTCATAGCTTTGATCAGCTGATGGAGCTCTTTT	TCAGAAGACGCACCGGGAGCTCCATTAGCTGATTAAAGTTAATATTCATAGCTTTGATCAGCTGATGGAGCTCTTTTTTGAATTCGCACCAGCACGCTACGCACAGTGTGTGTGTACGTCATGTGTTCGCCGTCTTCGT
CCDC101	NM_138414.2	544	CAACGTGTGTGTACGTACGTGT	1622	GATGCAGACAGAGAATAAGAT	ATCTTGTTCTCTGTCTGCATC	ACCGGGATGCAGACAGAGAATAAGATGTTAATATTCATAGCATCTTGTTCTCTGTCTGCATCTTTT	TCAGAAGACGCACCGGGATGCAGACAGAGAATAAGATGTTAATATTCATAGCATCTTGTTCTCTGTCTGCATCTTTTTTGAATTCGCACCAGCACGCTACGCACAACGTGTGTGTACGTACGTGTTTCGCCGTCTTCGT
CCDC101	NM_138414.2	545	GTTGGTGTGTGTACGTACGTCA	1871	CAACTTAGTGAACATCTAGAA	TTCTGGATGTTCACTAAGTTG	ACCGGCAACTTAGTGAACATCTAGAAGTTAATATTCATAGCTTCTGGATGTTCACTAAGTTGTTTT	TCAGAAGACGCACCGGCAACTTAGTGAACATCTAGAAGTTAATATTCATAGCTTCTGGATGTTCACTAAGTTGTTTTTTGAATTCGCACCAGCACGCTACGCAGTTGGTGTGTGTACGTACGTCATTCGCCGTCTTCGT
CCDC101	NM_138414.2	4396	ACACGTGTCAGTCAGTACTGGT	1871	CGAACACAACTTAGTGAATAT	ATGTTCACTAAGTTGTGTTCG	ACCGGCGAACACAACTTAGTGAATATGTTAATATTCATAGCATGTTCACTAAGTTGTGTTCGTTTT	TCAGAAGACGCACCGGCGAACACAACTTAGTGAATATGTTAATATTCATAGCATGTTCACTAAGTTGTGTTCGTTTTTTGAATTCGCACCAGCACGCTACGCAACACGTGTCAGTCAGTACTGGTTTCGCCGTCTTCGT
CCDC101	NM_138414.2	4397	CATGGTGTCAGTCAGTACTGCA	1063	GCCATCAATAAGTATGAGGTA	TACCTCATACTTGTTGGTGGC	ACCGGGCCATCAATAAGTATGAGGTAGTTAATATTCATAGCTACCTCATACTTGTTGGTGGCTTTT	TCAGAAGACGCACCGGGCCATCAATAAGTATGAGGTAGTTAATATTCATAGCTACCTCATACTTGTTGGTGGCTTTTTTGAATTCGCACCAGCACGCTACGCACATGGTGTCAGTCAGTACTGCATTCGCCGTCTTCGT
CCDC101	NM_138414.2	4504	ACTGGTGTCAGTCAACCAACGT	1032	GAAATCAAGTCTTTGTTGGAA	TTCCAACAGAGACTTGATTTC	ACCGGGAAATCAAGTCTTTGTTGGAAGTTAATATTCATAGCTTCCAACAGAGACTTGATTTCTTTT	TCAGAAGACGCACCGGGAAATCAAGTCTTTGTTGGAAGTTAATATTCATAGCTTCCAACAGAGACTTGATTTCTTTTTTGAATTCGCACCAGCACGCTACGCAACTGGTGTCAGTCAACCAACGTTTCGCCGTCTTCGT
CCNA1	NM_001111045.1	546	TGCAGTGTGTGTACGTACGTAC	854	GCTTCGAAATATGAAGAGATA	TATCTCTTCATATTTCGAAGC	ACCGGGCTTCGAAATATGAAGAGATAGTTAATATTCATAGCTATCTCTTCATATTTCGAAGCTTTT	TCAGAAGACGCACCGGGCTTCGAAATATGAAGAGATAGTTAATATTCATAGCTATCTCTTCATATTTCGAAGCTTTTTTGAATTCGCACCAGCACGCTACGCATGCAGTGTGTGTACGTACGTACTTCGCCGTCTTCGT
CCNA1	NM_001111045.1	547	ACGTGTGTGTGTACGTACGTTG	1712	GCAAGGGTTTGACATTTACAT	ATGTAGATGTCAAACCCTTGC	ACCGGGCAAGGGTTTGACATTTACATGTTAATATTCATAGCATGTAGATGTCAAACCCTTGCTTTT	TCAGAAGACGCACCGGGCAAGGGTTTGACATTTACATGTTAATATTCATAGCATGTAGATGTCAAACCCTTGCTTTTTTGAATTCGCACCAGCACGCTACGCAACGTGTGTGTGTACGTACGTTGTTCGCCGTCTTCGT
CCNA1	NM_001111045.1	4190	GTGTGTGTCAGTGTCACATGAC	578	GCAAGTAATTAGGGAGAAGTA	TACTTCTCCCTAATTGCTTGC	ACCGGGCAAGTAATTAGGGAGAAGTAGTTAATATTCATAGCTACTTCTCCCTAATTGCTTGCTTTT	TCAGAAGACGCACCGGGCAAGTAATTAGGGAGAAGTAGTTAATATTCATAGCTACTTCTCCCTAATTGCTTGCTTTTTTGAATTCGCACCAGCACGCTACGCAGTGTGTGTCAGTGTCACATGACTTCGCCGTCTTCGT
CCNA1	NM_001111045.1	4191	TGTGGTGTCAGTGTCACATGTG	1283	CCTGGCAAACTATATTGTGAA	TTCACAGTATAGTTTGCCAGG	ACCGGCCTGGCAAACTATATTGTGAAGTTAATATTCATAGCTTCACAGTATAGTTTGCCAGGTTTT	TCAGAAGACGCACCGGCCTGGCAAACTATATTGTGAAGTTAATATTCATAGCTTCACAGTATAGTTTGCCAGGTTTTTTGAATTCGCACCAGCACGCTACGCATGTGGTGTCAGTGTCACATGTGTTCGCCGTCTTCGT
CCNA1	NM_001111045.1	4192	TGCAGTGTCAGTGTCAACGTGT	1289	GCTAACTGTAAATGGGTAGTA	TACTGCCCATTTGCAGTTAGC	ACCGGGCTAACTGTAAATGGGTAGTAGTTAATATTCATAGCTACTGCCCATTTGCAGTTAGCTTTT	TCAGAAGACGCACCGGGCTAACTGTAAATGGGTAGTAGTTAATATTCATAGCTACTGCCCATTTGCAGTTAGCTTTTTTGAATTCGCACCAGCACGCTACGCATGCAGTGTCAGTGTCAACGTGTTTCGCCGTCTTCGT
CCNA1	NM_001111045.1	5232	CACAGTGTCACAGTCATGGTGT	1791	CCTGTTGGATTTCAACATAGT	ACTGTGTTGAAATCCAGCAGG	ACCGGCCTGTTGGATTTCAACATAGTGTTAATATTCATAGCACTGTGTTGAAATCCAGCAGGTTTT	TCAGAAGACGCACCGGCCTGTTGGATTTCAACATAGTGTTAATATTCATAGCACTGTGTTGAAATCCAGCAGGTTTTTTGAATTCGCACCAGCACGCTACGCACACAGTGTCACAGTCATGGTGTTTCGCCGTCTTCGT
CCNA1	NM_001111045.1	5233	GTACGTGTCACAGTCATGGTCA	2108	CCCAAGTAAGGGTTTGATATC	GATGTCAAACCCTTGCTTGGG	ACCGGCCCAAGTAAGGGTTTGATATCGTTAATATTCATAGCGATGTCAAACCCTTGCTTGGGTTTT	TCAGAAGACGCACCGGCCCAAGTAAGGGTTTGATATCGTTAATATTCATAGCGATGTCAAACCCTTGCTTGGGTTTTTTGAATTCGCACCAGCACGCTACGCAGTACGTGTCACAGTCATGGTCATTCGCCGTCTTCGT
CCNA1	NM_001111045.1	5234	TGGTGTGTCACAGTCATGGTAC	723	GCACAGACCTAAAGCACATTA	TAGTGTGCTTTGGGTCTGTGC	ACCGGGCACAGACCTAAAGCACATTAGTTAATATTCATAGCTAGTGTGCTTTGGGTCTGTGCTTTT	TCAGAAGACGCACCGGGCACAGACCTAAAGCACATTAGTTAATATTCATAGCTAGTGTGCTTTGGGTCTGTGCTTTTTTGAATTCGCACCAGCACGCTACGCATGGTGTGTCACAGTCATGGTACTTCGCCGTCTTCGT
CCNA2	NM_001237.3	548	GTTGGTGTGTGTACGTACCAGT	982	GCTGACCTATACCTTAAGTAT	ATACTTGAGGTATGGGTCAGC	ACCGGGCTGACCTATACCTTAAGTATGTTAATATTCATAGCATACTTGAGGTATGGGTCAGCTTTT	TCAGAAGACGCACCGGGCTGACCTATACCTTAAGTATGTTAATATTCATAGCATACTTGAGGTATGGGTCAGCTTTTTTGAATTCGCACCAGCACGCTACGCAGTTGGTGTGTGTACGTACCAGTTTCGCCGTCTTCGT
CCNA2	NM_001237.3	549	TGGTGTGTGTGTACGTACCACA	1216	CCTCTTGATTATCTAATGGAT	ATCCATTGGATAATCAAGAGG	ACCGGCCTCTTGATTATCTAATGGATGTTAATATTCATAGCATCCATTGGATAATCAAGAGGTTTT	TCAGAAGACGCACCGGCCTCTTGATTATCTAATGGATGTTAATATTCATAGCATCCATTGGATAATCAAGAGGTTTTTTGAATTCGCACCAGCACGCTACGCATGGTGTGTGTGTACGTACCACATTCGCCGTCTTCGT
CCNA2	NM_001237.3	550	ACACGTGTGTGTACGTACCAAC	574	GCCTGAATCATTAATACGAAA	TTTCGTATTAATGATTCAGGC	ACCGGGCCTGAATCATTAATACGAAAGTTAATATTCATAGCTTTCGTATTAATGATTCAGGCTTTT	TCAGAAGACGCACCGGGCCTGAATCATTAATACGAAAGTTAATATTCATAGCTTTCGTATTAATGATTCAGGCTTTTTTGAATTCGCACCAGCACGCTACGCAACACGTGTGTGTACGTACCAACTTCGCCGTCTTCGT
CCNA2	NM_001237.3	551	CACAGTGTGTGTACGTACCATG	590	GCTCCAACAGTAAATTAGTTT	AAACTGATTTACTGTTGGAGC	ACCGGGCTCCAACAGTAAATTAGTTTGTTAATATTCATAGCAAACTGATTTACTGTTGGAGCTTTT	TCAGAAGACGCACCGGGCTCCAACAGTAAATTAGTTTGTTAATATTCATAGCAAACTGATTTACTGTTGGAGCTTTTTTGAATTCGCACCAGCACGCTACGCACACAGTGTGTGTACGTACCATGTTCGCCGTCTTCGT
CCNA2	NM_001237.3	552	TGGTGTGTGTGTACGTACACGT	1373	CAACCCACTAGAGACATTAAA	TTTAGTGTCTCTGGTGGGTTG	ACCGGCAACCCACTAGAGACATTAAAGTTAATATTCATAGCTTTAGTGTCTCTGGTGGGTTGTTTT	TCAGAAGACGCACCGGCAACCCACTAGAGACATTAAAGTTAATATTCATAGCTTTAGTGTCTCTGGTGGGTTGTTTTTTGAATTCGCACCAGCACGCTACGCATGGTGTGTGTGTACGTACACGTTTCGCCGTCTTCGT
CCNA2	NM_001237.3	553	ACCAGTGTGTGTACGTACACCA	2554	ATATACCCTGGAAAGTCTTAA	TTAAGACTTTCCAGGGTATAT	ACCGGATATACCCTGGAAAGTCTTAAGTTAATATTCATAGCTTAAGACTTTCCAGGGTATATTTTT	TCAGAAGACGCACCGGATATACCCTGGAAAGTCTTAAGTTAATATTCATAGCTTAAGACTTTCCAGGGTATATTTTTTTGAATTCGCACCAGCACGCTACGCAACCAGTGTGTGTACGTACACCATTCGCCGTCTTCGT
CCNA2	NM_001237.3	554	CATGGTGTGTGTACGTACACAC	692	CAGACTACCATGAGGATATTT	GAATATCCTCATGGTAGTCTG	ACCGGCAGACTACCATGAGGATATTTGTTAATATTCATAGCGAATATCCTCATGGTAGTCTGTTTT	TCAGAAGACGCACCGGCAGACTACCATGAGGATATTTGTTAATATTCATAGCGAATATCCTCATGGTAGTCTGTTTTTTGAATTCGCACCAGCACGCTACGCACATGGTGTGTGTACGTACACACTTCGCCGTCTTCGT
CCNA2	NM_001237.3	4203	ACCAGTGTCAGTGTCAACACTG	1354	CCTTAGGGAAGTGGAGGTTGA	TTAACCTCCATTTCCCTAAGG	ACCGGCCTTAGGGAAGTGGAGGTTGAGTTAATATTCATAGCTTAACCTCCATTTCCCTAAGGTTTT	TCAGAAGACGCACCGGCCTTAGGGAAGTGGAGGTTGAGTTAATATTCATAGCTTAACCTCCATTTCCCTAAGGTTTTTTGAATTCGCACCAGCACGCTACGCAACCAGTGTCAGTGTCAACACTGTTCGCCGTCTTCGT
CCNB1	NM_031966.3	555	GTACGTGTGTGTACGTACACTG	1684	CCTGGCTAAGAATGTAGTTAT	ATGACTACATTCTTAGCCAGG	ACCGGCCTGGCTAAGAATGTAGTTATGTTAATATTCATAGCATGACTACATTCTTAGCCAGGTTTT	TCAGAAGACGCACCGGCCTGGCTAAGAATGTAGTTATGTTAATATTCATAGCATGACTACATTCTTAGCCAGGTTTTTTGAATTCGCACCAGCACGCTACGCAGTACGTGTGTGTACGTACACTGTTCGCCGTCTTCGT
CCNB1	NM_031966.3	556	ACCAGTGTGTGTACGTACTGGT	950	GCCATCTTAATTGACTGGTTA	TAGCCAGTCAATTAGGATGGC	ACCGGGCCATCTTAATTGACTGGTTAGTTAATATTCATAGCTAGCCAGTCAATTAGGATGGCTTTT	TCAGAAGACGCACCGGGCCATCTTAATTGACTGGTTAGTTAATATTCATAGCTAGCCAGTCAATTAGGATGGCTTTTTTGAATTCGCACCAGCACGCTACGCAACCAGTGTGTGTACGTACTGGTTTCGCCGTCTTCGT
CCNB1	NM_031966.3	557	CAACGTGTGTGTACGTACTGCA	1416	GCCAAATACCTGATGGAATTA	TAGTTCCATCAGGTATTTGGC	ACCGGGCCAAATACCTGATGGAATTAGTTAATATTCATAGCTAGTTCCATCAGGTATTTGGCTTTT	TCAGAAGACGCACCGGGCCAAATACCTGATGGAATTAGTTAATATTCATAGCTAGTTCCATCAGGTATTTGGCTTTTTTGAATTCGCACCAGCACGCTACGCACAACGTGTGTGTACGTACTGCATTCGCCGTCTTCGT
CCNB1	NM_031966.3	558	GTGTGTGTGTGTACGTACTGAC	513	ACTGACAACACTTATACTAAG	CTTAGTATAAGTGTTGTCAGT	ACCGGACTGACAACACTTATACTAAGGTTAATATTCATAGCCTTAGTATAAGTGTTGTCAGTTTTT	TCAGAAGACGCACCGGACTGACAACACTTATACTAAGGTTAATATTCATAGCCTTAGTATAAGTGTTGTCAGTTTTTTTGAATTCGCACCAGCACGCTACGCAGTGTGTGTGTGTACGTACTGACTTCGCCGTCTTCGT
CCNB1	NM_031966.3	4204	GTGTGTGTCAGTGTCAACTGGT	1526	GCAGAATAATTGTGTGTCCAA	TTGGGCACACAATTATTCTGC	ACCGGGCAGAATAATTGTGTGTCCAAGTTAATATTCATAGCTTGGGCACACAATTATTCTGCTTTT	TCAGAAGACGCACCGGGCAGAATAATTGTGTGTCCAAGTTAATATTCATAGCTTGGGCACACAATTATTCTGCTTTTTTGAATTCGCACCAGCACGCTACGCAGTGTGTGTCAGTGTCAACTGGTTTCGCCGTCTTCGT
CCNB1	NM_031966.3	4205	TGCAGTGTCAGTGTCAACTGCA	1070	GCCATGTTTATTGCAAGTAAA	TTTGCTTGCAATAAACATGGC	ACCGGGCCATGTTTATTGCAAGTAAAGTTAATATTCATAGCTTTGCTTGCAATAAACATGGCTTTT	TCAGAAGACGCACCGGGCCATGTTTATTGCAAGTAAAGTTAATATTCATAGCTTTGCTTGCAATAAACATGGCTTTTTTGAATTCGCACCAGCACGCTACGCATGCAGTGTCAGTGTCAACTGCATTCGCCGTCTTCGT
CCNB1	NM_031966.3	4654	CATGGTGTCAGTACGTACTGAC	464	GACACCAACTCTACAATATTA	TAATGTTGTAGAGTTGGTGTC	ACCGGGACACCAACTCTACAATATTAGTTAATATTCATAGCTAATGTTGTAGAGTTGGTGTCTTTT	TCAGAAGACGCACCGGGACACCAACTCTACAATATTAGTTAATATTCATAGCTAATGTTGTAGAGTTGGTGTCTTTTTTGAATTCGCACCAGCACGCTACGCACATGGTGTCAGTACGTACTGACTTCGCCGTCTTCGT
CCNB1	NM_031966.3	5235	ACTGGTGTCACAGTCATGGTTG	1942	CTGAGGCTAAGAACAGTTCTT	AAGAGCTGTTCTTGGCCTCAG	ACCGGCTGAGGCTAAGAACAGTTCTTGTTAATATTCATAGCAAGAGCTGTTCTTGGCCTCAGTTTT	TCAGAAGACGCACCGGCTGAGGCTAAGAACAGTTCTTGTTAATATTCATAGCAAGAGCTGTTCTTGGCCTCAGTTTTTTGAATTCGCACCAGCACGCTACGCAACTGGTGTCACAGTCATGGTTGTTCGCCGTCTTCGT
CCNB2	NM_004701.3	559	TGTGGTGTGTGTACGTACTGTG	984	GCAGCAGTATTACATAGGATA	TATCCTGTGTAATACTGCTGC	ACCGGGCAGCAGTATTACATAGGATAGTTAATATTCATAGCTATCCTGTGTAATACTGCTGCTTTT	TCAGAAGACGCACCGGGCAGCAGTATTACATAGGATAGTTAATATTCATAGCTATCCTGTGTAATACTGCTGCTTTTTTGAATTCGCACCAGCACGCTACGCATGTGGTGTGTGTACGTACTGTGTTCGCCGTCTTCGT
CCNB2	NM_004701.3	560	GTCAGTGTGTGTACGTTGGTGT	1498	GCAGTCCATAAACCCATATTT	AAATGTGGGTTTATGGACTGC	ACCGGGCAGTCCATAAACCCATATTTGTTAATATTCATAGCAAATGTGGGTTTATGGACTGCTTTT	TCAGAAGACGCACCGGGCAGTCCATAAACCCATATTTGTTAATATTCATAGCAAATGTGGGTTTATGGACTGCTTTTTTGAATTCGCACCAGCACGCTACGCAGTCAGTGTGTGTACGTTGGTGTTTCGCCGTCTTCGT
CCNB2	NM_004701.3	561	TGACGTGTGTGTACGTTGGTCA	1622	GCCAAGAGTGTGGTGAAGGTA	TACTTTCACCACATTCTTGGC	ACCGGGCCAAGAGTGTGGTGAAGGTAGTTAATATTCATAGCTACTTTCACCACATTCTTGGCTTTT	TCAGAAGACGCACCGGGCCAAGAGTGTGGTGAAGGTAGTTAATATTCATAGCTACTTTCACCACATTCTTGGCTTTTTTGAATTCGCACCAGCACGCTACGCATGACGTGTGTGTACGTTGGTCATTCGCCGTCTTCGT
CCNB2	NM_004701.3	4193	ACACGTGTCAGTGTCAACGTCA	1581	GTGTGCTTTATTGTGCTCTTT	AAAGGGCACAATGAAGCACAC	ACCGGGTGTGCTTTATTGTGCTCTTTGTTAATATTCATAGCAAAGGGCACAATGAAGCACACTTTT	TCAGAAGACGCACCGGGTGTGCTTTATTGTGCTCTTTGTTAATATTCATAGCAAAGGGCACAATGAAGCACACTTTTTTGAATTCGCACCAGCACGCTACGCAACACGTGTCAGTGTCAACGTCATTCGCCGTCTTCGT
CCNB2	NM_004701.3	4194	CAGTGTGTCAGTGTCAACGTAC	975	CGACTATGATATGGTGTATTA	TAATGCACCATATCATAGTCG	ACCGGCGACTATGATATGGTGTATTAGTTAATATTCATAGCTAATGCACCATATCATAGTCGTTTT	TCAGAAGACGCACCGGCGACTATGATATGGTGTATTAGTTAATATTCATAGCTAATGCACCATATCATAGTCGTTTTTTGAATTCGCACCAGCACGCTACGCACAGTGTGTCAGTGTCAACGTACTTCGCCGTCTTCGT
CCNB2	NM_004701.3	5236	GTACGTGTCACAGTCATGCAGT	799	GCGTTGGTATTATGGATTGAT	ATCGATCCATAATGCCAACGC	ACCGGGCGTTGGTATTATGGATTGATGTTAATATTCATAGCATCGATCCATAATGCCAACGCTTTT	TCAGAAGACGCACCGGGCGTTGGTATTATGGATTGATGTTAATATTCATAGCATCGATCCATAATGCCAACGCTTTTTTGAATTCGCACCAGCACGCTACGCAGTACGTGTCACAGTCATGCAGTTTCGCCGTCTTCGT
CCNB2	NM_004701.3	5237	TGTGGTGTCACAGTCATGCACA	1144	CCAGTTTCCTGGAAGAAGTTT	AAGCTTCTTCCGGGAAACTGG	ACCGGCCAGTTTCCTGGAAGAAGTTTGTTAATATTCATAGCAAGCTTCTTCCGGGAAACTGGTTTT	TCAGAAGACGCACCGGCCAGTTTCCTGGAAGAAGTTTGTTAATATTCATAGCAAGCTTCTTCCGGGAAACTGGTTTTTTGAATTCGCACCAGCACGCTACGCATGTGGTGTCACAGTCATGCACATTCGCCGTCTTCGT
CCNB2	NM_004701.3	5238	ACCAGTGTCACAGTCATGCAAC	656	CGCCATCAAGAATAAGTATGT	GCATACTTATTCTTGATGGCG	ACCGGCGCCATCAAGAATAAGTATGTGTTAATATTCATAGCGCATACTTATTCTTGATGGCGTTTT	TCAGAAGACGCACCGGCGCCATCAAGAATAAGTATGTGTTAATATTCATAGCGCATACTTATTCTTGATGGCGTTTTTTGAATTCGCACCAGCACGCTACGCAACCAGTGTCACAGTCATGCAACTTCGCCGTCTTCGT
CCNC	NM_001013399.1	562	ACGTGTGTGTGTACGTTGGTAC	645	GCATCTAAAGTAGAGGAATTT	AAATTCCTCTACTTTGGATGC	ACCGGGCATCTAAAGTAGAGGAATTTGTTAATATTCATAGCAAATTCCTCTACTTTGGATGCTTTT	TCAGAAGACGCACCGGGCATCTAAAGTAGAGGAATTTGTTAATATTCATAGCAAATTCCTCTACTTTGGATGCTTTTTTGAATTCGCACCAGCACGCTACGCAACGTGTGTGTGTACGTTGGTACTTCGCCGTCTTCGT
CCNC	NM_001013399.1	563	CATGGTGTGTGTACGTTGGTTG	2049	CTACGGTATATTTCAAGAGAT	ATCTCTTGAAATATACCGTAG	ACCGGCTACGGTATATTTCAAGAGATGTTAATATTCATAGCATCTCTTGAAATATACCGTAGTTTT	TCAGAAGACGCACCGGCTACGGTATATTTCAAGAGATGTTAATATTCATAGCATCTCTTGAAATATACCGTAGTTTTTTGAATTCGCACCAGCACGCTACGCACATGGTGTGTGTACGTTGGTTGTTCGCCGTCTTCGT
CCNC	XM_006715594.1	564	TGACGTGTGTGTACGTTGCAGT	1199	CCCACTATTTGTAATGGATTT	AAATCCATTGCAAATAGTGGG	ACCGGCCCACTATTTGTAATGGATTTGTTAATATTCATAGCAAATCCATTGCAAATAGTGGGTTTT	TCAGAAGACGCACCGGCCCACTATTTGTAATGGATTTGTTAATATTCATAGCAAATCCATTGCAAATAGTGGGTTTTTTGAATTCGCACCAGCACGCTACGCATGACGTGTGTGTACGTTGCAGTTTCGCCGTCTTCGT
CCNC	NM_001013399.1	3977	ACACGTGTGTTGTGACGTACCA	2117	CCATTCTTAGTAAGATGTCAA	TTGGCATCTTACTAAGAATGG	ACCGGCCATTCTTAGTAAGATGTCAAGTTAATATTCATAGCTTGGCATCTTACTAAGAATGGTTTT	TCAGAAGACGCACCGGCCATTCTTAGTAAGATGTCAAGTTAATATTCATAGCTTGGCATCTTACTAAGAATGGTTTTTTGAATTCGCACCAGCACGCTACGCAACACGTGTGTTGTGACGTACCATTCGCCGTCTTCGT
CCNC	NM_001013399.1	3978	CAGTGTGTGTTGTGACGTACAC	474	GCATGGAGGATGGTGAATGGT	ATCATTCACTATCCTCCATGC	ACCGGGCATGGAGGATGGTGAATGGTGTTAATATTCATAGCATCATTCACTATCCTCCATGCTTTT	TCAGAAGACGCACCGGGCATGGAGGATGGTGAATGGTGTTAATATTCATAGCATCATTCACTATCCTCCATGCTTTTTTGAATTCGCACCAGCACGCTACGCACAGTGTGTGTTGTGACGTACACTTCGCCGTCTTCGT
CCNC	NM_001013399.1	5239	CAGTGTGTCACAGTCATGCATG	1160	CCCTTGTATGGAGGATAGTGG	TCACTATCCTCCATGCAAGGG	ACCGGCCCTTGTATGGAGGATAGTGGGTTAATATTCATAGCTCACTATCCTCCATGCAAGGGTTTT	TCAGAAGACGCACCGGCCCTTGTATGGAGGATAGTGGGTTAATATTCATAGCTCACTATCCTCCATGCAAGGGTTTTTTGAATTCGCACCAGCACGCTACGCACAGTGTGTCACAGTCATGCATGTTCGCCGTCTTCGT
CCNC	NM_001013399.1	5240	TGTGGTGTCACAGTCATGACGT	948	GCTATGGTATATTTCAAGAGA	TCTCTTGAAATATACCGTAGC	ACCGGGCTATGGTATATTTCAAGAGAGTTAATATTCATAGCTCTCTTGAAATATACCGTAGCTTTT	TCAGAAGACGCACCGGGCTATGGTATATTTCAAGAGAGTTAATATTCATAGCTCTCTTGAAATATACCGTAGCTTTTTTGAATTCGCACCAGCACGCTACGCATGTGGTGTCACAGTCATGACGTTTCGCCGTCTTCGT
CCNC	NM_001013399.1	5241	ACGTGTGTCACAGTCATGACCA	2163	GCCTTTCCAAAGGAATTTCTT	AGGAAATTCCTTTGGAAAGGC	ACCGGGCCTTTCCAAAGGAATTTCTTGTTAATATTCATAGCAGGAAATTCCTTTGGAAAGGCTTTT	TCAGAAGACGCACCGGGCCTTTCCAAAGGAATTTCTTGTTAATATTCATAGCAGGAAATTCCTTTGGAAAGGCTTTTTTGAATTCGCACCAGCACGCTACGCAACGTGTGTCACAGTCATGACCATTCGCCGTCTTCGT
CCND1	XM_006718653.1	565	ACTGGTGTGTGTACGTTGCACA	960	GCACGATTTCATTGAATACTT	AAGTGTTCAATGAAATCGTGC	ACCGGGCACGATTTCATTGAATACTTGTTAATATTCATAGCAAGTGTTCAATGAAATCGTGCTTTT	TCAGAAGACGCACCGGGCACGATTTCATTGAATACTTGTTAATATTCATAGCAAGTGTTCAATGAAATCGTGCTTTTTTGAATTCGCACCAGCACGCTACGCAACTGGTGTGTGTACGTTGCACATTCGCCGTCTTCGT
CCND1	XM_006718653.1	566	CACAGTGTGTGTACGTTGCAAC	530	CTCTAAGATGAAGGAGATCAT	ATGGTCTCCTTCATCTTAGAG	ACCGGCTCTAAGATGAAGGAGATCATGTTAATATTCATAGCATGGTCTCCTTCATCTTAGAGTTTT	TCAGAAGACGCACCGGCTCTAAGATGAAGGAGATCATGTTAATATTCATAGCATGGTCTCCTTCATCTTAGAGTTTTTTGAATTCGCACCAGCACGCTACGCACACAGTGTGTGTACGTTGCAACTTCGCCGTCTTCGT
CCND1	XM_006718653.1	567	GTGTGTGTGTGTACGTTGCATG	1147	GAACAAACAGATCATCTGCAA	TTGCGGATGATCTGTTTGTTC	ACCGGGAACAAACAGATCATCTGCAAGTTAATATTCATAGCTTGCGGATGATCTGTTTGTTCTTTT	TCAGAAGACGCACCGGGAACAAACAGATCATCTGCAAGTTAATATTCATAGCTTGCGGATGATCTGTTTGTTCTTTTTTGAATTCGCACCAGCACGCTACGCAGTGTGTGTGTGTACGTTGCATGTTCGCCGTCTTCGT
CCND1	XM_006718653.1	568	ACTGGTGTGTGTACGTTGACGT	1188	ACAACTTCCTGTCTTACTATC	GGTAGTAGGACAGGAAGTTGT	ACCGGACAACTTCCTGTCTTACTATCGTTAATATTCATAGCGGTAGTAGGACAGGAAGTTGTTTTT	TCAGAAGACGCACCGGACAACTTCCTGTCTTACTATCGTTAATATTCATAGCGGTAGTAGGACAGGAAGTTGTTTTTTTGAATTCGCACCAGCACGCTACGCAACTGGTGTGTGTACGTTGACGTTTCGCCGTCTTCGT
CCND1	XM_006718653.1	569	CAGTGTGTGTGTACGTTGACCA	1959	TCCTCTCTAGAGTGATTAAGT	ACTTGATCACTCTGGAGAGGA	ACCGGTCCTCTCTAGAGTGATTAAGTGTTAATATTCATAGCACTTGATCACTCTGGAGAGGATTTT	TCAGAAGACGCACCGGTCCTCTCTAGAGTGATTAAGTGTTAATATTCATAGCACTTGATCACTCTGGAGAGGATTTTTTGAATTCGCACCAGCACGCTACGCACAGTGTGTGTGTACGTTGACCATTCGCCGTCTTCGT
CCND1	XM_006718653.1	4168	ACCAGTGTCAGTGTCAGTACGT	1516	GCCAGGATGATAAGTTTCTTT	AAAGGAACTTATCATCCTGGC	ACCGGGCCAGGATGATAAGTTTCTTTGTTAATATTCATAGCAAAGGAACTTATCATCCTGGCTTTT	TCAGAAGACGCACCGGGCCAGGATGATAAGTTTCTTTGTTAATATTCATAGCAAAGGAACTTATCATCCTGGCTTTTTTGAATTCGCACCAGCACGCTACGCAACCAGTGTCAGTGTCAGTACGTTTCGCCGTCTTCGT
CCND1	XM_006718653.1	4656	CAGTGTGTCAGTACGTTGGTGT	2142	CCACAGATGTGAAGTTTATTT	AAATGAACTTCACATCTGTGG	ACCGGCCACAGATGTGAAGTTTATTTGTTAATATTCATAGCAAATGAACTTCACATCTGTGGTTTT	TCAGAAGACGCACCGGCCACAGATGTGAAGTTTATTTGTTAATATTCATAGCAAATGAACTTCACATCTGTGGTTTTTTGAATTCGCACCAGCACGCTACGCACAGTGTGTCAGTACGTTGGTGTTTCGCCGTCTTCGT
CCND1	XM_006718653.1	4843	TGTGGTGTCAGTACTGACACTG	1149	CATTGAACACTTCCTCTTCAA	TTGGAGAGGAAGTGTTCAATG	ACCGGCATTGAACACTTCCTCTTCAAGTTAATATTCATAGCTTGGAGAGGAAGTGTTCAATGTTTT	TCAGAAGACGCACCGGCATTGAACACTTCCTCTTCAAGTTAATATTCATAGCTTGGAGAGGAAGTGTTCAATGTTTTTTGAATTCGCACCAGCACGCTACGCATGTGGTGTCAGTACTGACACTGTTCGCCGTCTTCGT
CCND2	NM_001759.3	570	GTACGTGTGTGTACGTTGACAC	768	CGACTTTAAGTTTGCTATGTA	TACATGGCAAACTTAAAGTCG	ACCGGCGACTTTAAGTTTGCTATGTAGTTAATATTCATAGCTACATGGCAAACTTAAAGTCGTTTT	TCAGAAGACGCACCGGCGACTTTAAGTTTGCTATGTAGTTAATATTCATAGCTACATGGCAAACTTAAAGTCGTTTTTTGAATTCGCACCAGCACGCTACGCAGTACGTGTGTGTACGTTGACACTTCGCCGTCTTCGT
CCND2	NM_001759.3	571	TGCAGTGTGTGTACGTTGACTG	1580	TCACCAATACAGATGTGGATT	AATCCACGTCTGTGTTGGTGA	ACCGGTCACCAATACAGATGTGGATTGTTAATATTCATAGCAATCCACGTCTGTGTTGGTGATTTT	TCAGAAGACGCACCGGTCACCAATACAGATGTGGATTGTTAATATTCATAGCAATCCACGTCTGTGTTGGTGATTTTTTGAATTCGCACCAGCACGCTACGCATGCAGTGTGTGTACGTTGACTGTTCGCCGTCTTCGT
CCND2	XM_005253813.2	572	CAGTGTGTGTGTACGTTGTGGT	1332	GAAGGACATCTAACCCTATAT	ATGTAGGGTTGGATGTCCTTC	ACCGGGAAGGACATCTAACCCTATATGTTAATATTCATAGCATGTAGGGTTGGATGTCCTTCTTTT	TCAGAAGACGCACCGGGAAGGACATCTAACCCTATATGTTAATATTCATAGCATGTAGGGTTGGATGTCCTTCTTTTTTGAATTCGCACCAGCACGCTACGCACAGTGTGTGTGTACGTTGTGGTTTCGCCGTCTTCGT
CCND2	XM_005253813.2	573	GTCAGTGTGTGTACGTTGTGCA	1593	CCTTCCGCAGTGTTCCTATTT	AAGTAGGAGCACTGCGGAAGG	ACCGGCCTTCCGCAGTGTTCCTATTTGTTAATATTCATAGCAAGTAGGAGCACTGCGGAAGGTTTT	TCAGAAGACGCACCGGCCTTCCGCAGTGTTCCTATTTGTTAATATTCATAGCAAGTAGGAGCACTGCGGAAGGTTTTTTGAATTCGCACCAGCACGCTACGCAGTCAGTGTGTGTACGTTGTGCATTCGCCGTCTTCGT
CCND2	NM_001759.3	574	TGTGGTGTGTGTACGTTGTGAC	394	CGTCGATGATTGCAATTGGAA	TTCCAGTTGCGATCATCGACG	ACCGGCGTCGATGATTGCAATTGGAAGTTAATATTCATAGCTTCCAGTTGCGATCATCGACGTTTT	TCAGAAGACGCACCGGCGTCGATGATTGCAATTGGAAGTTAATATTCATAGCTTCCAGTTGCGATCATCGACGTTTTTTGAATTCGCACCAGCACGCTACGCATGTGGTGTGTGTACGTTGTGACTTCGCCGTCTTCGT
CCND2	XM_005253813.2	5242	CAACGTGTCACAGTCATGACAC	503	GCAGTGCTCTTACTTTAAGTG	CACTTGAAGTAGGAGCACTGC	ACCGGGCAGTGCTCTTACTTTAAGTGGTTAATATTCATAGCCACTTGAAGTAGGAGCACTGCTTTT	TCAGAAGACGCACCGGGCAGTGCTCTTACTTTAAGTGGTTAATATTCATAGCCACTTGAAGTAGGAGCACTGCTTTTTTGAATTCGCACCAGCACGCTACGCACAACGTGTCACAGTCATGACACTTCGCCGTCTTCGT
CCND2	XM_005253813.2	5243	GTCAGTGTCACAGTCATGACTG	1388	CTGTCACTCCTTATGACTTTA	TGAAGTCATGAGGAGTGACAG	ACCGGCTGTCACTCCTTATGACTTTAGTTAATATTCATAGCTGAAGTCATGAGGAGTGACAGTTTT	TCAGAAGACGCACCGGCTGTCACTCCTTATGACTTTAGTTAATATTCATAGCTGAAGTCATGAGGAGTGACAGTTTTTTGAATTCGCACCAGCACGCTACGCAGTCAGTGTCACAGTCATGACTGTTCGCCGTCTTCGT
CCND2	XM_005253813.2	5244	ACGTGTGTCACAGTCATGTGGT	1887	CACTCCTCATGACTTTATTGA	TCAATGAAGTCATGAGGAGTG	ACCGGCACTCCTCATGACTTTATTGAGTTAATATTCATAGCTCAATGAAGTCATGAGGAGTGTTTT	TCAGAAGACGCACCGGCACTCCTCATGACTTTATTGAGTTAATATTCATAGCTCAATGAAGTCATGAGGAGTGTTTTTTGAATTCGCACCAGCACGCTACGCAACGTGTGTCACAGTCATGTGGTTTCGCCGTCTTCGT
CCNE1	XM_006723457.1	575	ACACGTGTGTGTACGTTGTGTG	1367	CCTCTAAAGTTGCACTAGTTT	AAACTGGTGCAACTTTGGAGG	ACCGGCCTCTAAAGTTGCACTAGTTTGTTAATATTCATAGCAAACTGGTGCAACTTTGGAGGTTTT	TCAGAAGACGCACCGGCCTCTAAAGTTGCACTAGTTTGTTAATATTCATAGCAAACTGGTGCAACTTTGGAGGTTTTTTGAATTCGCACCAGCACGCTACGCAACACGTGTGTGTACGTTGTGTGTTCGCCGTCTTCGT
CCNE1	XM_006723457.1	4206	ACTGGTGTCAGTGTCAACTGAC	462	CCGAGTAAAGAAAGCTATGTT	AACATGGCTTTCTTTGCTCGG	ACCGGCCGAGTAAAGAAAGCTATGTTGTTAATATTCATAGCAACATGGCTTTCTTTGCTCGGTTTT	TCAGAAGACGCACCGGCCGAGTAAAGAAAGCTATGTTGTTAATATTCATAGCAACATGGCTTTCTTTGCTCGGTTTTTTGAATTCGCACCAGCACGCTACGCAACTGGTGTCAGTGTCAACTGACTTCGCCGTCTTCGT
CCNE1	XM_006723457.1	4207	CAACGTGTCAGTGTCAACTGTG	1237	CCTTGTATCATTTCTTGTCAT	ATGACGAGAAATGATACAAGG	ACCGGCCTTGTATCATTTCTTGTCATGTTAATATTCATAGCATGACGAGAAATGATACAAGGTTTT	TCAGAAGACGCACCGGCCTTGTATCATTTCTTGTCATGTTAATATTCATAGCATGACGAGAAATGATACAAGGTTTTTTGAATTCGCACCAGCACGCTACGCACAACGTGTCAGTGTCAACTGTGTTCGCCGTCTTCGT
CCNE1	XM_006723457.1	4208	ACGTGTGTCAGTGTCATGGTGT	1349	GCAATTCTTCTGGGTTGGTTG	TAACCAATCCAGAAGAATTGC	ACCGGGCAATTCTTCTGGGTTGGTTGGTTAATATTCATAGCTAACCAATCCAGAAGAATTGCTTTT	TCAGAAGACGCACCGGGCAATTCTTCTGGGTTGGTTGGTTAATATTCATAGCTAACCAATCCAGAAGAATTGCTTTTTTGAATTCGCACCAGCACGCTACGCAACGTGTGTCAGTGTCATGGTGTTTCGCCGTCTTCGT
CCNE1	XM_006723457.1	4209	CACAGTGTCAGTGTCATGGTCA	2984	CGACATAGAGAACTGTGTTAA	TTGACACAGTTCTCTATGTCG	ACCGGCGACATAGAGAACTGTGTTAAGTTAATATTCATAGCTTGACACAGTTCTCTATGTCGTTTT	TCAGAAGACGCACCGGCGACATAGAGAACTGTGTTAAGTTAATATTCATAGCTTGACACAGTTCTCTATGTCGTTTTTTGAATTCGCACCAGCACGCTACGCACACAGTGTCAGTGTCATGGTCATTCGCCGTCTTCGT
CCNE1	XM_006723457.1	5245	CACAGTGTCACAGTCATGTGCA	1821	CTCCAGGAAGGGGAAGGTAAA	TTTGCCTTCCTCTTCCTGGAG	ACCGGCTCCAGGAAGGGGAAGGTAAAGTTAATATTCATAGCTTTGCCTTCCTCTTCCTGGAGTTTT	TCAGAAGACGCACCGGCTCCAGGAAGGGGAAGGTAAAGTTAATATTCATAGCTTTGCCTTCCTCTTCCTGGAGTTTTTTGAATTCGCACCAGCACGCTACGCACACAGTGTCACAGTCATGTGCATTCGCCGTCTTCGT
CCNE1	XM_006723457.1	5246	GTTGGTGTCACAGTCATGTGAC	556	CTGTATTGAGCTGGGTAAATA	TATTTGCCCAGCTCAGTACAG	ACCGGCTGTATTGAGCTGGGTAAATAGTTAATATTCATAGCTATTTGCCCAGCTCAGTACAGTTTT	TCAGAAGACGCACCGGCTGTATTGAGCTGGGTAAATAGTTAATATTCATAGCTATTTGCCCAGCTCAGTACAGTTTTTTGAATTCGCACCAGCACGCTACGCAGTTGGTGTCACAGTCATGTGACTTCGCCGTCTTCGT
CCNE1	XM_006723457.1	5247	TGACGTGTCACAGTCATGTGTG	1019	CTGGGTAAATAGAGAGGAGGT	ACTTCCTCTCTATTTGCCCAG	ACCGGCTGGGTAAATAGAGAGGAGGTGTTAATATTCATAGCACTTCCTCTCTATTTGCCCAGTTTT	TCAGAAGACGCACCGGCTGGGTAAATAGAGAGGAGGTGTTAATATTCATAGCACTTCCTCTCTATTTGCCCAGTTTTTTGAATTCGCACCAGCACGCTACGCATGACGTGTCACAGTCATGTGTGTTCGCCGTCTTCGT
CCNE2	NM_057749.2	576	CATGGTGTGTGTACCAGTGTGT	1445	GCTCTTAAAGATGCTCTTAAA	TTTAGGAGCATCTTTAAGAGC	ACCGGGCTCTTAAAGATGCTCTTAAAGTTAATATTCATAGCTTTAGGAGCATCTTTAAGAGCTTTT	TCAGAAGACGCACCGGGCTCTTAAAGATGCTCTTAAAGTTAATATTCATAGCTTTAGGAGCATCTTTAAGAGCTTTTTTGAATTCGCACCAGCACGCTACGCACATGGTGTGTGTACCAGTGTGTTTCGCCGTCTTCGT
CCNE2	NM_057749.2	577	GTGTGTGTGTGTACCAGTGTCA	1734	GCTCCTAAACTCTAAGAGTTT	AAACTCTTGGAGTTTAGGAGC	ACCGGGCTCCTAAACTCTAAGAGTTTGTTAATATTCATAGCAAACTCTTGGAGTTTAGGAGCTTTT	TCAGAAGACGCACCGGGCTCCTAAACTCTAAGAGTTTGTTAATATTCATAGCAAACTCTTGGAGTTTAGGAGCTTTTTTGAATTCGCACCAGCACGCTACGCAGTGTGTGTGTGTACCAGTGTCATTCGCCGTCTTCGT
CCNE2	NM_057749.2	4195	GTTGGTGTCAGTGTCAACGTTG	2280	CCATACTTCTAGATTGGCTTT	AAAGCCAGTCTAGAAGTATGG	ACCGGCCATACTTCTAGATTGGCTTTGTTAATATTCATAGCAAAGCCAGTCTAGAAGTATGGTTTT	TCAGAAGACGCACCGGCCATACTTCTAGATTGGCTTTGTTAATATTCATAGCAAAGCCAGTCTAGAAGTATGGTTTTTTGAATTCGCACCAGCACGCTACGCAGTTGGTGTCAGTGTCAACGTTGTTCGCCGTCTTCGT
CCNE2	NM_057749.2	4196	ACACGTGTCAGTGTCAACCAGT	1076	GATCTGTGTATTCTAGTCATT	AATGGCTAGAATACACAGATC	ACCGGGATCTGTGTATTCTAGTCATTGTTAATATTCATAGCAATGGCTAGAATACACAGATCTTTT	TCAGAAGACGCACCGGGATCTGTGTATTCTAGTCATTGTTAATATTCATAGCAATGGCTAGAATACACAGATCTTTTTTGAATTCGCACCAGCACGCTACGCAACACGTGTCAGTGTCAACCAGTTTCGCCGTCTTCGT
CCNE2	NM_057749.2	5248	CAACGTGTCACAGTACGTGTGT	1414	CCAGTGTGTAATGGAGGTATT	AATGCCTCCATTGCACACTGG	ACCGGCCAGTGTGTAATGGAGGTATTGTTAATATTCATAGCAATGCCTCCATTGCACACTGGTTTT	TCAGAAGACGCACCGGCCAGTGTGTAATGGAGGTATTGTTAATATTCATAGCAATGCCTCCATTGCACACTGGTTTTTTGAATTCGCACCAGCACGCTACGCACAACGTGTCACAGTACGTGTGTTTCGCCGTCTTCGT
CCNE2	NM_057749.2	5249	GTTGGTGTCACAGTACGTGTCA	1953	CCTGAAAGAAGAGAATGTTAA	TTGACATTCTCTTCTTTCAGG	ACCGGCCTGAAAGAAGAGAATGTTAAGTTAATATTCATAGCTTGACATTCTCTTCTTTCAGGTTTT	TCAGAAGACGCACCGGCCTGAAAGAAGAGAATGTTAAGTTAATATTCATAGCTTGACATTCTCTTCTTTCAGGTTTTTTGAATTCGCACCAGCACGCTACGCAGTTGGTGTCACAGTACGTGTCATTCGCCGTCTTCGT
CCNE2	NM_057749.2	5250	TGCAGTGTCACAGTACGTGTAC	772	GAGAGGAGGTCACTAAGAAAT	GTTTCTTGGTGACCTCCTCTC	ACCGGGAGAGGAGGTCACTAAGAAATGTTAATATTCATAGCGTTTCTTGGTGACCTCCTCTCTTTT	TCAGAAGACGCACCGGGAGAGGAGGTCACTAAGAAATGTTAATATTCATAGCGTTTCTTGGTGACCTCCTCTCTTTTTTGAATTCGCACCAGCACGCTACGCATGCAGTGTCACAGTACGTGTACTTCGCCGTCTTCGT
CCNE2	NM_057749.2	5251	ACGTGTGTCACAGTACGTGTTG	2133	GAGGTCACTAAGAAACATTAG	CTGATGTTTCTTGGTGACCTC	ACCGGGAGGTCACTAAGAAACATTAGGTTAATATTCATAGCCTGATGTTTCTTGGTGACCTCTTTT	TCAGAAGACGCACCGGGAGGTCACTAAGAAACATTAGGTTAATATTCATAGCCTGATGTTTCTTGGTGACCTCTTTTTTGAATTCGCACCAGCACGCTACGCAACGTGTGTCACAGTACGTGTTGTTCGCCGTCTTCGT
CCNF	NM_001761.2	578	TGACGTGTGTGTACCAGTGTAC	808	GCAATAGGTGAAGTGGATAAA	TTTATCCGCTTCACCTGTTGC	ACCGGGCAATAGGTGAAGTGGATAAAGTTAATATTCATAGCTTTATCCGCTTCACCTGTTGCTTTT	TCAGAAGACGCACCGGGCAATAGGTGAAGTGGATAAAGTTAATATTCATAGCTTTATCCGCTTCACCTGTTGCTTTTTTGAATTCGCACCAGCACGCTACGCATGACGTGTGTGTACCAGTGTACTTCGCCGTCTTCGT
CCNF	NM_001761.2	579	ACCAGTGTGTGTACCAGTGTTG	1888	TCAGGCTAGGAAGTTATGTTT	AAACATGACTTCCTGGCCTGA	ACCGGTCAGGCTAGGAAGTTATGTTTGTTAATATTCATAGCAAACATGACTTCCTGGCCTGATTTT	TCAGAAGACGCACCGGTCAGGCTAGGAAGTTATGTTTGTTAATATTCATAGCAAACATGACTTCCTGGCCTGATTTTTTGAATTCGCACCAGCACGCTACGCAACCAGTGTGTGTACCAGTGTTGTTCGCCGTCTTCGT
CCNF	NM_001761.2	3626	ACACGTGTGTTGACGTACACAC	590	CTCAACTCTCAACTCATTGTA	TACAGTGAGTTGAGAGTTGAG	ACCGGCTCAACTCTCAACTCATTGTAGTTAATATTCATAGCTACAGTGAGTTGAGAGTTGAGTTTT	TCAGAAGACGCACCGGCTCAACTCTCAACTCATTGTAGTTAATATTCATAGCTACAGTGAGTTGAGAGTTGAGTTTTTTGAATTCGCACCAGCACGCTACGCAACACGTGTGTTGACGTACACACTTCGCCGTCTTCGT
CCNF	NM_001761.2	3627	CACAGTGTGTTGACGTACACTG	1276	GCTCACGGACAATACTTATAA	TTGTAAGTGTTGTCCGTGAGC	ACCGGGCTCACGGACAATACTTATAAGTTAATATTCATAGCTTGTAAGTGTTGTCCGTGAGCTTTT	TCAGAAGACGCACCGGGCTCACGGACAATACTTATAAGTTAATATTCATAGCTTGTAAGTGTTGTCCGTGAGCTTTTTTGAATTCGCACCAGCACGCTACGCACACAGTGTGTTGACGTACACTGTTCGCCGTCTTCGT
CCNF	NM_001761.2	3628	TGGTGTGTGTTGACGTACTGGT	1203	CGCATCTTTCATCTGGTTCTT	AAGAGCCAGATGAAAGGTGCG	ACCGGCGCATCTTTCATCTGGTTCTTGTTAATATTCATAGCAAGAGCCAGATGAAAGGTGCGTTTT	TCAGAAGACGCACCGGCGCATCTTTCATCTGGTTCTTGTTAATATTCATAGCAAGAGCCAGATGAAAGGTGCGTTTTTTGAATTCGCACCAGCACGCTACGCATGGTGTGTGTTGACGTACTGGTTTCGCCGTCTTCGT
CCNF	NM_001761.2	5252	GTTGGTGTCACAGTACGTCAGT	1536	CCCGAAGATGTGTTCTTTCAT	GTGAAAGAGCACATCTTCGGG	ACCGGCCCGAAGATGTGTTCTTTCATGTTAATATTCATAGCGTGAAAGAGCACATCTTCGGGTTTT	TCAGAAGACGCACCGGCCCGAAGATGTGTTCTTTCATGTTAATATTCATAGCGTGAAAGAGCACATCTTCGGGTTTTTTGAATTCGCACCAGCACGCTACGCAGTTGGTGTCACAGTACGTCAGTTTCGCCGTCTTCGT
CCNF	NM_001761.2	5253	TGGTGTGTCACAGTACGTCACA	1015	GCCAAAGCCTGTGTAAATGTA	TGCATTTGCACAGGCTTTGGC	ACCGGGCCAAAGCCTGTGTAAATGTAGTTAATATTCATAGCTGCATTTGCACAGGCTTTGGCTTTT	TCAGAAGACGCACCGGGCCAAAGCCTGTGTAAATGTAGTTAATATTCATAGCTGCATTTGCACAGGCTTTGGCTTTTTTGAATTCGCACCAGCACGCTACGCATGGTGTGTCACAGTACGTCACATTCGCCGTCTTCGT
CCNF	NM_001761.2	5254	ACACGTGTCACAGTACGTCAAC	388	GAGATCGTTTGCCAGTTATTT	AAATAGCTGGCAGACGATCTC	ACCGGGAGATCGTTTGCCAGTTATTTGTTAATATTCATAGCAAATAGCTGGCAGACGATCTCTTTT	TCAGAAGACGCACCGGGAGATCGTTTGCCAGTTATTTGTTAATATTCATAGCAAATAGCTGGCAGACGATCTCTTTTTTGAATTCGCACCAGCACGCTACGCAACACGTGTCACAGTACGTCAACTTCGCCGTCTTCGT
CCNG1	NM_004060.3	580	GTGTGTGTGTGTACCAGTCAGT	1304	GCATTGTCTATCATTGCATTA	TAATGCAATGATAGACAATGC	ACCGGGCATTGTCTATCATTGCATTAGTTAATATTCATAGCTAATGCAATGATAGACAATGCTTTT	TCAGAAGACGCACCGGGCATTGTCTATCATTGCATTAGTTAATATTCATAGCTAATGCAATGATAGACAATGCTTTTTTGAATTCGCACCAGCACGCTACGCAGTGTGTGTGTGTACCAGTCAGTTTCGCCGTCTTCGT
CCNG1	NM_004060.3	581	TGCAGTGTGTGTACCAGTCACA	1438	CCAAATGTTCAGAAGTTGAAA	TTTCAACTTCTGAACATTTGG	ACCGGCCAAATGTTCAGAAGTTGAAAGTTAATATTCATAGCTTTCAACTTCTGAACATTTGGTTTT	TCAGAAGACGCACCGGCCAAATGTTCAGAAGTTGAAAGTTAATATTCATAGCTTTCAACTTCTGAACATTTGGTTTTTTGAATTCGCACCAGCACGCTACGCATGCAGTGTGTGTACCAGTCACATTCGCCGTCTTCGT
CCNG1	NM_004060.3	582	ACTGGTGTGTGTACCAGTCAAC	300	GCTCAATTGAAGGCATGTTAT	ATGACATGCCTTCAGTTGAGC	ACCGGGCTCAATTGAAGGCATGTTATGTTAATATTCATAGCATGACATGCCTTCAGTTGAGCTTTT	TCAGAAGACGCACCGGGCTCAATTGAAGGCATGTTATGTTAATATTCATAGCATGACATGCCTTCAGTTGAGCTTTTTTGAATTCGCACCAGCACGCTACGCAACTGGTGTGTGTACCAGTCAACTTCGCCGTCTTCGT
CCNG1	NM_004060.3	583	CAACGTGTGTGTACCAGTCATG	1024	CTGGACAGATTCCTGTTTAAA	TTTAGACAGGAATCTGTCCAG	ACCGGCTGGACAGATTCCTGTTTAAAGTTAATATTCATAGCTTTAGACAGGAATCTGTCCAGTTTT	TCAGAAGACGCACCGGCTGGACAGATTCCTGTTTAAAGTTAATATTCATAGCTTTAGACAGGAATCTGTCCAGTTTTTTGAATTCGCACCAGCACGCTACGCACAACGTGTGTGTACCAGTCATGTTCGCCGTCTTCGT
CCNG1	NM_004060.3	4210	GTTGGTGTCAGTGTCATGGTAC	1078	CACATGATAATGGCCTTAGAA	TTCTGAGGCCATTATCGTGTG	ACCGGCACATGATAATGGCCTTAGAAGTTAATATTCATAGCTTCTGAGGCCATTATCGTGTGTTTT	TCAGAAGACGCACCGGCACATGATAATGGCCTTAGAAGTTAATATTCATAGCTTCTGAGGCCATTATCGTGTGTTTTTTGAATTCGCACCAGCACGCTACGCAGTTGGTGTCAGTGTCATGGTACTTCGCCGTCTTCGT
CCNG1	NM_004060.3	5255	CACAGTGTCACAGTACGTCATG	1002	CACGGTAATTGAAGCATAGTT	AGCTATGCTTCAATTGCCGTG	ACCGGCACGGTAATTGAAGCATAGTTGTTAATATTCATAGCAGCTATGCTTCAATTGCCGTGTTTT	TCAGAAGACGCACCGGCACGGTAATTGAAGCATAGTTGTTAATATTCATAGCAGCTATGCTTCAATTGCCGTGTTTTTTGAATTCGCACCAGCACGCTACGCACACAGTGTCACAGTACGTCATGTTCGCCGTCTTCGT
CCNG1	NM_004060.3	5256	TGGTGTGTCACAGTACGTACGT	1561	CCCACAGCTTCAATTACTGTT	GACAGTGATTGAAGCTGTGGG	ACCGGCCCACAGCTTCAATTACTGTTGTTAATATTCATAGCGACAGTGATTGAAGCTGTGGGTTTT	TCAGAAGACGCACCGGCCCACAGCTTCAATTACTGTTGTTAATATTCATAGCGACAGTGATTGAAGCTGTGGGTTTTTTGAATTCGCACCAGCACGCTACGCATGGTGTGTCACAGTACGTACGTTTCGCCGTCTTCGT
CCNG1	NM_004060.3	5257	ACCAGTGTCACAGTACGTACCA	1966	CTGCAGTTTCTGTTAAGATGA	TCATCTTGACAGAGACTGCAG	ACCGGCTGCAGTTTCTGTTAAGATGAGTTAATATTCATAGCTCATCTTGACAGAGACTGCAGTTTT	TCAGAAGACGCACCGGCTGCAGTTTCTGTTAAGATGAGTTAATATTCATAGCTCATCTTGACAGAGACTGCAGTTTTTTGAATTCGCACCAGCACGCTACGCAACCAGTGTCACAGTACGTACCATTCGCCGTCTTCGT
CCNG2	NM_004354.2	584	TGCAGTGTGTGTACCAGTACGT	1430	GTGGAAACTTTGAAATCTGTT	AACAGATTTCAAAGTTTCCAC	ACCGGGTGGAAACTTTGAAATCTGTTGTTAATATTCATAGCAACAGATTTCAAAGTTTCCACTTTT	TCAGAAGACGCACCGGGTGGAAACTTTGAAATCTGTTGTTAATATTCATAGCAACAGATTTCAAAGTTTCCACTTTTTTGAATTCGCACCAGCACGCTACGCATGCAGTGTGTGTACCAGTACGTTTCGCCGTCTTCGT
CCNG2	NM_004354.2	4211	TGACGTGTCAGTGTCATGGTTG	1594	GCCGAGTGTTCTTCTCTTGAA	TTCAGGAGAAGAATACTCGGC	ACCGGGCCGAGTGTTCTTCTCTTGAAGTTAATATTCATAGCTTCAGGAGAAGAATACTCGGCTTTT	TCAGAAGACGCACCGGGCCGAGTGTTCTTCTCTTGAAGTTAATATTCATAGCTTCAGGAGAAGAATACTCGGCTTTTTTGAATTCGCACCAGCACGCTACGCATGACGTGTCAGTGTCATGGTTGTTCGCCGTCTTCGT
CCNG2	NM_004354.2	4212	CACAGTGTCAGTGTCATGCAGT	1427	CCCGGAGAATGATAATACTTT	AAAGTGTTATCATTCTCCGGG	ACCGGCCCGGAGAATGATAATACTTTGTTAATATTCATAGCAAAGTGTTATCATTCTCCGGGTTTT	TCAGAAGACGCACCGGCCCGGAGAATGATAATACTTTGTTAATATTCATAGCAAAGTGTTATCATTCTCCGGGTTTTTTGAATTCGCACCAGCACGCTACGCACACAGTGTCAGTGTCATGCAGTTTCGCCGTCTTCGT
CCNG2	NM_004354.2	4213	GTACGTGTCAGTGTCATGCACA	1085	GCTGTTAGAATAGTTGAAGAA	TTCTTCAACTATTCTAGCAGC	ACCGGGCTGTTAGAATAGTTGAAGAAGTTAATATTCATAGCTTCTTCAACTATTCTAGCAGCTTTT	TCAGAAGACGCACCGGGCTGTTAGAATAGTTGAAGAAGTTAATATTCATAGCTTCTTCAACTATTCTAGCAGCTTTTTTGAATTCGCACCAGCACGCTACGCAGTACGTGTCAGTGTCATGCACATTCGCCGTCTTCGT
CCNG2	NM_004354.2	4214	TGGTGTGTCAGTGTCATGCAAC	510	CCAGGTCTTAAGAGGTTGGTT	AACCAACTTCTTAAGATCTGG	ACCGGCCAGGTCTTAAGAGGTTGGTTGTTAATATTCATAGCAACCAACTTCTTAAGATCTGGTTTT	TCAGAAGACGCACCGGCCAGGTCTTAAGAGGTTGGTTGTTAATATTCATAGCAACCAACTTCTTAAGATCTGGTTTTTTGAATTCGCACCAGCACGCTACGCATGGTGTGTCAGTGTCATGCAACTTCGCCGTCTTCGT
CCNG2	NM_004354.2	5258	CATGGTGTCACAGTACGTACAC	623	CGGGTTGTTGAATGTCTATCT	AGGTAGACGTTCAACAACCCG	ACCGGCGGGTTGTTGAATGTCTATCTGTTAATATTCATAGCAGGTAGACGTTCAACAACCCGTTTT	TCAGAAGACGCACCGGCGGGTTGTTGAATGTCTATCTGTTAATATTCATAGCAGGTAGACGTTCAACAACCCGTTTTTTGAATTCGCACCAGCACGCTACGCACATGGTGTCACAGTACGTACACTTCGCCGTCTTCGT
CCNG2	NM_004354.2	5259	GTACGTGTCACAGTACGTACTG	1394	CCTTAGTAGGGATAGTGGATA	TATCCACTGTCCCTGCTAAGG	ACCGGCCTTAGTAGGGATAGTGGATAGTTAATATTCATAGCTATCCACTGTCCCTGCTAAGGTTTT	TCAGAAGACGCACCGGCCTTAGTAGGGATAGTGGATAGTTAATATTCATAGCTATCCACTGTCCCTGCTAAGGTTTTTTGAATTCGCACCAGCACGCTACGCAGTACGTGTCACAGTACGTACTGTTCGCCGTCTTCGT
CCNG2	NM_004354.2	5260	ACCAGTGTCACAGTACGTTGGT	1376	CCAGAGTGAGCTTTCTAATTG	CAGTTAGAAGGCTCACTCTGG	ACCGGCCAGAGTGAGCTTTCTAATTGGTTAATATTCATAGCCAGTTAGAAGGCTCACTCTGGTTTT	TCAGAAGACGCACCGGCCAGAGTGAGCTTTCTAATTGGTTAATATTCATAGCCAGTTAGAAGGCTCACTCTGGTTTTTTGAATTCGCACCAGCACGCTACGCAACCAGTGTCACAGTACGTTGGTTTCGCCGTCTTCGT
CCNH	XM_005248627.1	3980	ACACGTGTGTTGTGACGTTGGT	1450	CCAGGATAATAATGCTTACTT	AAGTGAGCATTATTATCCTGG	ACCGGCCAGGATAATAATGCTTACTTGTTAATATTCATAGCAAGTGAGCATTATTATCCTGGTTTT	TCAGAAGACGCACCGGCCAGGATAATAATGCTTACTTGTTAATATTCATAGCAAGTGAGCATTATTATCCTGGTTTTTTGAATTCGCACCAGCACGCTACGCAACACGTGTGTTGTGACGTTGGTTTCGCCGTCTTCGT
CCNH	XM_005248627.1	3981	CATGGTGTGTTGTGACGTTGCA	1192	CGCTATCCTATATTGGAGAAT	ATTCTCCAATATGGGATAGCG	ACCGGCGCTATCCTATATTGGAGAATGTTAATATTCATAGCATTCTCCAATATGGGATAGCGTTTT	TCAGAAGACGCACCGGCGCTATCCTATATTGGAGAATGTTAATATTCATAGCATTCTCCAATATGGGATAGCGTTTTTTGAATTCGCACCAGCACGCTACGCACATGGTGTGTTGTGACGTTGCATTCGCCGTCTTCGT
CCNH	XM_005248627.1	3982	GTCAGTGTGTTGTGACGTTGAC	761	CTTCCGAATGATCTAGTCTTT	AAAGACTGGATCATTCGGAAG	ACCGGCTTCCGAATGATCTAGTCTTTGTTAATATTCATAGCAAAGACTGGATCATTCGGAAGTTTT	TCAGAAGACGCACCGGCTTCCGAATGATCTAGTCTTTGTTAATATTCATAGCAAAGACTGGATCATTCGGAAGTTTTTTGAATTCGCACCAGCACGCTACGCAGTCAGTGTGTTGTGACGTTGACTTCGCCGTCTTCGT
CCNH	XM_005248627.1	5261	CAACGTGTCACAGTACGTTGCA	1545	CCAACCGCAAATTTAGATGTA	TGCATCTGAATTTGCGGTTGG	ACCGGCCAACCGCAAATTTAGATGTAGTTAATATTCATAGCTGCATCTGAATTTGCGGTTGGTTTT	TCAGAAGACGCACCGGCCAACCGCAAATTTAGATGTAGTTAATATTCATAGCTGCATCTGAATTTGCGGTTGGTTTTTTGAATTCGCACCAGCACGCTACGCACAACGTGTCACAGTACGTTGCATTCGCCGTCTTCGT
CCNH	XM_005248627.1	5262	GTGTGTGTCACAGTACGTTGAC	632	CCCAGGATAATAATGCTTACT	AGTGAGCATTATTATCCTGGG	ACCGGCCCAGGATAATAATGCTTACTGTTAATATTCATAGCAGTGAGCATTATTATCCTGGGTTTT	TCAGAAGACGCACCGGCCCAGGATAATAATGCTTACTGTTAATATTCATAGCAGTGAGCATTATTATCCTGGGTTTTTTGAATTCGCACCAGCACGCTACGCAGTGTGTGTCACAGTACGTTGACTTCGCCGTCTTCGT
CCNH	XM_005248627.1	5263	TGTGGTGTCACAGTACGTTGTG	1189	CCAGCAATGCTAAGATTTGTT	AACAGATCTTGGCATTGCTGG	ACCGGCCAGCAATGCTAAGATTTGTTGTTAATATTCATAGCAACAGATCTTGGCATTGCTGGTTTT	TCAGAAGACGCACCGGCCAGCAATGCTAAGATTTGTTGTTAATATTCATAGCAACAGATCTTGGCATTGCTGGTTTTTTGAATTCGCACCAGCACGCTACGCATGTGGTGTCACAGTACGTTGTGTTCGCCGTCTTCGT
CCNH	XM_005248627.1	5264	ACCAGTGTCACAGTACCAGTGT	1574	CCGAATGATCTAGTCTTTCTT	AAGAAAGACTGGATCATTCGG	ACCGGCCGAATGATCTAGTCTTTCTTGTTAATATTCATAGCAAGAAAGACTGGATCATTCGGTTTT	TCAGAAGACGCACCGGCCGAATGATCTAGTCTTTCTTGTTAATATTCATAGCAAGAAAGACTGGATCATTCGGTTTTTTGAATTCGCACCAGCACGCTACGCAACCAGTGTCACAGTACCAGTGTTTCGCCGTCTTCGT
CCNH	XM_005248627.1	5265	CAACGTGTCACAGTACCAGTCA	2245	GAGCCTCATGAAGAAATGATA	TGTCATTTCTTCATGAGGCTC	ACCGGGAGCCTCATGAAGAAATGATAGTTAATATTCATAGCTGTCATTTCTTCATGAGGCTCTTTT	TCAGAAGACGCACCGGGAGCCTCATGAAGAAATGATAGTTAATATTCATAGCTGTCATTTCTTCATGAGGCTCTTTTTTGAATTCGCACCAGCACGCTACGCACAACGTGTCACAGTACCAGTCATTCGCCGTCTTCGT
CD14	NM_001174104.1	585	ACACGTGTGTGTACCAGTACCA	2006	AGCCTAGACTTGTCTGATAAT	ATTGTCAGACAGGTCTAGGCT	ACCGGAGCCTAGACTTGTCTGATAATGTTAATATTCATAGCATTGTCAGACAGGTCTAGGCTTTTT	TCAGAAGACGCACCGGAGCCTAGACTTGTCTGATAATGTTAATATTCATAGCATTGTCAGACAGGTCTAGGCTTTTTTTGAATTCGCACCAGCACGCTACGCAACACGTGTGTGTACCAGTACCATTCGCCGTCTTCGT
CD14	NM_001174104.1	4047	GTCAGTGTGTTGTGTGGTTGTG	1297	CCTAAAGATAACTGGCACTAT	ATGGTGCCGGTTATCTTTAGG	ACCGGCCTAAAGATAACTGGCACTATGTTAATATTCATAGCATGGTGCCGGTTATCTTTAGGTTTT	TCAGAAGACGCACCGGCCTAAAGATAACTGGCACTATGTTAATATTCATAGCATGGTGCCGGTTATCTTTAGGTTTTTTGAATTCGCACCAGCACGCTACGCAGTCAGTGTGTTGTGTGGTTGTGTTCGCCGTCTTCGT
CD14	NM_001174104.1	4048	TGTGGTGTGTTGTGTGCAGTGT	1573	CCGTTTCTAAAGTGCGTTGAT	ATCGACGCGCTTTAGAAACGG	ACCGGCCGTTTCTAAAGTGCGTTGATGTTAATATTCATAGCATCGACGCGCTTTAGAAACGGTTTT	TCAGAAGACGCACCGGCCGTTTCTAAAGTGCGTTGATGTTAATATTCATAGCATCGACGCGCTTTAGAAACGGTTTTTTGAATTCGCACCAGCACGCTACGCATGTGGTGTGTTGTGTGCAGTGTTTCGCCGTCTTCGT
CD14	NM_001174104.1	4049	ACGTGTGTGTTGTGTGCAGTCA	2350	CCTTGTGAGTTGGATGATGAA	TTCATCGTCCAGCTCACAAGG	ACCGGCCTTGTGAGTTGGATGATGAAGTTAATATTCATAGCTTCATCGTCCAGCTCACAAGGTTTT	TCAGAAGACGCACCGGCCTTGTGAGTTGGATGATGAAGTTAATATTCATAGCTTCATCGTCCAGCTCACAAGGTTTTTTGAATTCGCACCAGCACGCTACGCAACGTGTGTGTTGTGTGCAGTCATTCGCCGTCTTCGT
CD14	NM_001174104.1	4050	CAACGTGTGTTGTGTGCAGTAC	947	GCCAAGCTTAGAGTGCTTGAT	ATCGAGCACTCTGAGCTTGGC	ACCGGGCCAAGCTTAGAGTGCTTGATGTTAATATTCATAGCATCGAGCACTCTGAGCTTGGCTTTT	TCAGAAGACGCACCGGGCCAAGCTTAGAGTGCTTGATGTTAATATTCATAGCATCGAGCACTCTGAGCTTGGCTTTTTTGAATTCGCACCAGCACGCTACGCACAACGTGTGTTGTGTGCAGTACTTCGCCGTCTTCGT
CD14	NM_001174104.1	5266	GTGTGTGTCACAGTACCAGTAC	794	CAGCTGAAGAGTTCATAAGTG	CACTTGTGAACTCTTCGGCTG	ACCGGCAGCTGAAGAGTTCATAAGTGGTTAATATTCATAGCCACTTGTGAACTCTTCGGCTGTTTT	TCAGAAGACGCACCGGCAGCTGAAGAGTTCATAAGTGGTTAATATTCATAGCCACTTGTGAACTCTTCGGCTGTTTTTTGAATTCGCACCAGCACGCTACGCAGTGTGTGTCACAGTACCAGTACTTCGCCGTCTTCGT
CD14	NM_001174104.1	5267	TGTGGTGTCACAGTACCAGTTG	1581	GCCGAAGGGTTCATAAGTGTG	CACACTTGTGAACTCTTCGGC	ACCGGGCCGAAGGGTTCATAAGTGTGGTTAATATTCATAGCCACACTTGTGAACTCTTCGGCTTTT	TCAGAAGACGCACCGGGCCGAAGGGTTCATAAGTGTGGTTAATATTCATAGCCACACTTGTGAACTCTTCGGCTTTTTTGAATTCGCACCAGCACGCTACGCATGTGGTGTCACAGTACCAGTTGTTCGCCGTCTTCGT
CD14	NM_001174104.1	5268	CAACGTGTCACAGTACCACAGT	1270	GAGCTGGATGATGAAGGTTTC	GAAATCTTCATCGTCCAGCTC	ACCGGGAGCTGGATGATGAAGGTTTCGTTAATATTCATAGCGAAATCTTCATCGTCCAGCTCTTTT	TCAGAAGACGCACCGGGAGCTGGATGATGAAGGTTTCGTTAATATTCATAGCGAAATCTTCATCGTCCAGCTCTTTTTTGAATTCGCACCAGCACGCTACGCACAACGTGTCACAGTACCACAGTTTCGCCGTCTTCGT
CD27	NM_001242.4	3599	CAGTGTGTGTTGACGTGTTGTG	1114	GCCAGGTGTGTGAGCTAGGAA	TTCCTGGCTCACACATCTGGC	ACCGGGCCAGGTGTGTGAGCTAGGAAGTTAATATTCATAGCTTCCTGGCTCACACATCTGGCTTTT	TCAGAAGACGCACCGGGCCAGGTGTGTGAGCTAGGAAGTTAATATTCATAGCTTCCTGGCTCACACATCTGGCTTTTTTGAATTCGCACCAGCACGCTACGCACAGTGTGTGTTGACGTGTTGTGTTCGCCGTCTTCGT
CD27	NM_001242.4	3600	GTACGTGTGTTGACGTCAGTGT	2116	CGAAAGACCCATATGCTATAA	TTGTAGCATGTGGGTCTTTCG	ACCGGCGAAAGACCCATATGCTATAAGTTAATATTCATAGCTTGTAGCATGTGGGTCTTTCGTTTT	TCAGAAGACGCACCGGCGAAAGACCCATATGCTATAAGTTAATATTCATAGCTTGTAGCATGTGGGTCTTTCGTTTTTTGAATTCGCACCAGCACGCTACGCAGTACGTGTGTTGACGTCAGTGTTTCGCCGTCTTCGT
CD27	NM_001242.4	3601	TGTGGTGTGTTGACGTCAGTCA	2035	CCACCCACTTACTTTATGTTA	TGACATAAGGTAAGTGGGTGG	ACCGGCCACCCACTTACTTTATGTTAGTTAATATTCATAGCTGACATAAGGTAAGTGGGTGGTTTT	TCAGAAGACGCACCGGCCACCCACTTACTTTATGTTAGTTAATATTCATAGCTGACATAAGGTAAGTGGGTGGTTTTTTGAATTCGCACCAGCACGCTACGCATGTGGTGTGTTGACGTCAGTCATTCGCCGTCTTCGT
CD27	NM_001242.4	3602	ACCAGTGTGTTGACGTCAGTAC	939	CTTACCTTATGTTAGTGAGAT	ATCTCACTGACATAAGGTAAG	ACCGGCTTACCTTATGTTAGTGAGATGTTAATATTCATAGCATCTCACTGACATAAGGTAAGTTTT	TCAGAAGACGCACCGGCTTACCTTATGTTAGTGAGATGTTAATATTCATAGCATCTCACTGACATAAGGTAAGTTTTTTGAATTCGCACCAGCACGCTACGCAACCAGTGTGTTGACGTCAGTACTTCGCCGTCTTCGT
CD27	NM_001242.4	5269	GTTGGTGTCACAGTACCACACA	916	GTGGAGGTTGTTGTTATGAGA	TCTCATAGCAGCAACCTCCAC	ACCGGGTGGAGGTTGTTGTTATGAGAGTTAATATTCATAGCTCTCATAGCAGCAACCTCCACTTTT	TCAGAAGACGCACCGGGTGGAGGTTGTTGTTATGAGAGTTAATATTCATAGCTCTCATAGCAGCAACCTCCACTTTTTTGAATTCGCACCAGCACGCTACGCAGTTGGTGTCACAGTACCACACATTCGCCGTCTTCGT
CD27	NM_001242.4	5270	TGCAGTGTCACAGTACCACAAC	462	CCCTGTTCCTCTATCAATGAA	TTCGTTGATGGAGGAACAGGG	ACCGGCCCTGTTCCTCTATCAATGAAGTTAATATTCATAGCTTCGTTGATGGAGGAACAGGGTTTT	TCAGAAGACGCACCGGCCCTGTTCCTCTATCAATGAAGTTAATATTCATAGCTTCGTTGATGGAGGAACAGGGTTTTTTGAATTCGCACCAGCACGCTACGCATGCAGTGTCACAGTACCACAACTTCGCCGTCTTCGT
CD27	NM_001242.4	5271	ACGTGTGTCACAGTACCACATG	1216	GCCAGGAATATTCCTTGTGAA	TTCACGAGGAATGTTCCTGGC	ACCGGGCCAGGAATATTCCTTGTGAAGTTAATATTCATAGCTTCACGAGGAATGTTCCTGGCTTTT	TCAGAAGACGCACCGGGCCAGGAATATTCCTTGTGAAGTTAATATTCATAGCTTCACGAGGAATGTTCCTGGCTTTTTTGAATTCGCACCAGCACGCTACGCAACGTGTGTCACAGTACCACATGTTCGCCGTCTTCGT
CD27	NM_001242.4	5272	GTTGGTGTCACAGTACCAACGT	1795	CCATCTAGGAGGATTACTGAA	TTCGGTAATCCTCCTGGATGG	ACCGGCCATCTAGGAGGATTACTGAAGTTAATATTCATAGCTTCGGTAATCCTCCTGGATGGTTTT	TCAGAAGACGCACCGGCCATCTAGGAGGATTACTGAAGTTAATATTCATAGCTTCGGTAATCCTCCTGGATGGTTTTTTGAATTCGCACCAGCACGCTACGCAGTTGGTGTCACAGTACCAACGTTTCGCCGTCTTCGT
CD38	XR_241678.1	586	CAGTGTGTGTGTACCAGTACAC	760	CCAGAGAAGGTTTAGACATTA	TAGTGTCTGAACCTTCTCTGG	ACCGGCCAGAGAAGGTTTAGACATTAGTTAATATTCATAGCTAGTGTCTGAACCTTCTCTGGTTTT	TCAGAAGACGCACCGGCCAGAGAAGGTTTAGACATTAGTTAATATTCATAGCTAGTGTCTGAACCTTCTCTGGTTTTTTGAATTCGCACCAGCACGCTACGCACAGTGTGTGTGTACCAGTACACTTCGCCGTCTTCGT
CD38	XR_241678.1	587	GTTGGTGTGTGTACCAGTACTG	1671	CCAAAGTGTGTGGGGTGCTTT	AAAGCATCCCATACACTTTGG	ACCGGCCAAAGTGTGTGGGGTGCTTTGTTAATATTCATAGCAAAGCATCCCATACACTTTGGTTTT	TCAGAAGACGCACCGGCCAAAGTGTGTGGGGTGCTTTGTTAATATTCATAGCAAAGCATCCCATACACTTTGGTTTTTTGAATTCGCACCAGCACGCTACGCAGTTGGTGTGTGTACCAGTACTGTTCGCCGTCTTCGT
CD38	NM_001775.2	588	ACACGTGTGTGTACCAGTTGGT	1400	CTGAGGATTCATCTTGTACAT	ATGTGCAAGATGAATCCTCAG	ACCGGCTGAGGATTCATCTTGTACATGTTAATATTCATAGCATGTGCAAGATGAATCCTCAGTTTT	TCAGAAGACGCACCGGCTGAGGATTCATCTTGTACATGTTAATATTCATAGCATGTGCAAGATGAATCCTCAGTTTTTTGAATTCGCACCAGCACGCTACGCAACACGTGTGTGTACCAGTTGGTTTCGCCGTCTTCGT
CD38	XR_241678.1	589	CATGGTGTGTGTACCAGTTGCA	1221	CCTCATATGGTGTGGTGAGTT	AATTCACCACACCATGTGAGG	ACCGGCCTCATATGGTGTGGTGAGTTGTTAATATTCATAGCAATTCACCACACCATGTGAGGTTTT	TCAGAAGACGCACCGGCCTCATATGGTGTGGTGAGTTGTTAATATTCATAGCAATTCACCACACCATGTGAGGTTTTTTGAATTCGCACCAGCACGCTACGCACATGGTGTGTGTACCAGTTGCATTCGCCGTCTTCGT
CD38	XR_241678.1	5273	TGGTGTGTCACAGTACCAACCA	1216	GACCGTACTTTGCAATAAGAT	ATCTTGTTGCAAGGTACGGTC	ACCGGGACCGTACTTTGCAATAAGATGTTAATATTCATAGCATCTTGTTGCAAGGTACGGTCTTTT	TCAGAAGACGCACCGGGACCGTACTTTGCAATAAGATGTTAATATTCATAGCATCTTGTTGCAAGGTACGGTCTTTTTTGAATTCGCACCAGCACGCTACGCATGGTGTGTCACAGTACCAACCATTCGCCGTCTTCGT
CD38	XR_241678.1	5274	ACACGTGTCACAGTACCAACAC	655	CGATGCGTTAAGTACATTGAA	TTCAGTGTACTTGACGCATCG	ACCGGCGATGCGTTAAGTACATTGAAGTTAATATTCATAGCTTCAGTGTACTTGACGCATCGTTTT	TCAGAAGACGCACCGGCGATGCGTTAAGTACATTGAAGTTAATATTCATAGCTTCAGTGTACTTGACGCATCGTTTTTTGAATTCGCACCAGCACGCTACGCAACACGTGTCACAGTACCAACACTTCGCCGTCTTCGT
CD38	XR_241678.1	5275	CACAGTGTCACAGTACCAACTG	1677	CCTTGCAACATTATTGAAGAA	TTCTTCAGTAATGTTGCAAGG	ACCGGCCTTGCAACATTATTGAAGAAGTTAATATTCATAGCTTCTTCAGTAATGTTGCAAGGTTTT	TCAGAAGACGCACCGGCCTTGCAACATTATTGAAGAAGTTAATATTCATAGCTTCTTCAGTAATGTTGCAAGGTTTTTTGAATTCGCACCAGCACGCTACGCACACAGTGTCACAGTACCAACTGTTCGCCGTCTTCGT
CD38	XR_241678.1	5276	TGGTGTGTCACAGTACCATGGT	1234	CCGTACCTTGCAATAAGATTT	GAATCTTGTTGCAAGGTACGG	ACCGGCCGTACCTTGCAATAAGATTTGTTAATATTCATAGCGAATCTTGTTGCAAGGTACGGTTTT	TCAGAAGACGCACCGGCCGTACCTTGCAATAAGATTTGTTAATATTCATAGCGAATCTTGTTGCAAGGTACGGTTTTTTGAATTCGCACCAGCACGCTACGCATGGTGTGTCACAGTACCATGGTTTCGCCGTCTTCGT
CD40	XM_005260617.1	590	GTCAGTGTGTGTACCAGTTGAC	450	GCAGGCATAAACAAGATTGAT	ATCAGTCTTGTTTGTGCCTGC	ACCGGGCAGGCATAAACAAGATTGATGTTAATATTCATAGCATCAGTCTTGTTTGTGCCTGCTTTT	TCAGAAGACGCACCGGGCAGGCATAAACAAGATTGATGTTAATATTCATAGCATCAGTCTTGTTTGTGCCTGCTTTTTTGAATTCGCACCAGCACGCTACGCAGTCAGTGTGTGTACCAGTTGACTTCGCCGTCTTCGT
CD40	XM_005260617.1	591	TGGTGTGTGTGTACCAGTTGTG	1253	CAGAGTTCACTGAAATGGAAT	ATTCCGTTTCAGTGAACTCTG	ACCGGCAGAGTTCACTGAAATGGAATGTTAATATTCATAGCATTCCGTTTCAGTGAACTCTGTTTT	TCAGAAGACGCACCGGCAGAGTTCACTGAAATGGAATGTTAATATTCATAGCATTCCGTTTCAGTGAACTCTGTTTTTTGAATTCGCACCAGCACGCTACGCATGGTGTGTGTGTACCAGTTGTGTTCGCCGTCTTCGT
CD40	XM_005260617.1	592	ACACGTGTGTGTACCACAGTGT	1454	CCAGTGTAGGAGACTTTATAT	ATGTAAAGTCTCCTGCACTGG	ACCGGCCAGTGTAGGAGACTTTATATGTTAATATTCATAGCATGTAAAGTCTCCTGCACTGGTTTT	TCAGAAGACGCACCGGCCAGTGTAGGAGACTTTATATGTTAATATTCATAGCATGTAAAGTCTCCTGCACTGGTTTTTTGAATTCGCACCAGCACGCTACGCAACACGTGTGTGTACCACAGTGTTTCGCCGTCTTCGT
CD40	XM_005260617.1	593	CATGGTGTGTGTACCACAGTCA	2141	GATCTTGTTTGCCATCTTCTT	AAGAGGATGGCAAACAGGATC	ACCGGGATCTTGTTTGCCATCTTCTTGTTAATATTCATAGCAAGAGGATGGCAAACAGGATCTTTT	TCAGAAGACGCACCGGGATCTTGTTTGCCATCTTCTTGTTAATATTCATAGCAAGAGGATGGCAAACAGGATCTTTTTTGAATTCGCACCAGCACGCTACGCACATGGTGTGTGTACCACAGTCATTCGCCGTCTTCGT
CD40	XM_005260617.1	594	GTCAGTGTGTGTACCACAGTAC	924	ATGCTTTCCTTGTGGTGAAAG	CTTTCACCGCAAGGAAGGCAT	ACCGGATGCTTTCCTTGTGGTGAAAGGTTAATATTCATAGCCTTTCACCGCAAGGAAGGCATTTTT	TCAGAAGACGCACCGGATGCTTTCCTTGTGGTGAAAGGTTAATATTCATAGCCTTTCACCGCAAGGAAGGCATTTTTTTGAATTCGCACCAGCACGCTACGCAGTCAGTGTGTGTACCACAGTACTTCGCCGTCTTCGT
CD40	XM_005260617.1	595	TGGTGTGTGTGTACCACAGTTG	1514	CTCTTGGTGTTGGTCTTTATT	GATAAAGACCAGCACCAAGAG	ACCGGCTCTTGGTGTTGGTCTTTATTGTTAATATTCATAGCGATAAAGACCAGCACCAAGAGTTTT	TCAGAAGACGCACCGGCTCTTGGTGTTGGTCTTTATTGTTAATATTCATAGCGATAAAGACCAGCACCAAGAGTTTTTTGAATTCGCACCAGCACGCTACGCATGGTGTGTGTGTACCACAGTTGTTCGCCGTCTTCGT
CD40	XM_005260617.1	4734	TGCAGTGTCAGTACCATGTGAC	607	AGCAGGAGACTGGTTAAATAA	TTATTTAGCCAGTCTCCTGCT	ACCGGAGCAGGAGACTGGTTAAATAAGTTAATATTCATAGCTTATTTAGCCAGTCTCCTGCTTTTT	TCAGAAGACGCACCGGAGCAGGAGACTGGTTAAATAAGTTAATATTCATAGCTTATTTAGCCAGTCTCCTGCTTTTTTTGAATTCGCACCAGCACGCTACGCATGCAGTGTCAGTACCATGTGACTTCGCCGTCTTCGT
CD40	XM_005260617.1	4735	ACGTGTGTCAGTACCATGTGTG	1446	TCCAGTCTCCCAATTTGTATT	AATACAAGTTGGGAGACTGGA	ACCGGTCCAGTCTCCCAATTTGTATTGTTAATATTCATAGCAATACAAGTTGGGAGACTGGATTTT	TCAGAAGACGCACCGGTCCAGTCTCCCAATTTGTATTGTTAATATTCATAGCAATACAAGTTGGGAGACTGGATTTTTTGAATTCGCACCAGCACGCTACGCAACGTGTGTCAGTACCATGTGTGTTCGCCGTCTTCGT
CD70	NM_001252.4	596	CATGGTGTGTGTACCACACAGT	1362	CCATCGTGATGGTATCTATAT	ATGTAGATGCCATCACGATGG	ACCGGCCATCGTGATGGTATCTATATGTTAATATTCATAGCATGTAGATGCCATCACGATGGTTTT	TCAGAAGACGCACCGGCCATCGTGATGGTATCTATATGTTAATATTCATAGCATGTAGATGCCATCACGATGGTTTTTTGAATTCGCACCAGCACGCTACGCACATGGTGTGTGTACCACACAGTTTCGCCGTCTTCGT
CD70	NM_001252.4	597	GTGTGTGTGTGTACCACACACA	1141	TGGCATCTACATGGTATACAT	ATGTGTACCATGTAGATGCCA	ACCGGTGGCATCTACATGGTATACATGTTAATATTCATAGCATGTGTACCATGTAGATGCCATTTT	TCAGAAGACGCACCGGTGGCATCTACATGGTATACATGTTAATATTCATAGCATGTGTACCATGTAGATGCCATTTTTTGAATTCGCACCAGCACGCTACGCAGTGTGTGTGTGTACCACACACATTCGCCGTCTTCGT
CD70	NM_001252.4	598	TGACGTGTGTGTACCACACAAC	571	GTAGCTGAGTTGCAGTTGAAT	ATTCAGCTGCAGCTCAGCTAC	ACCGGGTAGCTGAGTTGCAGTTGAATGTTAATATTCATAGCATTCAGCTGCAGCTCAGCTACTTTT	TCAGAAGACGCACCGGGTAGCTGAGTTGCAGTTGAATGTTAATATTCATAGCATTCAGCTGCAGCTCAGCTACTTTTTTGAATTCGCACCAGCACGCTACGCATGACGTGTGTGTACCACACAACTTCGCCGTCTTCGT
CD70	NM_001252.4	599	ACCAGTGTGTGTACCACACATG	1685	GAAACACTGATGAGACTTTCT	AGAAGGTCTCATCAGTGTTTC	ACCGGGAAACACTGATGAGACTTTCTGTTAATATTCATAGCAGAAGGTCTCATCAGTGTTTCTTTT	TCAGAAGACGCACCGGGAAACACTGATGAGACTTTCTGTTAATATTCATAGCAGAAGGTCTCATCAGTGTTTCTTTTTTGAATTCGCACCAGCACGCTACGCAACCAGTGTGTGTACCACACATGTTCGCCGTCTTCGT
CD70	NM_001252.4	5277	ACCAGTGTCACAGTACCATGCA	1708	CCCTGATAGGTTGAAGTAAGT	ACTTGCTTCAACCTGTCAGGG	ACCGGCCCTGATAGGTTGAAGTAAGTGTTAATATTCATAGCACTTGCTTCAACCTGTCAGGGTTTT	TCAGAAGACGCACCGGCCCTGATAGGTTGAAGTAAGTGTTAATATTCATAGCACTTGCTTCAACCTGTCAGGGTTTTTTGAATTCGCACCAGCACGCTACGCAACCAGTGTCACAGTACCATGCATTCGCCGTCTTCGT
CD70	NM_001252.4	5278	CATGGTGTCACAGTACCATGAC	595	CCTGATAGGTTGAAGTAAGTA	TACTTGCTTCAACCTGTCAGG	ACCGGCCTGATAGGTTGAAGTAAGTAGTTAATATTCATAGCTACTTGCTTCAACCTGTCAGGTTTT	TCAGAAGACGCACCGGCCTGATAGGTTGAAGTAAGTAGTTAATATTCATAGCTACTTGCTTCAACCTGTCAGGTTTTTTGAATTCGCACCAGCACGCTACGCACATGGTGTCACAGTACCATGACTTCGCCGTCTTCGT
CD70	NM_001252.4	5279	GTACGTGTCACAGTACCATGTG	1514	CCTTCCTGAAACATTGATGAG	CTCATCAGTGTTTCGGGAAGG	ACCGGCCTTCCTGAAACATTGATGAGGTTAATATTCATAGCCTCATCAGTGTTTCGGGAAGGTTTT	TCAGAAGACGCACCGGCCTTCCTGAAACATTGATGAGGTTAATATTCATAGCCTCATCAGTGTTTCGGGAAGGTTTTTTGAATTCGCACCAGCACGCTACGCAGTACGTGTCACAGTACCATGTGTTCGCCGTCTTCGT
CD70	NM_001252.4	5280	GTGTGTGTCACAGTACACGTGT	1779	CGTGATGGTATCTATATGGTA	TACCATGTAGATGCCATCACG	ACCGGCGTGATGGTATCTATATGGTAGTTAATATTCATAGCTACCATGTAGATGCCATCACGTTTT	TCAGAAGACGCACCGGCGTGATGGTATCTATATGGTAGTTAATATTCATAGCTACCATGTAGATGCCATCACGTTTTTTGAATTCGCACCAGCACGCTACGCAGTGTGTGTCACAGTACACGTGTTTCGCCGTCTTCGT
CDC20	NM_001255.2	600	GTGTGTGTGTGTACCACAACGT	1610	TGGTGGTAATGATAATTTGGT	ACCAAGTTATCATTACCACCA	ACCGGTGGTGGTAATGATAATTTGGTGTTAATATTCATAGCACCAAGTTATCATTACCACCATTTT	TCAGAAGACGCACCGGTGGTGGTAATGATAATTTGGTGTTAATATTCATAGCACCAAGTTATCATTACCACCATTTTTTGAATTCGCACCAGCACGCTACGCAGTGTGTGTGTGTACCACAACGTTTCGCCGTCTTCGT
CDC20	NM_001255.2	601	TGCAGTGTGTGTACCACAACCA	2266	CCCATTATAAGGAGCTCATTT	AGATGAGCTCCTTGTAATGGG	ACCGGCCCATTATAAGGAGCTCATTTGTTAATATTCATAGCAGATGAGCTCCTTGTAATGGGTTTT	TCAGAAGACGCACCGGCCCATTATAAGGAGCTCATTTGTTAATATTCATAGCAGATGAGCTCCTTGTAATGGGTTTTTTGAATTCGCACCAGCACGCTACGCATGCAGTGTGTGTACCACAACCATTCGCCGTCTTCGT
CDC20	NM_001255.2	602	ACTGGTGTGTGTACCACAACAC	673	CTTTGCATAGAACCAGTTAGT	ACTAGCTGGTTCTGTGCAAAG	ACCGGCTTTGCATAGAACCAGTTAGTGTTAATATTCATAGCACTAGCTGGTTCTGTGCAAAGTTTT	TCAGAAGACGCACCGGCTTTGCATAGAACCAGTTAGTGTTAATATTCATAGCACTAGCTGGTTCTGTGCAAAGTTTTTTGAATTCGCACCAGCACGCTACGCAACTGGTGTGTGTACCACAACACTTCGCCGTCTTCGT
CDC20	NM_001255.2	603	CAACGTGTGTGTACCACAACTG	1945	CAGACATTCACCTAGCATTAA	TTGATGCTGGGTGAATGTCTG	ACCGGCAGACATTCACCTAGCATTAAGTTAATATTCATAGCTTGATGCTGGGTGAATGTCTGTTTT	TCAGAAGACGCACCGGCAGACATTCACCTAGCATTAAGTTAATATTCATAGCTTGATGCTGGGTGAATGTCTGTTTTTTGAATTCGCACCAGCACGCTACGCACAACGTGTGTGTACCACAACTGTTCGCCGTCTTCGT
CDC20	NM_001255.2	604	TGCAGTGTGTGTACCACATGGT	1584	GCAGAAACGGCTTTGAAATAT	ATATTTCGAAGCCGTTTCTGC	ACCGGGCAGAAACGGCTTTGAAATATGTTAATATTCATAGCATATTTCGAAGCCGTTTCTGCTTTT	TCAGAAGACGCACCGGGCAGAAACGGCTTTGAAATATGTTAATATTCATAGCATATTTCGAAGCCGTTTCTGCTTTTTTGAATTCGCACCAGCACGCTACGCATGCAGTGTGTGTACCACATGGTTTCGCCGTCTTCGT
CDC20	NM_001255.2	3624	GTTGGTGTGTTGACGTACACGT	1043	AGACCAACCTATCACCTTAGT	ACTGAGGTGATGGGTTGGTCT	ACCGGAGACCAACCTATCACCTTAGTGTTAATATTCATAGCACTGAGGTGATGGGTTGGTCTTTTT	TCAGAAGACGCACCGGAGACCAACCTATCACCTTAGTGTTAATATTCATAGCACTGAGGTGATGGGTTGGTCTTTTTTTGAATTCGCACCAGCACGCTACGCAGTTGGTGTGTTGACGTACACGTTTCGCCGTCTTCGT
CDC20	NM_001255.2	4704	CAGTGTGTCAGTACCAACGTGT	2116	CTAAGCTGGAACAGTTATATC	GATATAGCTGTTCCAGCTTAG	ACCGGCTAAGCTGGAACAGTTATATCGTTAATATTCATAGCGATATAGCTGTTCCAGCTTAGTTTT	TCAGAAGACGCACCGGCTAAGCTGGAACAGTTATATCGTTAATATTCATAGCGATATAGCTGTTCCAGCTTAGTTTTTTGAATTCGCACCAGCACGCTACGCACAGTGTGTCAGTACCAACGTGTTTCGCCGTCTTCGT
CDC20	NM_001255.2	4705	GTCAGTGTCAGTACCAACGTCA	1861	ATGCGCTTGAAATCTGAAATG	CATTTCGGATTTCAGGCGCAT	ACCGGATGCGCTTGAAATCTGAAATGGTTAATATTCATAGCCATTTCGGATTTCAGGCGCATTTTT	TCAGAAGACGCACCGGATGCGCTTGAAATCTGAAATGGTTAATATTCATAGCCATTTCGGATTTCAGGCGCATTTTTTTGAATTCGCACCAGCACGCTACGCAGTCAGTGTCAGTACCAACGTCATTCGCCGTCTTCGT
CDC25A	XM_006713434.1	605	ACACGTGTGTGTACCACATGCA	1221	GCCACTTTGTTTGATGAGGGT	ATCCTCATCAGACAAAGTGGC	ACCGGGCCACTTTGTTTGATGAGGGTGTTAATATTCATAGCATCCTCATCAGACAAAGTGGCTTTT	TCAGAAGACGCACCGGGCCACTTTGTTTGATGAGGGTGTTAATATTCATAGCATCCTCATCAGACAAAGTGGCTTTTTTGAATTCGCACCAGCACGCTACGCAACACGTGTGTGTACCACATGCATTCGCCGTCTTCGT
CDC25A	XM_006713434.1	606	CAGTGTGTGTGTACCACATGAC	594	GAGGTGAAGAACAATAGTAAT	ATTACTGTTGTTCTTCACCTC	ACCGGGAGGTGAAGAACAATAGTAATGTTAATATTCATAGCATTACTGTTGTTCTTCACCTCTTTT	TCAGAAGACGCACCGGGAGGTGAAGAACAATAGTAATGTTAATATTCATAGCATTACTGTTGTTCTTCACCTCTTTTTTGAATTCGCACCAGCACGCTACGCACAGTGTGTGTGTACCACATGACTTCGCCGTCTTCGT
CDC25A	XM_006713434.1	607	GTTGGTGTGTGTACCACATGTG	1607	CCCATGTACCATGAGGACTTT	AAAGTCCTCGTGGTGCATGGG	ACCGGCCCATGTACCATGAGGACTTTGTTAATATTCATAGCAAAGTCCTCGTGGTGCATGGGTTTT	TCAGAAGACGCACCGGCCCATGTACCATGAGGACTTTGTTAATATTCATAGCAAAGTCCTCGTGGTGCATGGGTTTTTTGAATTCGCACCAGCACGCTACGCAGTTGGTGTGTGTACCACATGTGTTCGCCGTCTTCGT
CDC25A	XM_006713434.1	608	GTCAGTGTGTGTACCAACGTGT	1938	CCCGTTGTGAAGGCGTTATTT	AAATAGCGCCTTCACGACGGG	ACCGGCCCGTTGTGAAGGCGTTATTTGTTAATATTCATAGCAAATAGCGCCTTCACGACGGGTTTT	TCAGAAGACGCACCGGCCCGTTGTGAAGGCGTTATTTGTTAATATTCATAGCAAATAGCGCCTTCACGACGGGTTTTTTGAATTCGCACCAGCACGCTACGCAGTCAGTGTGTGTACCAACGTGTTTCGCCGTCTTCGT
CDC25A	XM_006713434.1	609	TGACGTGTGTGTACCAACGTCA	1376	ATGACCTAAGGGACTTTATAG	CTATAAGGTCCCTTGGGTCAT	ACCGGATGACCTAAGGGACTTTATAGGTTAATATTCATAGCCTATAAGGTCCCTTGGGTCATTTTT	TCAGAAGACGCACCGGATGACCTAAGGGACTTTATAGGTTAATATTCATAGCCTATAAGGTCCCTTGGGTCATTTTTTTGAATTCGCACCAGCACGCTACGCATGACGTGTGTGTACCAACGTCATTCGCCGTCTTCGT
CDC25A	XM_006713434.1	610	ACGTGTGTGTGTACCAACGTAC	1022	AGATCGCTTGGGTAATGAATA	TATTCATTACCCAGGCGATCT	ACCGGAGATCGCTTGGGTAATGAATAGTTAATATTCATAGCTATTCATTACCCAGGCGATCTTTTT	TCAGAAGACGCACCGGAGATCGCTTGGGTAATGAATAGTTAATATTCATAGCTATTCATTACCCAGGCGATCTTTTTTTGAATTCGCACCAGCACGCTACGCAACGTGTGTGTGTACCAACGTACTTCGCCGTCTTCGT
CDC25A	XM_006713434.1	4569	ACCAGTGTCAGTCATGCAACCA	1912	ACCAACCTGATCGTCATTATG	CATAGTGACGGTCAGGTTGGT	ACCGGACCAACCTGATCGTCATTATGGTTAATATTCATAGCCATAGTGACGGTCAGGTTGGTTTTT	TCAGAAGACGCACCGGACCAACCTGATCGTCATTATGGTTAATATTCATAGCCATAGTGACGGTCAGGTTGGTTTTTTTGAATTCGCACCAGCACGCTACGCAACCAGTGTCAGTCATGCAACCATTCGCCGTCTTCGT
CDC25A	XM_006713434.1	4570	CATGGTGTCAGTCATGCAACAC	666	TTCAGGTTTCTGTTTAGATTC	GAATCTAGACAGAAACCTGAA	ACCGGTTCAGGTTTCTGTTTAGATTCGTTAATATTCATAGCGAATCTAGACAGAAACCTGAATTTT	TCAGAAGACGCACCGGTTCAGGTTTCTGTTTAGATTCGTTAATATTCATAGCGAATCTAGACAGAAACCTGAATTTTTTGAATTCGCACCAGCACGCTACGCACATGGTGTCAGTCATGCAACACTTCGCCGTCTTCGT
CDC25B	NM_001287517.1	611	CATGGTGTGTGTACCAACGTTG	1402	CGTCTGAATTCTCTGAATCTT	AAGATTCGGAGGATTCAGACG	ACCGGCGTCTGAATTCTCTGAATCTTGTTAATATTCATAGCAAGATTCGGAGGATTCAGACGTTTT	TCAGAAGACGCACCGGCGTCTGAATTCTCTGAATCTTGTTAATATTCATAGCAAGATTCGGAGGATTCAGACGTTTTTTGAATTCGCACCAGCACGCTACGCACATGGTGTGTGTACCAACGTTGTTCGCCGTCTTCGT
CDC25B	NM_001287517.1	612	TGACGTGTGTGTACCAACCAGT	892	GCTTCCAGTTTATGCTGGTGA	TCACCGGCATAGACTGGAAGC	ACCGGGCTTCCAGTTTATGCTGGTGAGTTAATATTCATAGCTCACCGGCATAGACTGGAAGCTTTT	TCAGAAGACGCACCGGGCTTCCAGTTTATGCTGGTGAGTTAATATTCATAGCTCACCGGCATAGACTGGAAGCTTTTTTGAATTCGCACCAGCACGCTACGCATGACGTGTGTGTACCAACCAGTTTCGCCGTCTTCGT
CDC25B	NM_001287517.1	613	ACTGGTGTGTGTACCAACCACA	790	CCGAGAGTTGATTGGAGATTG	TAATCTCCAATCAGCTCTCGG	ACCGGCCGAGAGTTGATTGGAGATTGGTTAATATTCATAGCTAATCTCCAATCAGCTCTCGGTTTT	TCAGAAGACGCACCGGCCGAGAGTTGATTGGAGATTGGTTAATATTCATAGCTAATCTCCAATCAGCTCTCGGTTTTTTGAATTCGCACCAGCACGCTACGCAACTGGTGTGTGTACCAACCACATTCGCCGTCTTCGT
CDC25B	NM_001287517.1	3550	GTGTGTGTGTTGCATGCATGAC	765	CCTCAAGTATATCTCACTAGA	TCTGGTGAGATGTACTTGAGG	ACCGGCCTCAAGTATATCTCACTAGAGTTAATATTCATAGCTCTGGTGAGATGTACTTGAGGTTTT	TCAGAAGACGCACCGGCCTCAAGTATATCTCACTAGAGTTAATATTCATAGCTCTGGTGAGATGTACTTGAGGTTTTTTGAATTCGCACCAGCACGCTACGCAGTGTGTGTGTTGCATGCATGACTTCGCCGTCTTCGT
CDC25B	NM_001287517.1	3551	TGTGGTGTGTTGCATGCATGTG	1223	GCTGTCTTGTTGTGGATGGGT	ATCCATCCGCAACAAGACAGC	ACCGGGCTGTCTTGTTGTGGATGGGTGTTAATATTCATAGCATCCATCCGCAACAAGACAGCTTTT	TCAGAAGACGCACCGGGCTGTCTTGTTGTGGATGGGTGTTAATATTCATAGCATCCATCCGCAACAAGACAGCTTTTTTGAATTCGCACCAGCACGCTACGCATGTGGTGTGTTGCATGCATGTGTTCGCCGTCTTCGT
CDC25B	NM_001287517.1	5281	TGCAGTGTCACAGTACACGTCA	1437	GCCTTCCTCTTACAGATAGTA	TACTGTCTGTAGGAGGAAGGC	ACCGGGCCTTCCTCTTACAGATAGTAGTTAATATTCATAGCTACTGTCTGTAGGAGGAAGGCTTTT	TCAGAAGACGCACCGGGCCTTCCTCTTACAGATAGTAGTTAATATTCATAGCTACTGTCTGTAGGAGGAAGGCTTTTTTGAATTCGCACCAGCACGCTACGCATGCAGTGTCACAGTACACGTCATTCGCCGTCTTCGT
CDC25B	NM_001287517.1	5282	ACTGGTGTCACAGTACACGTAC	580	GAGGCCTTTAAGGATGAGTTA	TAGCTCATCCTTGAAGGCCTC	ACCGGGAGGCCTTTAAGGATGAGTTAGTTAATATTCATAGCTAGCTCATCCTTGAAGGCCTCTTTT	TCAGAAGACGCACCGGGAGGCCTTTAAGGATGAGTTAGTTAATATTCATAGCTAGCTCATCCTTGAAGGCCTCTTTTTTGAATTCGCACCAGCACGCTACGCAACTGGTGTCACAGTACACGTACTTCGCCGTCTTCGT
CDC25B	NM_001287517.1	5283	CAACGTGTCACAGTACACGTTG	575	GTGCTGTCTATGGGAAAGGTG	CATCTTTCCCATGGACAGCAC	ACCGGGTGCTGTCTATGGGAAAGGTGGTTAATATTCATAGCCATCTTTCCCATGGACAGCACTTTT	TCAGAAGACGCACCGGGTGCTGTCTATGGGAAAGGTGGTTAATATTCATAGCCATCTTTCCCATGGACAGCACTTTTTTGAATTCGCACCAGCACGCTACGCACAACGTGTCACAGTACACGTTGTTCGCCGTCTTCGT
CDC25C	XM_005272145.1	614	CACAGTGTGTGTACCAACCAAC	477	GTCCCATTACTACTGTTTCAA	TTGGAACAGTAGTAATGGGAC	ACCGGGTCCCATTACTACTGTTTCAAGTTAATATTCATAGCTTGGAACAGTAGTAATGGGACTTTT	TCAGAAGACGCACCGGGTCCCATTACTACTGTTTCAAGTTAATATTCATAGCTTGGAACAGTAGTAATGGGACTTTTTTGAATTCGCACCAGCACGCTACGCACACAGTGTGTGTACCAACCAACTTCGCCGTCTTCGT
CDC25C	XM_005272145.1	615	GTGTGTGTGTGTACCAACCATG	985	GAAGAGAATAATCATCGTGTT	AACACGATGATTATTCTCTTC	ACCGGGAAGAGAATAATCATCGTGTTGTTAATATTCATAGCAACACGATGATTATTCTCTTCTTTT	TCAGAAGACGCACCGGGAAGAGAATAATCATCGTGTTGTTAATATTCATAGCAACACGATGATTATTCTCTTCTTTTTTGAATTCGCACCAGCACGCTACGCAGTGTGTGTGTGTACCAACCATGTTCGCCGTCTTCGT
CDC25C	XM_005272145.1	616	ACTGGTGTGTGTACCAACACGT	1066	GAACTCTAGTGGGTAAATTTC	GAAATTTGCCCACTGGAGTTC	ACCGGGAACTCTAGTGGGTAAATTTCGTTAATATTCATAGCGAAATTTGCCCACTGGAGTTCTTTT	TCAGAAGACGCACCGGGAACTCTAGTGGGTAAATTTCGTTAATATTCATAGCGAAATTTGCCCACTGGAGTTCTTTTTTGAATTCGCACCAGCACGCTACGCAACTGGTGTGTGTACCAACACGTTTCGCCGTCTTCGT
CDC25C	XM_005272145.1	617	CAGTGTGTGTGTACCAACACCA	1309	GTACTACCCAGAGTTATATAT	ATATATAGCTCTGGGTAGTAC	ACCGGGTACTACCCAGAGTTATATATGTTAATATTCATAGCATATATAGCTCTGGGTAGTACTTTT	TCAGAAGACGCACCGGGTACTACCCAGAGTTATATATGTTAATATTCATAGCATATATAGCTCTGGGTAGTACTTTTTTGAATTCGCACCAGCACGCTACGCACAGTGTGTGTGTACCAACACCATTCGCCGTCTTCGT
CDC25C	XM_005272145.1	3547	GTACGTGTGTTGCATGCAACTG	1795	GCCTTGAGTTGTATAGAGATT	AATCTCTATGCAACTCAAGGC	ACCGGGCCTTGAGTTGTATAGAGATTGTTAATATTCATAGCAATCTCTATGCAACTCAAGGCTTTT	TCAGAAGACGCACCGGGCCTTGAGTTGTATAGAGATTGTTAATATTCATAGCAATCTCTATGCAACTCAAGGCTTTTTTGAATTCGCACCAGCACGCTACGCAGTACGTGTGTTGCATGCAACTGTTCGCCGTCTTCGT
CDC25C	XM_005272145.1	4677	GTGTGTGTCAGTACCAGTCACA	957	GGACAACACAATACTAGATAA	TTATCTGGTATTGTGTTGTCC	ACCGGGGACAACACAATACTAGATAAGTTAATATTCATAGCTTATCTGGTATTGTGTTGTCCTTTT	TCAGAAGACGCACCGGGGACAACACAATACTAGATAAGTTAATATTCATAGCTTATCTGGTATTGTGTTGTCCTTTTTTGAATTCGCACCAGCACGCTACGCAGTGTGTGTCAGTACCAGTCACATTCGCCGTCTTCGT
CDC25C	XM_005272145.1	5284	TGCAGTGTCACAGTACACCAGT	1103	GCAGTCCCATTATTACTGTTT	GAACAGTAGTAATGGGACTGC	ACCGGGCAGTCCCATTATTACTGTTTGTTAATATTCATAGCGAACAGTAGTAATGGGACTGCTTTT	TCAGAAGACGCACCGGGCAGTCCCATTATTACTGTTTGTTAATATTCATAGCGAACAGTAGTAATGGGACTGCTTTTTTGAATTCGCACCAGCACGCTACGCATGCAGTGTCACAGTACACCAGTTTCGCCGTCTTCGT
CDC25C	XM_005272145.1	5285	ACACGTGTCACAGTACACCACA	770	GTGAGTAGAAGTGGCTTATAT	ATATAGGCCACTTCTGCTCAC	ACCGGGTGAGTAGAAGTGGCTTATATGTTAATATTCATAGCATATAGGCCACTTCTGCTCACTTTT	TCAGAAGACGCACCGGGTGAGTAGAAGTGGCTTATATGTTAATATTCATAGCATATAGGCCACTTCTGCTCACTTTTTTGAATTCGCACCAGCACGCTACGCAACACGTGTCACAGTACACCACATTCGCCGTCTTCGT
CDC34	XM_005259690.1	618	GTACGTGTGTGTACCAACACAC	641	TCGGGAGTACATAGACATTAT	ATGATGTCTGTGTACTCCCGA	ACCGGTCGGGAGTACATAGACATTATGTTAATATTCATAGCATGATGTCTGTGTACTCCCGATTTT	TCAGAAGACGCACCGGTCGGGAGTACATAGACATTATGTTAATATTCATAGCATGATGTCTGTGTACTCCCGATTTTTTGAATTCGCACCAGCACGCTACGCAGTACGTGTGTGTACCAACACACTTCGCCGTCTTCGT
CDC34	XM_005259690.1	619	TGCAGTGTGTGTACCAACACTG	1483	GAGTGTGATTTCCCTCTTGAA	TTCAGGAGGGAGATCACACTC	ACCGGGAGTGTGATTTCCCTCTTGAAGTTAATATTCATAGCTTCAGGAGGGAGATCACACTCTTTT	TCAGAAGACGCACCGGGAGTGTGATTTCCCTCTTGAAGTTAATATTCATAGCTTCAGGAGGGAGATCACACTCTTTTTTGAATTCGCACCAGCACGCTACGCATGCAGTGTGTGTACCAACACTGTTCGCCGTCTTCGT
CDC34	XM_005259690.1	620	CAGTGTGTGTGTACCAACTGGT	1449	CTTTCGGTTTCTGACTAAGAT	ATCTTGGTCAGGAACCGAAAG	ACCGGCTTTCGGTTTCTGACTAAGATGTTAATATTCATAGCATCTTGGTCAGGAACCGAAAGTTTT	TCAGAAGACGCACCGGCTTTCGGTTTCTGACTAAGATGTTAATATTCATAGCATCTTGGTCAGGAACCGAAAGTTTTTTGAATTCGCACCAGCACGCTACGCACAGTGTGTGTGTACCAACTGGTTTCGCCGTCTTCGT
CDC34	XM_005259690.1	621	GTCAGTGTGTGTACCAACTGCA	973	ACGCAGAACGTTAGGACTATT	AATGGTCCTGACGTTCTGCGT	ACCGGACGCAGAACGTTAGGACTATTGTTAATATTCATAGCAATGGTCCTGACGTTCTGCGTTTTT	TCAGAAGACGCACCGGACGCAGAACGTTAGGACTATTGTTAATATTCATAGCAATGGTCCTGACGTTCTGCGTTTTTTTGAATTCGCACCAGCACGCTACGCAGTCAGTGTGTGTACCAACTGCATTCGCCGTCTTCGT
CDC34	XM_005259690.1	622	TGTGGTGTGTGTACCAACTGAC	370	GGTGGATGAGGGCGATTTATA	TATAGATCGCCCTCGTCCACC	ACCGGGGTGGATGAGGGCGATTTATAGTTAATATTCATAGCTATAGATCGCCCTCGTCCACCTTTT	TCAGAAGACGCACCGGGGTGGATGAGGGCGATTTATAGTTAATATTCATAGCTATAGATCGCCCTCGTCCACCTTTTTTGAATTCGCACCAGCACGCTACGCATGTGGTGTGTGTACCAACTGACTTCGCCGTCTTCGT
CDC34	XM_005259690.1	5286	CAGTGTGTCACAGTACACCAAC	558	CCCATCGACTACCTATACTTT	AGAGTATGGGTAGTCGATGGG	ACCGGCCCATCGACTACCTATACTTTGTTAATATTCATAGCAGAGTATGGGTAGTCGATGGGTTTT	TCAGAAGACGCACCGGCCCATCGACTACCTATACTTTGTTAATATTCATAGCAGAGTATGGGTAGTCGATGGGTTTTTTGAATTCGCACCAGCACGCTACGCACAGTGTGTCACAGTACACCAACTTCGCCGTCTTCGT
CDC34	XM_005259690.1	5287	GTTGGTGTCACAGTACACCATG	1012	GCAGAACGTTAGGACTATTCT	AGAATGGTCCTGACGTTCTGC	ACCGGGCAGAACGTTAGGACTATTCTGTTAATATTCATAGCAGAATGGTCCTGACGTTCTGCTTTT	TCAGAAGACGCACCGGGCAGAACGTTAGGACTATTCTGTTAATATTCATAGCAGAATGGTCCTGACGTTCTGCTTTTTTGAATTCGCACCAGCACGCTACGCAGTTGGTGTCACAGTACACCATGTTCGCCGTCTTCGT
CDC34	XM_005259690.1	5288	ACACGTGTCACAGTACACACGT	845	CCATACTCTCTACCAGTCTTT	AAAGGCTGGTGGAGAGTATGG	ACCGGCCATACTCTCTACCAGTCTTTGTTAATATTCATAGCAAAGGCTGGTGGAGAGTATGGTTTT	TCAGAAGACGCACCGGCCATACTCTCTACCAGTCTTTGTTAATATTCATAGCAAAGGCTGGTGGAGAGTATGGTTTTTTGAATTCGCACCAGCACGCTACGCAACACGTGTCACAGTACACACGTTTCGCCGTCTTCGT
CDC42	NM_044472.2	623	ACACGTGTGTGTACCAACTGTG	1095	CCCTCTACTATTGAGAAATTT	AAGTTTCTCAATAGTAGAGGG	ACCGGCCCTCTACTATTGAGAAATTTGTTAATATTCATAGCAAGTTTCTCAATAGTAGAGGGTTTT	TCAGAAGACGCACCGGCCCTCTACTATTGAGAAATTTGTTAATATTCATAGCAAGTTTCTCAATAGTAGAGGGTTTTTTGAATTCGCACCAGCACGCTACGCAACACGTGTGTGTACCAACTGTGTTCGCCGTCTTCGT
CDC42	NM_044472.2	624	TGGTGTGTGTGTACCATGGTGT	1368	CGGAATATGTACCGATTGTTT	AAACAGTCGGTACATATTCCG	ACCGGCGGAATATGTACCGATTGTTTGTTAATATTCATAGCAAACAGTCGGTACATATTCCGTTTT	TCAGAAGACGCACCGGCGGAATATGTACCGATTGTTTGTTAATATTCATAGCAAACAGTCGGTACATATTCCGTTTTTTGAATTCGCACCAGCACGCTACGCATGGTGTGTGTGTACCATGGTGTTTCGCCGTCTTCGT
CDC42	NM_044472.2	625	ACCAGTGTGTGTACCATGGTCA	1797	CCTGATATCCTACACAATAAA	TTTGTTGTGTAGGATATCAGG	ACCGGCCTGATATCCTACACAATAAAGTTAATATTCATAGCTTTGTTGTGTAGGATATCAGGTTTT	TCAGAAGACGCACCGGCCTGATATCCTACACAATAAAGTTAATATTCATAGCTTTGTTGTGTAGGATATCAGGTTTTTTGAATTCGCACCAGCACGCTACGCAACCAGTGTGTGTACCATGGTCATTCGCCGTCTTCGT
CDC42	NM_044472.2	626	CATGGTGTGTGTACCATGGTAC	808	CAGATGTATTTCTAGTCTGTT	AACAGACTAGAAATACATCTG	ACCGGCAGATGTATTTCTAGTCTGTTGTTAATATTCATAGCAACAGACTAGAAATACATCTGTTTT	TCAGAAGACGCACCGGCAGATGTATTTCTAGTCTGTTGTTAATATTCATAGCAACAGACTAGAAATACATCTGTTTTTTGAATTCGCACCAGCACGCTACGCACATGGTGTGTGTACCATGGTACTTCGCCGTCTTCGT
CDC42	NM_001791.3	627	GTACGTGTGTGTACCATGGTTG	1909	CTTACACAGAAAGGCTTAAAG	CTTTAGGCCTTTCTGTGTAAG	ACCGGCTTACACAGAAAGGCTTAAAGGTTAATATTCATAGCCTTTAGGCCTTTCTGTGTAAGTTTT	TCAGAAGACGCACCGGCTTACACAGAAAGGCTTAAAGGTTAATATTCATAGCCTTTAGGCCTTTCTGTGTAAGTTTTTTGAATTCGCACCAGCACGCTACGCAGTACGTGTGTGTACCATGGTTGTTCGCCGTCTTCGT
CDC42	NM_044472.2	4229	GTTGGTGTCAGTGTACGTCACA	1486	CCAAGAACAAACAGAAGTCTA	TAGGCTTCTGTTTGTTCTTGG	ACCGGCCAAGAACAAACAGAAGTCTAGTTAATATTCATAGCTAGGCTTCTGTTTGTTCTTGGTTTT	TCAGAAGACGCACCGGCCAAGAACAAACAGAAGTCTAGTTAATATTCATAGCTAGGCTTCTGTTTGTTCTTGGTTTTTTGAATTCGCACCAGCACGCTACGCAGTTGGTGTCAGTGTACGTCACATTCGCCGTCTTCGT
CDC42	NM_044472.2	4668	ACTGGTGTCAGTACGTTGTGGT	1367	TGCTTGTTGGGACTTAAATTG	CAATTTGAGTCCCAACAAGCA	ACCGGTGCTTGTTGGGACTTAAATTGGTTAATATTCATAGCCAATTTGAGTCCCAACAAGCATTTT	TCAGAAGACGCACCGGTGCTTGTTGGGACTTAAATTGGTTAATATTCATAGCCAATTTGAGTCCCAACAAGCATTTTTTGAATTCGCACCAGCACGCTACGCAACTGGTGTCAGTACGTTGTGGTTTCGCCGTCTTCGT
CDC42	NM_044472.2	5289	CATGGTGTCACAGTACACACCA	1629	GCAATGCAGATAATTAAGTGT	ACACTTAATTGTCTGCATTGC	ACCGGGCAATGCAGATAATTAAGTGTGTTAATATTCATAGCACACTTAATTGTCTGCATTGCTTTT	TCAGAAGACGCACCGGGCAATGCAGATAATTAAGTGTGTTAATATTCATAGCACACTTAATTGTCTGCATTGCTTTTTTGAATTCGCACCAGCACGCTACGCACATGGTGTCACAGTACACACCATTCGCCGTCTTCGT
CDC7	NM_003503.3	628	ACCAGTGTGTGTACCATGCAGT	939	GCCACAGCATAGTTATAAGTA	TACTTGTAACTGTGCTGTGGC	ACCGGGCCACAGCATAGTTATAAGTAGTTAATATTCATAGCTACTTGTAACTGTGCTGTGGCTTTT	TCAGAAGACGCACCGGGCCACAGCATAGTTATAAGTAGTTAATATTCATAGCTACTTGTAACTGTGCTGTGGCTTTTTTGAATTCGCACCAGCACGCTACGCAACCAGTGTGTGTACCATGCAGTTTCGCCGTCTTCGT
CDC7	NM_003503.3	629	CAACGTGTGTGTACCATGCACA	1174	CGTGATGTTAAGTCCAGTAAT	ATTGCTGGGCTTAACATCACG	ACCGGCGTGATGTTAAGTCCAGTAATGTTAATATTCATAGCATTGCTGGGCTTAACATCACGTTTT	TCAGAAGACGCACCGGCGTGATGTTAAGTCCAGTAATGTTAATATTCATAGCATTGCTGGGCTTAACATCACGTTTTTTGAATTCGCACCAGCACGCTACGCACAACGTGTGTGTACCATGCACATTCGCCGTCTTCGT
CDC7	NM_003503.3	630	GTGTGTGTGTGTACCATGCAAC	524	GAAGCTTTGTTGCATCTATTT	AAATGGATGCAACAAAGCTTC	ACCGGGAAGCTTTGTTGCATCTATTTGTTAATATTCATAGCAAATGGATGCAACAAAGCTTCTTTT	TCAGAAGACGCACCGGGAAGCTTTGTTGCATCTATTTGTTAATATTCATAGCAAATGGATGCAACAAAGCTTCTTTTTTGAATTCGCACCAGCACGCTACGCAGTGTGTGTGTGTACCATGCAACTTCGCCGTCTTCGT
CDC7	NM_003503.3	3556	ACACGTGTGTTGCATGACCAGT	1602	CGCATTCATTAGTTTGGTATT	AATACCAAACTGATGAATGCG	ACCGGCGCATTCATTAGTTTGGTATTGTTAATATTCATAGCAATACCAAACTGATGAATGCGTTTT	TCAGAAGACGCACCGGCGCATTCATTAGTTTGGTATTGTTAATATTCATAGCAATACCAAACTGATGAATGCGTTTTTTGAATTCGCACCAGCACGCTACGCAACACGTGTGTTGCATGACCAGTTTCGCCGTCTTCGT
CDC7	NM_003503.3	5290	GTCAGTGTCACAGTACACACAC	739	CCCAAGGAACCTATGATATGA	TCGTATCATGGGTTCCTTGGG	ACCGGCCCAAGGAACCTATGATATGAGTTAATATTCATAGCTCGTATCATGGGTTCCTTGGGTTTT	TCAGAAGACGCACCGGCCCAAGGAACCTATGATATGAGTTAATATTCATAGCTCGTATCATGGGTTCCTTGGGTTTTTTGAATTCGCACCAGCACGCTACGCAGTCAGTGTCACAGTACACACACTTCGCCGTCTTCGT
CDC7	NM_003503.3	5291	TGGTGTGTCACAGTACACACTG	895	GCTCAGTAGGAAAGGTGTTTA	TGAACACCTTTCCTGCTGAGC	ACCGGGCTCAGTAGGAAAGGTGTTTAGTTAATATTCATAGCTGAACACCTTTCCTGCTGAGCTTTT	TCAGAAGACGCACCGGGCTCAGTAGGAAAGGTGTTTAGTTAATATTCATAGCTGAACACCTTTCCTGCTGAGCTTTTTTGAATTCGCACCAGCACGCTACGCATGGTGTGTCACAGTACACACTGTTCGCCGTCTTCGT
CDC7	NM_003503.3	5292	CATGGTGTCACAGTACACTGGT	1023	GCAGGTACACTAGGATTTAGA	TCTGAATCCTGGTGTACCTGC	ACCGGGCAGGTACACTAGGATTTAGAGTTAATATTCATAGCTCTGAATCCTGGTGTACCTGCTTTT	TCAGAAGACGCACCGGGCAGGTACACTAGGATTTAGAGTTAATATTCATAGCTCTGAATCCTGGTGTACCTGCTTTTTTGAATTCGCACCAGCACGCTACGCACATGGTGTCACAGTACACTGGTTTCGCCGTCTTCGT
CDC7	NM_003503.3	5293	GTGTGTGTCACAGTACACTGCA	1270	CTGTACCACAGTTTAGTAATG	CATTACTAAGCTGTGGTACAG	ACCGGCTGTACCACAGTTTAGTAATGGTTAATATTCATAGCCATTACTAAGCTGTGGTACAGTTTT	TCAGAAGACGCACCGGCTGTACCACAGTTTAGTAATGGTTAATATTCATAGCCATTACTAAGCTGTGGTACAGTTTTTTGAATTCGCACCAGCACGCTACGCAGTGTGTGTCACAGTACACTGCATTCGCCGTCTTCGT
CDK1	XM_005270303.1	631	TGTGGTGTGTGTACCATGCATG	970	GTGGAATCTTTACAGGATTAT	ATAGTCCTGTAAAGATTCCAC	ACCGGGTGGAATCTTTACAGGATTATGTTAATATTCATAGCATAGTCCTGTAAAGATTCCACTTTT	TCAGAAGACGCACCGGGTGGAATCTTTACAGGATTATGTTAATATTCATAGCATAGTCCTGTAAAGATTCCACTTTTTTGAATTCGCACCAGCACGCTACGCATGTGGTGTGTGTACCATGCATGTTCGCCGTCTTCGT
CDK1	XM_005270303.1	632	CAACGTGTGTGTACCATGACGT	1175	TGGCTTGGATTTGTTCTTGAA	TTCGAGAGCAAATCCAAGCCA	ACCGGTGGCTTGGATTTGTTCTTGAAGTTAATATTCATAGCTTCGAGAGCAAATCCAAGCCATTTT	TCAGAAGACGCACCGGTGGCTTGGATTTGTTCTTGAAGTTAATATTCATAGCTTCGAGAGCAAATCCAAGCCATTTTTTGAATTCGCACCAGCACGCTACGCACAACGTGTGTGTACCATGACGTTTCGCCGTCTTCGT
CDK1	XM_005270303.1	633	GTTGGTGTGTGTACCATGACCA	1886	GATTCAGAAATTGATCAACTC	GAGTTGATCAATTTCTGAATC	ACCGGGATTCAGAAATTGATCAACTCGTTAATATTCATAGCGAGTTGATCAATTTCTGAATCTTTT	TCAGAAGACGCACCGGGATTCAGAAATTGATCAACTCGTTAATATTCATAGCGAGTTGATCAATTTCTGAATCTTTTTTGAATTCGCACCAGCACGCTACGCAGTTGGTGTGTGTACCATGACCATTCGCCGTCTTCGT
CDK1	XM_005270303.1	5294	TGACGTGTCACAGTACACTGAC	485	GCAATTCGGGAAATTTCTTTA	TAGAGAAATTTCCCGAATTGC	ACCGGGCAATTCGGGAAATTTCTTTAGTTAATATTCATAGCTAGAGAAATTTCCCGAATTGCTTTT	TCAGAAGACGCACCGGGCAATTCGGGAAATTTCTTTAGTTAATATTCATAGCTAGAGAAATTTCCCGAATTGCTTTTTTGAATTCGCACCAGCACGCTACGCATGACGTGTCACAGTACACTGACTTCGCCGTCTTCGT
CDK1	XM_005270303.1	5295	ACCAGTGTCACAGTACACTGTG	1098	CTGGTCAGTATATGGATTCTT	AAGAATCCATGTACTGACCAG	ACCGGCTGGTCAGTATATGGATTCTTGTTAATATTCATAGCAAGAATCCATGTACTGACCAGTTTT	TCAGAAGACGCACCGGCTGGTCAGTATATGGATTCTTGTTAATATTCATAGCAAGAATCCATGTACTGACCAGTTTTTTGAATTCGCACCAGCACGCTACGCAACCAGTGTCACAGTACACTGTGTTCGCCGTCTTCGT
CDK1	XM_005270303.1	5296	TGTGGTGTCACAGTACTGGTGT	1836	CAGGATTCCAGGTTATATTTC	GAGATATAACCTGGAATCCTG	ACCGGCAGGATTCCAGGTTATATTTCGTTAATATTCATAGCGAGATATAACCTGGAATCCTGTTTT	TCAGAAGACGCACCGGCAGGATTCCAGGTTATATTTCGTTAATATTCATAGCGAGATATAACCTGGAATCCTGTTTTTTGAATTCGCACCAGCACGCTACGCATGTGGTGTCACAGTACTGGTGTTTCGCCGTCTTCGT
CDK1	XM_005270303.1	5297	ACGTGTGTCACAGTACTGGTCA	2383	CTCCTGGTTAGTATATGGATT	AATCCATGTACTGACCAGGAG	ACCGGCTCCTGGTTAGTATATGGATTGTTAATATTCATAGCAATCCATGTACTGACCAGGAGTTTT	TCAGAAGACGCACCGGCTCCTGGTTAGTATATGGATTGTTAATATTCATAGCAATCCATGTACTGACCAGGAGTTTTTTGAATTCGCACCAGCACGCTACGCAACGTGTGTCACAGTACTGGTCATTCGCCGTCTTCGT
CDK1	XM_005270303.1	5298	CAACGTGTCACAGTACTGGTAC	891	CCTGGTTAGTATATGGATTCT	AGAATCCATGTACTGACCAGG	ACCGGCCTGGTTAGTATATGGATTCTGTTAATATTCATAGCAGAATCCATGTACTGACCAGGTTTT	TCAGAAGACGCACCGGCCTGGTTAGTATATGGATTCTGTTAATATTCATAGCAGAATCCATGTACTGACCAGGTTTTTTGAATTCGCACCAGCACGCTACGCACAACGTGTCACAGTACTGGTACTTCGCCGTCTTCGT
CDK2	NM_052827.3	634	TGCAGTGTGTGTACCATGACAC	469	GCCTGATTACAAGCTAAGTTT	AAACTTGGCTTGTAATCAGGC	ACCGGGCCTGATTACAAGCTAAGTTTGTTAATATTCATAGCAAACTTGGCTTGTAATCAGGCTTTT	TCAGAAGACGCACCGGGCCTGATTACAAGCTAAGTTTGTTAATATTCATAGCAAACTTGGCTTGTAATCAGGCTTTTTTGAATTCGCACCAGCACGCTACGCATGCAGTGTGTGTACCATGACACTTCGCCGTCTTCGT
CDK2	NM_052827.3	635	ACGTGTGTGTGTACCATGACTG	1405	ACGACCTTAACAAGTGGATTT	AAATCCGCTTGTTAGGGTCGT	ACCGGACGACCTTAACAAGTGGATTTGTTAATATTCATAGCAAATCCGCTTGTTAGGGTCGTTTTT	TCAGAAGACGCACCGGACGACCTTAACAAGTGGATTTGTTAATATTCATAGCAAATCCGCTTGTTAGGGTCGTTTTTTTGAATTCGCACCAGCACGCTACGCAACGTGTGTGTGTACCATGACTGTTCGCCGTCTTCGT
CDK2	NM_052827.3	636	GTTGGTGTGTGTACCATGTGGT	1730	CTATGCCTGATTACAAGTCAA	TTGGCTTGTAATCAGGCATAG	ACCGGCTATGCCTGATTACAAGTCAAGTTAATATTCATAGCTTGGCTTGTAATCAGGCATAGTTTT	TCAGAAGACGCACCGGCTATGCCTGATTACAAGTCAAGTTAATATTCATAGCTTGGCTTGTAATCAGGCATAGTTTTTTGAATTCGCACCAGCACGCTACGCAGTTGGTGTGTGTACCATGTGGTTTCGCCGTCTTCGT
CDK2	NM_001798.4	637	TGGTGTGTGTGTACCATGTGCA	1620	CTCCTGGGCTGTAAATATTAT	ATAATATTTGCAGCCCAGGAG	ACCGGCTCCTGGGCTGTAAATATTATGTTAATATTCATAGCATAATATTTGCAGCCCAGGAGTTTT	TCAGAAGACGCACCGGCTCCTGGGCTGTAAATATTATGTTAATATTCATAGCATAATATTTGCAGCCCAGGAGTTTTTTGAATTCGCACCAGCACGCTACGCATGGTGTGTGTGTACCATGTGCATTCGCCGTCTTCGT
CDK2	NM_052827.3	638	ACACGTGTGTGTACCATGTGAC	611	GCCATTAAGCTAGTAGACTTT	AAAGTCTGCTAGCTTGATGGC	ACCGGGCCATTAAGCTAGTAGACTTTGTTAATATTCATAGCAAAGTCTGCTAGCTTGATGGCTTTT	TCAGAAGACGCACCGGGCCATTAAGCTAGTAGACTTTGTTAATATTCATAGCAAAGTCTGCTAGCTTGATGGCTTTTTTGAATTCGCACCAGCACGCTACGCAACACGTGTGTGTACCATGTGACTTCGCCGTCTTCGT
CDK2	NM_052827.3	639	CACAGTGTGTGTACCATGTGTG	1320	CCGAGAGATTTCTCTGTTTAA	TTAAGCAGAGAGATCTCTCGG	ACCGGCCGAGAGATTTCTCTGTTTAAGTTAATATTCATAGCTTAAGCAGAGAGATCTCTCGGTTTT	TCAGAAGACGCACCGGCCGAGAGATTTCTCTGTTTAAGTTAATATTCATAGCTTAAGCAGAGAGATCTCTCGGTTTTTTGAATTCGCACCAGCACGCTACGCACACAGTGTGTGTACCATGTGTGTTCGCCGTCTTCGT
CDK2	NM_052827.3	640	TGCAGTGTGTGTACACGTGTGT	1636	ACGGAGCTTGTTATCGTAAAT	ATTTGCGATAACAAGCTCCGT	ACCGGACGGAGCTTGTTATCGTAAATGTTAATATTCATAGCATTTGCGATAACAAGCTCCGTTTTT	TCAGAAGACGCACCGGACGGAGCTTGTTATCGTAAATGTTAATATTCATAGCATTTGCGATAACAAGCTCCGTTTTTTTGAATTCGCACCAGCACGCTACGCATGCAGTGTGTGTACACGTGTGTTTCGCCGTCTTCGT
CDK2	NM_052827.3	641	ACACGTGTGTGTACACGTGTCA	1959	CCTCAGAATCTGCTTATTAAT	GTTAATAAGCAGATTCTGAGG	ACCGGCCTCAGAATCTGCTTATTAATGTTAATATTCATAGCGTTAATAAGCAGATTCTGAGGTTTT	TCAGAAGACGCACCGGCCTCAGAATCTGCTTATTAATGTTAATATTCATAGCGTTAATAAGCAGATTCTGAGGTTTTTTGAATTCGCACCAGCACGCTACGCAACACGTGTGTGTACACGTGTCATTCGCCGTCTTCGT
CDK4	NM_000075.3	642	CAGTGTGTGTGTACACGTGTAC	935	CCTAGATTTCCTTCATGTCAA	TTGGCATGAAGGAAATCTAGG	ACCGGCCTAGATTTCCTTCATGTCAAGTTAATATTCATAGCTTGGCATGAAGGAAATCTAGGTTTT	TCAGAAGACGCACCGGCCTAGATTTCCTTCATGTCAAGTTAATATTCATAGCTTGGCATGAAGGAAATCTAGGTTTTTTGAATTCGCACCAGCACGCTACGCACAGTGTGTGTGTACACGTGTACTTCGCCGTCTTCGT
CDK4	NM_000075.3	643	GTTGGTGTGTGTACACGTGTTG	1685	GAAATTGGTGTTGGTGCTTAT	ATAGGCACCGACACCAATTTC	ACCGGGAAATTGGTGTTGGTGCTTATGTTAATATTCATAGCATAGGCACCGACACCAATTTCTTTT	TCAGAAGACGCACCGGGAAATTGGTGTTGGTGCTTATGTTAATATTCATAGCATAGGCACCGACACCAATTTCTTTTTTGAATTCGCACCAGCACGCTACGCAGTTGGTGTGTGTACACGTGTTGTTCGCCGTCTTCGT
CDK4	NM_000075.3	644	ACACGTGTGTGTACACGTCAGT	1483	AGGACATATTTGGACAAGGTA	TGCCTTGTCCAGATATGTCCT	ACCGGAGGACATATTTGGACAAGGTAGTTAATATTCATAGCTGCCTTGTCCAGATATGTCCTTTTT	TCAGAAGACGCACCGGAGGACATATTTGGACAAGGTAGTTAATATTCATAGCTGCCTTGTCCAGATATGTCCTTTTTTTGAATTCGCACCAGCACGCTACGCAACACGTGTGTGTACACGTCAGTTTCGCCGTCTTCGT
CDK4	NM_000075.3	645	CATGGTGTGTGTACACGTCACA	1209	ACAGTTTGTGAGGTGGCTTTG	TAAAGCCACCTCACGAACTGT	ACCGGACAGTTTGTGAGGTGGCTTTGGTTAATATTCATAGCTAAAGCCACCTCACGAACTGTTTTT	TCAGAAGACGCACCGGACAGTTTGTGAGGTGGCTTTGGTTAATATTCATAGCTAAAGCCACCTCACGAACTGTTTTTTTGAATTCGCACCAGCACGCTACGCACATGGTGTGTGTACACGTCACATTCGCCGTCTTCGT
CDK4	NM_000075.3	646	GTCAGTGTGTGTACACGTCAAC	426	GATGATTGGCCTTGAGATGTA	TACATCTCGAGGCCAGTCATC	ACCGGGATGATTGGCCTTGAGATGTAGTTAATATTCATAGCTACATCTCGAGGCCAGTCATCTTTT	TCAGAAGACGCACCGGGATGATTGGCCTTGAGATGTAGTTAATATTCATAGCTACATCTCGAGGCCAGTCATCTTTTTTGAATTCGCACCAGCACGCTACGCAGTCAGTGTGTGTACACGTCAACTTCGCCGTCTTCGT
CDK4	NM_000075.3	647	TGGTGTGTGTGTACACGTCATG	892	CATGCCAATTGTATCGTTTAC	GTGAACGATGCAATTGGCATG	ACCGGCATGCCAATTGTATCGTTTACGTTAATATTCATAGCGTGAACGATGCAATTGGCATGTTTT	TCAGAAGACGCACCGGCATGCCAATTGTATCGTTTACGTTAATATTCATAGCGTGAACGATGCAATTGGCATGTTTTTTGAATTCGCACCAGCACGCTACGCATGGTGTGTGTGTACACGTCATGTTCGCCGTCTTCGT
CDK4	NM_000075.3	648	CATGGTGTGTGTACACGTACGT	1730	GTTCTTCTGCAGTCCATATAT	ATATGTGGACTGCAGAAGAAC	ACCGGGTTCTTCTGCAGTCCATATATGTTAATATTCATAGCATATGTGGACTGCAGAAGAACTTTT	TCAGAAGACGCACCGGGTTCTTCTGCAGTCCATATATGTTAATATTCATAGCATATGTGGACTGCAGAAGAACTTTTTTGAATTCGCACCAGCACGCTACGCACATGGTGTGTGTACACGTACGTTTCGCCGTCTTCGT
CDK4	NM_000075.3	649	GTGTGTGTGTGTACACGTACCA	1361	GTGGGGTGTTGGTTGTATCTT	AAGATACAGCCAACACTCCAC	ACCGGGTGGGGTGTTGGTTGTATCTTGTTAATATTCATAGCAAGATACAGCCAACACTCCACTTTT	TCAGAAGACGCACCGGGTGGGGTGTTGGTTGTATCTTGTTAATATTCATAGCAAGATACAGCCAACACTCCACTTTTTTGAATTCGCACCAGCACGCTACGCAGTGTGTGTGTGTACACGTACCATTCGCCGTCTTCGT
CDK5	NM_004935.3	650	TGACGTGTGTGTACACGTACAC	674	TCTGAAGTGTAATCCTGTTCA	TGGACAGGGTTACACTTCAGA	ACCGGTCTGAAGTGTAATCCTGTTCAGTTAATATTCATAGCTGGACAGGGTTACACTTCAGATTTT	TCAGAAGACGCACCGGTCTGAAGTGTAATCCTGTTCAGTTAATATTCATAGCTGGACAGGGTTACACTTCAGATTTTTTGAATTCGCACCAGCACGCTACGCATGACGTGTGTGTACACGTACACTTCGCCGTCTTCGT
CDK5	NM_004935.3	651	ACCAGTGTGTGTACACGTACTG	1371	TGTCCAGTGTATCTCAGTAGA	TCTGCTGAGATACGCTGGACA	ACCGGTGTCCAGTGTATCTCAGTAGAGTTAATATTCATAGCTCTGCTGAGATACGCTGGACATTTT	TCAGAAGACGCACCGGTGTCCAGTGTATCTCAGTAGAGTTAATATTCATAGCTCTGCTGAGATACGCTGGACATTTTTTGAATTCGCACCAGCACGCTACGCAACCAGTGTGTGTACACGTACTGTTCGCCGTCTTCGT
CDK5	NM_004935.3	652	GTGTGTGTGTGTACACGTTGGT	1591	ATTCCCGTCCGTTGTTACTTA	TGAGTAACAGCGGACGGGAAT	ACCGGATTCCCGTCCGTTGTTACTTAGTTAATATTCATAGCTGAGTAACAGCGGACGGGAATTTTT	TCAGAAGACGCACCGGATTCCCGTCCGTTGTTACTTAGTTAATATTCATAGCTGAGTAACAGCGGACGGGAATTTTTTTGAATTCGCACCAGCACGCTACGCAGTGTGTGTGTGTACACGTTGGTTTCGCCGTCTTCGT
CDK5	NM_004935.3	653	TGCAGTGTGTGTACACGTTGCA	1084	CCTGAGATTGTAAAGTTATTC	GAATGACTTTACAATCTCAGG	ACCGGCCTGAGATTGTAAAGTTATTCGTTAATATTCATAGCGAATGACTTTACAATCTCAGGTTTT	TCAGAAGACGCACCGGCCTGAGATTGTAAAGTTATTCGTTAATATTCATAGCGAATGACTTTACAATCTCAGGTTTTTTGAATTCGCACCAGCACGCTACGCATGCAGTGTGTGTACACGTTGCATTCGCCGTCTTCGT
CDK5	NM_004935.3	654	ACTGGTGTGTGTACACGTTGAC	627	CAGAACCTTCTGAAGTGTAAT	GTTACACTTCAGAAGGTTCTG	ACCGGCAGAACCTTCTGAAGTGTAATGTTAATATTCATAGCGTTACACTTCAGAAGGTTCTGTTTT	TCAGAAGACGCACCGGCAGAACCTTCTGAAGTGTAATGTTAATATTCATAGCGTTACACTTCAGAAGGTTCTGTTTTTTGAATTCGCACCAGCACGCTACGCAACTGGTGTGTGTACACGTTGACTTCGCCGTCTTCGT
CDK5	NM_004935.3	655	CAACGTGTGTGTACACGTTGTG	621	CCGGGAGATCTGTCTACTTAA	TTGAGTAGGCAGATCTCCCGG	ACCGGCCGGGAGATCTGTCTACTTAAGTTAATATTCATAGCTTGAGTAGGCAGATCTCCCGGTTTT	TCAGAAGACGCACCGGCCGGGAGATCTGTCTACTTAAGTTAATATTCATAGCTTGAGTAGGCAGATCTCCCGGTTTTTTGAATTCGCACCAGCACGCTACGCACAACGTGTGTGTACACGTTGTGTTCGCCGTCTTCGT
CDK5	NM_004935.3	656	GTGTGTGTGTGTACACCAGTGT	2131	GTGAACGTCGTGTCCAAATTC	GAGTTTGGGCACGACGTTCAC	ACCGGGTGAACGTCGTGTCCAAATTCGTTAATATTCATAGCGAGTTTGGGCACGACGTTCACTTTT	TCAGAAGACGCACCGGGTGAACGTCGTGTCCAAATTCGTTAATATTCATAGCGAGTTTGGGCACGACGTTCACTTTTTTGAATTCGCACCAGCACGCTACGCAGTGTGTGTGTGTACACCAGTGTTTCGCCGTCTTCGT
CDK5	NM_004935.3	5299	GTCAGTGTCACAGTACTGGTTG	2235	GCACCTACGGAATTGTGTTTA	TGAACACAGTTCCGTAGGTGC	ACCGGGCACCTACGGAATTGTGTTTAGTTAATATTCATAGCTGAACACAGTTCCGTAGGTGCTTTT	TCAGAAGACGCACCGGGCACCTACGGAATTGTGTTTAGTTAATATTCATAGCTGAACACAGTTCCGTAGGTGCTTTTTTGAATTCGCACCAGCACGCTACGCAGTCAGTGTCACAGTACTGGTTGTTCGCCGTCTTCGT
CDK6	XM_006715835.1	657	TGCAGTGTGTGTACACCAGTCA	2198	CGAACAGACAGAGAAATCAAA	TTTGGTTTCTCTGTCTGTTCG	ACCGGCGAACAGACAGAGAAATCAAAGTTAATATTCATAGCTTTGGTTTCTCTGTCTGTTCGTTTT	TCAGAAGACGCACCGGCGAACAGACAGAGAAATCAAAGTTAATATTCATAGCTTTGGTTTCTCTGTCTGTTCGTTTTTTGAATTCGCACCAGCACGCTACGCATGCAGTGTGTGTACACCAGTCATTCGCCGTCTTCGT
CDK6	XM_006715835.1	658	ACTGGTGTGTGTACACCAGTAC	800	CAGACAGAGAAACCAAATTAA	TTAGTTTGGTTTCTCTGTCTG	ACCGGCAGACAGAGAAACCAAATTAAGTTAATATTCATAGCTTAGTTTGGTTTCTCTGTCTGTTTT	TCAGAAGACGCACCGGCAGACAGAGAAACCAAATTAAGTTAATATTCATAGCTTAGTTTGGTTTCTCTGTCTGTTTTTTGAATTCGCACCAGCACGCTACGCAACTGGTGTGTGTACACCAGTACTTCGCCGTCTTCGT
CDK6	XM_006715835.1	659	CAACGTGTGTGTACACCAGTTG	1556	TCGATGAACTAGGTAAAGATC	GGTCTTTGCCTAGTTCATCGA	ACCGGTCGATGAACTAGGTAAAGATCGTTAATATTCATAGCGGTCTTTGCCTAGTTCATCGATTTT	TCAGAAGACGCACCGGTCGATGAACTAGGTAAAGATCGTTAATATTCATAGCGGTCTTTGCCTAGTTCATCGATTTTTTGAATTCGCACCAGCACGCTACGCACAACGTGTGTGTACACCAGTTGTTCGCCGTCTTCGT
CDK6	XM_006715835.1	660	TGCAGTGTGTGTACACCACAGT	1824	CAACCAATTGAGAAGTTTGTA	TACAAACTTCTCAATTGGTTG	ACCGGCAACCAATTGAGAAGTTTGTAGTTAATATTCATAGCTACAAACTTCTCAATTGGTTGTTTT	TCAGAAGACGCACCGGCAACCAATTGAGAAGTTTGTAGTTAATATTCATAGCTACAAACTTCTCAATTGGTTGTTTTTTGAATTCGCACCAGCACGCTACGCATGCAGTGTGTGTACACCACAGTTTCGCCGTCTTCGT
CDK6	XM_006715835.1	661	ACACGTGTGTGTACACCACACA	1216	CTTCTGAAGTGTTTGACATTT	AAATGTCAAACACTTCAGAAG	ACCGGCTTCTGAAGTGTTTGACATTTGTTAATATTCATAGCAAATGTCAAACACTTCAGAAGTTTT	TCAGAAGACGCACCGGCTTCTGAAGTGTTTGACATTTGTTAATATTCATAGCAAATGTCAAACACTTCAGAAGTTTTTTGAATTCGCACCAGCACGCTACGCAACACGTGTGTGTACACCACACATTCGCCGTCTTCGT
CDK6	XM_006715835.1	662	CAGTGTGTGTGTACACCACAAC	514	CGTGGAAGTTTAGATGTTGAT	ATCAACATCTGAACTTCCACG	ACCGGCGTGGAAGTTTAGATGTTGATGTTAATATTCATAGCATCAACATCTGAACTTCCACGTTTT	TCAGAAGACGCACCGGCGTGGAAGTTTAGATGTTGATGTTAATATTCATAGCATCAACATCTGAACTTCCACGTTTTTTGAATTCGCACCAGCACGCTACGCACAGTGTGTGTGTACACCACAACTTCGCCGTCTTCGT
CDK6	XM_006715835.1	663	GTTGGTGTGTGTACACCACATG	1090	TCTGGAGTGTTGGTTGTATAT	ATATGCAGCCAACACTCCAGA	ACCGGTCTGGAGTGTTGGTTGTATATGTTAATATTCATAGCATATGCAGCCAACACTCCAGATTTT	TCAGAAGACGCACCGGTCTGGAGTGTTGGTTGTATATGTTAATATTCATAGCATATGCAGCCAACACTCCAGATTTTTTGAATTCGCACCAGCACGCTACGCAGTTGGTGTGTGTACACCACATGTTCGCCGTCTTCGT
CDK6	XM_006715835.1	3488	ACGTGTGTGTTGCAACACGTGT	2217	CCACTGAAACTATAAAGGATA	TATCCTTTATGGTTTCAGTGG	ACCGGCCACTGAAACTATAAAGGATAGTTAATATTCATAGCTATCCTTTATGGTTTCAGTGGTTTT	TCAGAAGACGCACCGGCCACTGAAACTATAAAGGATAGTTAATATTCATAGCTATCCTTTATGGTTTCAGTGGTTTTTTGAATTCGCACCAGCACGCTACGCAACGTGTGTGTTGCAACACGTGTTTCGCCGTCTTCGT
CDK7	XM_005248398.2	664	ACACGTGTGTGTACACCAACGT	1472	GCAGGAGATGACTTATTAGAT	ATCTAGTAAGTCGTCTCCTGC	ACCGGGCAGGAGATGACTTATTAGATGTTAATATTCATAGCATCTAGTAAGTCGTCTCCTGCTTTT	TCAGAAGACGCACCGGGCAGGAGATGACTTATTAGATGTTAATATTCATAGCATCTAGTAAGTCGTCTCCTGCTTTTTTGAATTCGCACCAGCACGCTACGCAACACGTGTGTGTACACCAACGTTTCGCCGTCTTCGT
CDK7	NM_001799.3	665	CATGGTGTGTGTACACCAACCA	1941	TCAGAAGCTAAAGATGGTATA	TATACCATCTTTAGCTTCTGA	ACCGGTCAGAAGCTAAAGATGGTATAGTTAATATTCATAGCTATACCATCTTTAGCTTCTGATTTT	TCAGAAGACGCACCGGTCAGAAGCTAAAGATGGTATAGTTAATATTCATAGCTATACCATCTTTAGCTTCTGATTTTTTGAATTCGCACCAGCACGCTACGCACATGGTGTGTGTACACCAACCATTCGCCGTCTTCGT
CDK7	XM_005248398.2	666	GTCAGTGTGTGTACACCAACAC	511	GTGGGTTGTTGGTTGTATATT	AATATACAGCCAACAGCCCAC	ACCGGGTGGGTTGTTGGTTGTATATTGTTAATATTCATAGCAATATACAGCCAACAGCCCACTTTT	TCAGAAGACGCACCGGGTGGGTTGTTGGTTGTATATTGTTAATATTCATAGCAATATACAGCCAACAGCCCACTTTTTTGAATTCGCACCAGCACGCTACGCAGTCAGTGTGTGTACACCAACACTTCGCCGTCTTCGT
CDK7	XM_005248398.2	667	TGGTGTGTGTGTACACCAACTG	1777	CATTTAAGAGTTTCCTTGGAA	TTCCAGGGAAACTCTTAAATG	ACCGGCATTTAAGAGTTTCCTTGGAAGTTAATATTCATAGCTTCCAGGGAAACTCTTAAATGTTTT	TCAGAAGACGCACCGGCATTTAAGAGTTTCCTTGGAAGTTAATATTCATAGCTTCCAGGGAAACTCTTAAATGTTTTTTGAATTCGCACCAGCACGCTACGCATGGTGTGTGTGTACACCAACTGTTCGCCGTCTTCGT
CDK7	NM_001799.3	668	CATGGTGTGTGTACACCATGGT	1541	GAAACTGATCTAGAGGTTATA	TATAACCTCTAGATCAGTTTC	ACCGGGAAACTGATCTAGAGGTTATAGTTAATATTCATAGCTATAACCTCTAGATCAGTTTCTTTT	TCAGAAGACGCACCGGGAAACTGATCTAGAGGTTATAGTTAATATTCATAGCTATAACCTCTAGATCAGTTTCTTTTTTGAATTCGCACCAGCACGCTACGCACATGGTGTGTGTACACCATGGTTTCGCCGTCTTCGT
CDK7	XM_005248398.2	669	GTGTGTGTGTGTACACCATGCA	1533	TAATCCATGTGCTTGAATTAC	GTAATTCGAGCACATGGATTA	ACCGGTAATCCATGTGCTTGAATTACGTTAATATTCATAGCGTAATTCGAGCACATGGATTATTTT	TCAGAAGACGCACCGGTAATCCATGTGCTTGAATTACGTTAATATTCATAGCGTAATTCGAGCACATGGATTATTTTTTGAATTCGCACCAGCACGCTACGCAGTGTGTGTGTGTACACCATGCATTCGCCGTCTTCGT
CDK7	NM_001799.3	670	TGACGTGTGTGTACACCATGAC	652	GAAGCTAAAGATGGTATAAAT	ATTTATACCATCTTTAGCTTC	ACCGGGAAGCTAAAGATGGTATAAATGTTAATATTCATAGCATTTATACCATCTTTAGCTTCTTTT	TCAGAAGACGCACCGGGAAGCTAAAGATGGTATAAATGTTAATATTCATAGCATTTATACCATCTTTAGCTTCTTTTTTGAATTCGCACCAGCACGCTACGCATGACGTGTGTGTACACCATGACTTCGCCGTCTTCGT
CDK7	XM_005248398.2	3500	TGTGGTGTGTTGCAACACTGGT	782	GCTGTAGAAGTGGGTTTGTGA	TTACAAACTCACTTCTACAGC	ACCGGGCTGTAGAAGTGGGTTTGTGAGTTAATATTCATAGCTTACAAACTCACTTCTACAGCTTTT	TCAGAAGACGCACCGGGCTGTAGAAGTGGGTTTGTGAGTTAATATTCATAGCTTACAAACTCACTTCTACAGCTTTTTTGAATTCGCACCAGCACGCTACGCATGTGGTGTGTTGCAACACTGGTTTCGCCGTCTTCGT
CDK8	XM_005266215.1	671	ACCAGTGTGTGTACACCATGTG	1141	GCAGGGTAATAACCACATTAA	TTAGTGTGGTTATTGCCCTGC	ACCGGGCAGGGTAATAACCACATTAAGTTAATATTCATAGCTTAGTGTGGTTATTGCCCTGCTTTT	TCAGAAGACGCACCGGGCAGGGTAATAACCACATTAAGTTAATATTCATAGCTTAGTGTGGTTATTGCCCTGCTTTTTTGAATTCGCACCAGCACGCTACGCAACCAGTGTGTGTACACCATGTGTTCGCCGTCTTCGT
CDK8	XM_005266215.1	672	ACTGGTGTGTGTACACACGTGT	1921	CGAGAGCTTAAGTATCCAAAT	GTTTGGATGCTTAAGCTCTCG	ACCGGCGAGAGCTTAAGTATCCAAATGTTAATATTCATAGCGTTTGGATGCTTAAGCTCTCGTTTT	TCAGAAGACGCACCGGCGAGAGCTTAAGTATCCAAATGTTAATATTCATAGCGTTTGGATGCTTAAGCTCTCGTTTTTTGAATTCGCACCAGCACGCTACGCAACTGGTGTGTGTACACACGTGTTTCGCCGTCTTCGT
CDK8	XM_005266215.1	673	CAGTGTGTGTGTACACACGTCA	2142	CACTACCTTAGGTGGATTTAT	ATAAGTCCACCTGAGGTAGTG	ACCGGCACTACCTTAGGTGGATTTATGTTAATATTCATAGCATAAGTCCACCTGAGGTAGTGTTTT	TCAGAAGACGCACCGGCACTACCTTAGGTGGATTTATGTTAATATTCATAGCATAAGTCCACCTGAGGTAGTGTTTTTTGAATTCGCACCAGCACGCTACGCACAGTGTGTGTGTACACACGTCATTCGCCGTCTTCGT
CDK8	XM_005266215.1	674	GTACGTGTGTGTACACACGTAC	455	CTAACGTCAGAACCAATATTT	AAATATTGGTTCTGACGTTAG	ACCGGCTAACGTCAGAACCAATATTTGTTAATATTCATAGCAAATATTGGTTCTGACGTTAGTTTT	TCAGAAGACGCACCGGCTAACGTCAGAACCAATATTTGTTAATATTCATAGCAAATATTGGTTCTGACGTTAGTTTTTTGAATTCGCACCAGCACGCTACGCAGTACGTGTGTGTACACACGTACTTCGCCGTCTTCGT
CDK8	XM_005266215.1	675	TGCAGTGTGTGTACACACGTTG	1589	GCTTACCATGGACCTAATAAA	TTTATTGGGTCCATGGTAAGC	ACCGGGCTTACCATGGACCTAATAAAGTTAATATTCATAGCTTTATTGGGTCCATGGTAAGCTTTT	TCAGAAGACGCACCGGGCTTACCATGGACCTAATAAAGTTAATATTCATAGCTTTATTGGGTCCATGGTAAGCTTTTTTGAATTCGCACCAGCACGCTACGCATGCAGTGTGTGTACACACGTTGTTCGCCGTCTTCGT
CDK8	XM_005266215.1	3489	CACAGTGTGTTGCAACACGTCA	1556	ATGTCCAGTAGCTAAGTTTCA	TGGAACTTGGCTACTGGACAT	ACCGGATGTCCAGTAGCTAAGTTTCAGTTAATATTCATAGCTGGAACTTGGCTACTGGACATTTTT	TCAGAAGACGCACCGGATGTCCAGTAGCTAAGTTTCAGTTAATATTCATAGCTGGAACTTGGCTACTGGACATTTTTTTGAATTCGCACCAGCACGCTACGCACACAGTGTGTTGCAACACGTCATTCGCCGTCTTCGT
CDK8	XM_005266215.1	3490	GTTGGTGTGTTGCAACACGTAC	926	CCTCTGGCATATAATTAAGTT	AACTTGATTATATGCCAGAGG	ACCGGCCTCTGGCATATAATTAAGTTGTTAATATTCATAGCAACTTGATTATATGCCAGAGGTTTT	TCAGAAGACGCACCGGCCTCTGGCATATAATTAAGTTGTTAATATTCATAGCAACTTGATTATATGCCAGAGGTTTTTTGAATTCGCACCAGCACGCTACGCAGTTGGTGTGTTGCAACACGTACTTCGCCGTCTTCGT
CDK8	XM_005266215.1	3491	TGACGTGTGTTGCAACACGTTG	1877	CAAGGCATTATACCAAAGTTA	TAGCTTTGGTATAATGCCTTG	ACCGGCAAGGCATTATACCAAAGTTAGTTAATATTCATAGCTAGCTTTGGTATAATGCCTTGTTTT	TCAGAAGACGCACCGGCAAGGCATTATACCAAAGTTAGTTAATATTCATAGCTAGCTTTGGTATAATGCCTTGTTTTTTGAATTCGCACCAGCACGCTACGCATGACGTGTGTTGCAACACGTTGTTCGCCGTCTTCGT
CDK9	NM_001261.3	676	CAGTGTGTGTGTACACACCAGT	1253	AGGGATATGAAGGCTGTTAAT	ATTAGCAGCCTTCATGTCCCT	ACCGGAGGGATATGAAGGCTGTTAATGTTAATATTCATAGCATTAGCAGCCTTCATGTCCCTTTTT	TCAGAAGACGCACCGGAGGGATATGAAGGCTGTTAATGTTAATATTCATAGCATTAGCAGCCTTCATGTCCCTTTTTTTGAATTCGCACCAGCACGCTACGCACAGTGTGTGTGTACACACCAGTTTCGCCGTCTTCGT
CDK9	NM_001261.3	677	GTCAGTGTGTGTACACACCACA	800	CCGCTGTAAGGGTAGTATATG	TATATACTACCCTTGCAGCGG	ACCGGCCGCTGTAAGGGTAGTATATGGTTAATATTCATAGCTATATACTACCCTTGCAGCGGTTTT	TCAGAAGACGCACCGGCCGCTGTAAGGGTAGTATATGGTTAATATTCATAGCTATATACTACCCTTGCAGCGGTTTTTTGAATTCGCACCAGCACGCTACGCAGTCAGTGTGTGTACACACCACATTCGCCGTCTTCGT
CDK9	NM_001261.3	678	TGTGGTGTGTGTACACACCAAC	471	CTACTACATCCACAGAAATAA	TTGTTTCTGTGGATGTAGTAG	ACCGGCTACTACATCCACAGAAATAAGTTAATATTCATAGCTTGTTTCTGTGGATGTAGTAGTTTT	TCAGAAGACGCACCGGCTACTACATCCACAGAAATAAGTTAATATTCATAGCTTGTTTCTGTGGATGTAGTAGTTTTTTGAATTCGCACCAGCACGCTACGCATGTGGTGTGTGTACACACCAACTTCGCCGTCTTCGT
CDK9	NM_001261.3	679	ACACGTGTGTGTACACACCATG	1102	TGATTGAGATTTGTCGAATCA	TGGTTCGACAAATCTCAATCA	ACCGGTGATTGAGATTTGTCGAATCAGTTAATATTCATAGCTGGTTCGACAAATCTCAATCATTTT	TCAGAAGACGCACCGGTGATTGAGATTTGTCGAATCAGTTAATATTCATAGCTGGTTCGACAAATCTCAATCATTTTTTGAATTCGCACCAGCACGCTACGCAACACGTGTGTGTACACACCATGTTCGCCGTCTTCGT
CDK9	NM_001261.3	680	GTCAGTGTGTGTACACACACGT	1405	GAAGTTTCCAAATATGAGAAG	CTTCTCGTATTTGGAAACTTC	ACCGGGAAGTTTCCAAATATGAGAAGGTTAATATTCATAGCCTTCTCGTATTTGGAAACTTCTTTT	TCAGAAGACGCACCGGGAAGTTTCCAAATATGAGAAGGTTAATATTCATAGCCTTCTCGTATTTGGAAACTTCTTTTTTGAATTCGCACCAGCACGCTACGCAGTCAGTGTGTGTACACACACGTTTCGCCGTCTTCGT
CDK9	NM_001261.3	681	TGACGTGTGTGTACACACACCA	1476	CCAAATGTGGACAATTATGAG	CTCATAGTTGTCCACGTTTGG	ACCGGCCAAATGTGGACAATTATGAGGTTAATATTCATAGCCTCATAGTTGTCCACGTTTGGTTTT	TCAGAAGACGCACCGGCCAAATGTGGACAATTATGAGGTTAATATTCATAGCCTCATAGTTGTCCACGTTTGGTTTTTTGAATTCGCACCAGCACGCTACGCATGACGTGTGTGTACACACACCATTCGCCGTCTTCGT
CDK9	NM_001261.3	682	ACGTGTGTGTGTACACACACAC	492	GACGTCCATGTTTGAGTATTT	AAGTACTCGAACATGGACGTC	ACCGGGACGTCCATGTTTGAGTATTTGTTAATATTCATAGCAAGTACTCGAACATGGACGTCTTTT	TCAGAAGACGCACCGGGACGTCCATGTTTGAGTATTTGTTAATATTCATAGCAAGTACTCGAACATGGACGTCTTTTTTGAATTCGCACCAGCACGCTACGCAACGTGTGTGTGTACACACACACTTCGCCGTCTTCGT
CDK9	NM_001261.3	683	CATGGTGTGTGTACACACACTG	1176	GTTCGATTTCTGCGAGTATGA	TCATGCTCGCAGAAGTCGAAC	ACCGGGTTCGATTTCTGCGAGTATGAGTTAATATTCATAGCTCATGCTCGCAGAAGTCGAACTTTT	TCAGAAGACGCACCGGGTTCGATTTCTGCGAGTATGAGTTAATATTCATAGCTCATGCTCGCAGAAGTCGAACTTTTTTGAATTCGCACCAGCACGCTACGCACATGGTGTGTGTACACACACTGTTCGCCGTCTTCGT
CDKN1A	NM_001291549.1	684	TGACGTGTGTGTACACACTGGT	1160	GCTGATCTTCTCTAAGAGGAG	TTCCTCTTGGAGAAGATCAGC	ACCGGGCTGATCTTCTCTAAGAGGAGGTTAATATTCATAGCTTCCTCTTGGAGAAGATCAGCTTTT	TCAGAAGACGCACCGGGCTGATCTTCTCTAAGAGGAGGTTAATATTCATAGCTTCCTCTTGGAGAAGATCAGCTTTTTTGAATTCGCACCAGCACGCTACGCATGACGTGTGTGTACACACTGGTTTCGCCGTCTTCGT
CDKN1A	NM_001291549.1	685	ACTGGTGTGTGTACACACTGCA	888	GAGCGATGGAATTTAGACTTT	AAAGTCGAAGTTCCATCGCTC	ACCGGGAGCGATGGAATTTAGACTTTGTTAATATTCATAGCAAAGTCGAAGTTCCATCGCTCTTTT	TCAGAAGACGCACCGGGAGCGATGGAATTTAGACTTTGTTAATATTCATAGCAAAGTCGAAGTTCCATCGCTCTTTTTTGAATTCGCACCAGCACGCTACGCAACTGGTGTGTGTACACACTGCATTCGCCGTCTTCGT
[truncated: 5,195 more rows]

## Sheet: 6.5K-EIS-H3Bio
label	sequence	plasmid
[truncated: 6,500 more rows]

## Sheet: CloneQCResults
Library Clone Sequencing QC
L638-6.5K-EIS-H3Bio in pRSI16-U6-sh-HTS6-UbiC-TagRFP-2A-Puro
total mutations:	8
mutation rate:	0.00294768
=	1 in 339 bases
[truncated: 56 more rows]
