# Supplementary material for: Sensitivity to splicing modulation of BCL2 family genes defines cancer therapeutic strategies for splicing modulators
Source: Nat Commun. 2019 Jan 11;10:137. doi: 10.1038/s41467-018-08150-5 (PMC6329755; doi:10.1038/s41467-018-08150-5)
Supplement: Supplementary file 4 — Supplementary Data 2 [file 41467_2018_8150_MOESM4_ESM.xlsx]

## Sheet: Sheet1
Gene Symbol	Barcode ID	logFC	t	adj.P.Val	NALM6_DMSO_1	NALM6_DMSO_2	NALM6_E7107_1	NALM6_E7107_2	ControlMean	SSMD	Rank_by_logFC
RNF217	2816	1.51199	8.02904	0.0017186	1630.42	1545.34	4564.3	4369.06	1587.88	-16.6481	6414
CAPN6	5171	1.82576	7.61395	0.0017186	954.045	707.919	3060.92	2619.71	830.982	-4.96666	6461
HR	1448	2.32076	7.65593	0.0017186	420.065	271.945	1840.71	1417.57	346.005	-4.22001	6492
TET3	6545	1.81972	7.56796	0.0017186	647.896	880.582	2836.03	2568	764.239	-5.74316	6460
CHD6	787	1.22665	7.54271	0.0017186	4001.29	3660.46	9361.82	8333.09	3830.88	-7.19221	6311
TP53	6592	1.4205	7.47817	0.0017186	2534.63	2633.11	8074.99	5829.72	2583.87	-4.06135	6385
PKN2	4505	1.92321	7.37045	0.0017186	526.861	858.999	2640.3	2585.24	692.93	-4.05305	6471
RBL2	2753	1.71974	7.29285	0.0017186	704.854	712.236	2178.04	2468.9	708.545	-15.4897	6443
KDM5D	1743	2.26603	7.36948	0.0017186	284.79	250.362	1432.59	1115.96	267.576	-7.28735	6490
CASP7	481	1.61928	7.24141	0.0017186	1210.36	919.431	3319.12	2977.33	1064.89	-4.97956	6427
PCGF5	6096	1.34976	7.13137	0.00187604	1851.13	1769.8	4914.12	4218.25	1810.46	-7.38906	6361
BAK1	196	1.35234	7.03374	0.00189011	1480.91	1597.13	3793.87	4041.59	1539.02	-16.844	6364
SUZ12	6489	1.71514	7.02729	0.00189011	605.178	604.321	1957.32	1986.33	604.749	-116.077	6442
USP22	3403	1.3204	6.83321	0.00225667	1459.55	1579.87	3739.73	3826.15	1519.71	-19.2118	6353
TDRD1	3217	1.60206	6.72883	0.00225667	1253.07	1031.66	2727.76	4166.54	1142.37	-3.39492	6426
HCFC1	4675	1.47893	6.72337	0.00225667	1110.68	962.597	2990.12	2671.41	1036.64	-7.11241	6407
PTGS1	2647	1.76746	6.66066	0.00225667	533.98	893.532	2411.25	2412.89	713.756	-3.55242	6454
PSMA1	100017	1.81445	6.67294	0.00225667	391.586	431.658	1545.03	1361.56	411.622	-10.8482	6457
KANSL1	5791	1.4428	6.64292	0.00225667	1509.38	1208.64	4018.75	3166.92	1359.01	-4.01084	6394
PHF6	2387	1.42727	6.63428	0.00225667	989.644	1187.06	2852.69	3011.8	1088.35	-8.16534	6387
BIRC7	305	1.34224	6.62255	0.00225667	1231.71	1402.89	3248.32	3434.06	1317.3	-10.6884	6358
IFNA2	5715	1.40744	6.60214	0.00225667	1075.08	1200.01	2781.89	3266.02	1137.54	-7.99668	6380
CHD4	5332	1.92654	6.59087	0.00225667	334.628	353.96	1499.22	1141.81	344.294	-6.50019	6474
CAV1	5215	1.8805	6.43798	0.0028277	434.304	323.743	1474.24	1210.75	379.024	-4.83454	6467
MYC	2101	1.54467	6.36689	0.00287789	790.291	1113.68	3123.38	2473.21	951.984	-3.73772	6418
PKN3	4448	1.12993	6.36494	0.00287789	2563.11	2248.94	5234.79	5084.3	2406.02	-7.34449	6254
CDK6	663	1.98968	6.36148	0.00287789	234.951	302.161	1141.08	1025.48	268.556	-7.52355	6478
PHF21B	4032	1.12622	6.33315	0.00291835	2135.92	2322.32	4714.23	4976.59	2229.12	-13.6298	6249
CDKN2D	4201	1.29323	6.22134	0.00344074	1274.43	1346.77	2898.5	3528.85	1310.6	-6.87048	6343
IFNA1	5699	1.41972	6.16237	0.00369807	1046.6	863.316	2302.97	2692.96	954.959	-5.54815	6384
BCL2L1	251	-2.86011	-6.0852	0.0041145	1203.24	1290.66	312.338	90.4834	1246.95	2.2594	3
DGKG	3497	1.88284	6.03126	0.00426305	249.191	349.643	1220.2	1029.79	299.417	-5.10538	6468
DNMT3A	5422	2.08463	6.06182	0.00415861	185.113	241.728	1057.79	801.424	213.421	-5.42602	6482
PSIP1	2634	1.81547	6.01387	0.0042708	270.55	353.96	1103.6	1124.58	312.255	-7.22546	6459
TP53	3308	1.64365	5.95696	0.00430355	640.776	798.567	2865.18	1762.27	719.672	-2.99879	6431
TET2	3260	1.36057	5.95563	0.00430355	1438.19	1066.2	3439.89	2744.66	1252.19	-3.29425	6369
CDC7	629	1.66667	5.93838	0.00430355	783.171	574.105	2573.67	1663.17	678.638	-2.88546	6434
RNF17	4299	1.12853	5.96938	0.00430355	1851.13	1756.85	4010.42	3770.14	1803.99	-10.9007	6252
PAWR	6084	1.15374	5.93464	0.00430355	2249.84	2132.39	5509.65	4192.4	2191.11	-3.78733	6267
HR	1446	1.7331	5.87339	0.00435965	441.424	362.593	1532.54	1098.73	402.008	-4.10634	6447
PADI6	2203	1.57476	5.84152	0.00435965	498.382	466.191	1270.18	1585.61	482.286	-6.97158	6421
SMNDC1	3035	1.28146	5.86435	0.00435965	2356.63	1497.85	4118.7	4640.51	1927.24	-2.53919	6335
AKT1	41	1.05244	5.8686	0.00435965	2584.47	2378.44	5409.7	4739.61	2481.45	-5.81091	6202
DNMT3B	995	1.26445	5.82907	0.00435965	1537.86	1200.01	3444.05	2908.39	1368.94	-3.78975	6326
RPA3	6321	1.16529	5.8201	0.00435965	1459.55	1394.26	3077.57	3240.17	1426.9	-16.9066	6272
RHOA	2779	1.50089	5.79527	0.00435965	655.016	552.522	1819.89	1529.6	603.769	-5.51225	6412
NFKBIA	2149	1.58032	5.79069	0.00435965	904.207	556.839	2211.36	1882.92	730.523	-2.85723	6422
C1R	440	1.46556	5.77788	0.00435965	548.22	604.321	1578.35	1602.85	576.271	-17.2383	6402
FBXO17	1201	1.52297	5.81913	0.00435965	1231.71	2292.1	4064.56	6195.96	1761.91	-2.13277	6415
CASP14	467	1.1253	5.80274	0.00435965	1815.53	1718	4077.06	3537.47	1766.77	-6.37515	6248
MAPK4	1929	1.44	5.76086	0.00435965	647.896	897.849	2211.36	1986.33	772.872	-4.28145	6393
BCL2L1	253	-1.59686	-5.75677	0.00435965	1473.79	1269.07	391.464	495.504	1371.43	5.84464	23
IFNA6	5731	1.41351	5.75133	0.00435965	1032.36	742.452	2394.59	2141.44	887.407	-3.71985	6381
HSPBAP1	1503	1.17759	5.80726	0.00435965	2897.73	2257.57	6588.26	4821.47	2577.65	-2.69471	6278
STK17A	3139	1.18305	5.73973	0.00437369	1416.83	1959.73	3985.44	3718.44	1688.28	-3.69287	6285
IRF1	1621	1.67832	5.62772	0.00502573	455.663	319.427	1249.35	1103.04	387.545	-4.05971	6435
PRKCB	6199	1.39394	5.62834	0.00502573	1431.07	949.648	3398.24	2537.84	1190.36	-2.52616	6378
CDK5	656	1.08931	5.65076	0.00502573	1765.7	2257.57	4439.37	4136.38	2011.63	-4.37428	6226
CD70	5277	-1.09183	-5.64567	0.00502573	4435.6	3746.79	1740.77	2003.56	4091.19	4.9921	83
AIF1L	4961	1.13201	5.59075	0.00529722	1431.07	1882.03	3535.67	3761.52	1656.55	-4.2921	6256
GADD45B	4325	1.36019	5.54546	0.00549403	768.932	971.23	1948.99	2563.7	870.081	-3.99458	6368
FAS	1193	1.20115	5.54799	0.00549403	1694.5	1217.28	3198.34	3162.61	1455.89	-3.31358	6298
GPX4	1283	-1.05175	-5.56792	0.00543909	5674.43	5236.01	2223.85	3016.11	5455.22	3.4363	97
PHF7	2391	1.45032	5.45359	0.00632305	655.016	492.09	1461.74	1551.14	573.553	-4.61515	6397
BAK1	197	1.30755	5.41891	0.00637526	975.404	893.532	2631.97	1969.09	934.468	-3.94709	6348
FOXK2	3878	1.96376	5.44782	0.00632305	199.353	168.347	687.144	719.558	183.85	-10.1511	6476
AFF1	4944	1.17826	5.42073	0.00637526	1174.76	1092.09	2640.3	2417.2	1133.43	-8.51222	6279
RNF20	6307	1.0725	5.43438	0.00637519	1922.33	1601.45	3419.06	3791.68	1761.89	-4.84366	6211
CHEK2	817	-0.938634	-5.44662	0.00632305	5005.18	5084.93	2548.68	2667.11	5045.05	31.3104	140
CDK6	657	1.54157	5.35195	0.00666396	562.459	423.025	1607.5	1176.28	492.742	-3.32983	6416
BRD1	364	1.20276	5.39788	0.00654086	1480.91	1661.88	4368.57	2981.64	1571.39	-2.89274	6299
CASP10	466	1.32657	5.37244	0.00655024	1488.03	897.849	2690.27	2839.45	1192.94	-2.40556	6355
CD40	590	1.67934	5.33529	0.00678914	320.388	267.628	862.054	978.082	294.008	-7.27982	6436
PHF13	2328	1.13477	5.36823	0.00655024	1324.27	1692.1	3627.29	3046.27	1508.19	-3.78419	6257
PHF5A	4315	2.10911	5.37699	0.00655024	177.993	133.814	749.612	560.135	155.904	-4.71448	6483
ZNF443	3484	1.18696	5.31292	0.00689149	996.763	1010.08	2315.47	2219	1003.42	-19.7377	6289
DAPK3	3499	1.46193	5.29423	0.00689149	655.016	457.557	1345.14	1572.69	556.287	-3.51453	6401
PDE1B	6112	1.31047	5.29721	0.00689149	804.53	1040.3	1957.32	2680.03	922.413	-3.39954	6349
CDC25A	610	1.89064	5.30417	0.00689149	170.874	215.829	762.106	698.015	193.351	-7.96918	6469
GTF2F1	5571	-0.940732	-5.36799	0.00655024	5994.82	5926.66	3389.91	2779.13	5960.74	4.27904	139
BCL2L1	5084	-1.27382	-5.27949	0.00692221	1779.93	2192.82	853.725	784.189	1986.38	5.56287	44
ABL1	3523	0.973384	5.30196	0.00689149	2506.15	2343.9	4239.47	5196.33	2425.03	-4.67458	6137
CDY2A	727	1.04377	5.27209	0.00693396	1758.58	2011.53	4297.78	3503	1885.05	-4.10192	6196
HDAC4	1372	0.963822	5.27921	0.00692221	2812.3	2335.27	5122.35	4666.36	2573.78	-4.11013	6123
CLOCK	5341	1.08879	5.21398	0.0075744	1502.26	1385.62	3302.46	2757.59	1443.94	-4.85956	6224
USP27X	6656	1.19351	5.19772	0.00772587	1374.11	992.813	2669.45	2499.07	1183.46	-3.2764	6291
SUV39H2	3169	-0.970502	-5.22642	0.00748179	5617.47	4480.61	2340.46	2662.8	5049.04	3.70994	126
CASP5	5200	1.40709	5.11917	0.00879262	484.142	569.789	1611.67	1219.37	526.965	-4.22775	6379
HDAC8	4697	1.03007	5.15137	0.00835434	1587.7	1618.72	3485.7	3024.73	1603.21	-6.37834	6180
PDE1B	2287	1.21624	5.10245	0.00898183	776.051	802.884	1782.41	1865.68	789.468	-32.9643	6306
KDM5D	1749	1.92337	5.04908	0.00915782	177.993	461.874	1353.47	1047.02	319.934	-2.08073	6472
GTF2H1	1308	1.30047	5.05507	0.00915782	911.327	638.854	1878.19	1766.58	775.09	-3.31259	6345
ZMYND11	3997	-0.954597	-5.091	0.00902402	4300.32	4122.33	2319.63	1977.71	4211.33	5.12935	133
EPC2	4747	1.1967	5.03528	0.00930578	982.524	1005.76	2606.98	1960.47	994.143	-3.89173	6295
BCL2L1	252	-1.71045	-5.00054	0.00976183	1189	1364.04	553.88	271.45	1276.52	2.25908	18
AFF1	16	1.01491	5.07606	0.00914954	2235.6	1920.88	4635.1	3623.64	2078.24	-3.16227	6170
ING2	1580	0.908161	5.08872	0.00902402	2698.38	2568.36	4472.69	5321.28	2633.37	-5.25395	6065
MEN1	4176	1.05664	5.04871	0.00915782	1658.9	1536.7	2840.2	3765.83	1597.8	-3.6688	6204
INSRR	1611	1.37915	4.99497	0.00977212	633.657	539.572	1769.92	1253.84	586.615	-3.32875	6373
PRMT1	2587	-0.976844	-5.05457	0.00915782	3303.56	3949.67	1853.21	1831.21	3626.61	5.5245	125
EP400	1112	1.14634	5.0266	0.0093702	1544.98	1256.12	2519.53	3584.87	1400.55	-2.7435	6262
MAP3K3	4513	0.927814	5.06691	0.00915782	3623.95	2775.56	6250.93	5523.8	3199.75	-2.84654	6086
FMR1	5531	1.30213	4.94779	0.0104117	526.861	530.939	1257.68	1335.71	528.9	-28.9565	6346
MSH6	5990	1.62742	4.93193	0.0105402	263.43	448.924	1311.82	943.612	356.177	-2.68812	6429
PADI2	4265	1.10687	4.97485	0.0100658	1117.8	1338.14	2931.82	2387.04	1227.97	-3.96449	6237
DNASE1L3	970	1.49401	4.89476	0.0109829	348.867	310.794	887.041	939.304	329.83	-10.6606	6410
PRDM9	2531	1.0987	4.96591	0.010145	2271.2	1566.92	4401.89	3425.44	1919.06	-2.21657	6230
HDAC9	1402	1.25736	4.8952	0.0109829	669.255	703.602	1415.93	1887.22	686.429	-4.53006	6322
MAPK12	5925	-0.980861	-4.93741	0.0105256	3104.21	3034.56	1553.36	1516.67	3069.38	18.3734	123
PDE1B	2288	1.30306	4.86574	0.0109829	619.417	543.889	1232.7	1607.16	581.653	-4.40497	6347
DAXX	908	1.09518	4.88466	0.0109829	1053.72	1014.4	2240.51	2128.51	1034.06	-12.7094	6229
DPF3	1022	1.38003	4.8558	0.0109829	405.825	643.17	1357.63	1391.72	524.498	-3.16497	6374
SIAH1	2920	1.29552	4.86746	0.0109829	882.848	828.783	2615.31	1641.63	855.815	-2.58806	6344
TNFSF10	3304	1.26676	4.85391	0.0109829	968.284	828.783	2606.98	1714.88	898.534	-2.6295	6330
DUSP7	1041	1.11126	4.88985	0.0109829	1900.97	1243.17	3344.1	3007.5	1572.07	-2.29032	6240
HELLS	5626	1.58782	4.78998	0.0119318	242.071	284.894	882.876	723.867	263.483	-6.08658	6423
ERBB2	1134	2.11753	4.86061	0.0109829	106.796	103.598	458.096	461.034	105.197	-38.1872	6484
GSR	1297	1.18179	4.80563	0.0118562	740.453	699.286	1640.82	1585.61	719.869	-13.3864	6283
BAG4	5051	1.34264	4.81912	0.0116396	989.644	1005.76	3414.9	1839.83	997.703	-2.07076	6359
TGM3	6567	0.947113	4.85274	0.0109829	1872.49	1661.88	3215	3459.91	1767.19	-6.40912	6111
PTGS2	2651	1.1264	4.79885	0.0119184	840.129	919.431	1836.55	1994.94	879.78	-10.8877	6250
TNFAIP3	3282	1.20282	4.78796	0.0119318	690.615	707.919	1740.77	1469.28	699.267	-6.33868	6300
USP51	3415	1.0353	4.86431	0.0109829	2563.11	2179.87	5784.51	3886.48	2371.49	-2.22231	6183
EZH2	1177	0.926939	4.85281	0.0109829	2221.36	2115.12	4485.18	3683.97	2168.24	-4.07153	6085
ATF2	4522	1.21341	4.77061	0.0119453	612.297	630.221	1465.91	1400.34	621.259	-18.5889	6304
IFNB1	3680	1.11422	4.78212	0.0119318	946.925	880.582	1998.97	1904.46	913.754	-10.1781	6241
PRKAA1	2537	1.2247	4.78391	0.0119318	726.213	1161.16	2065.6	2331.02	943.687	-2.65728	6309
IL17A	1577	1.35406	4.76589	0.0119453	825.89	517.99	1399.28	1839.83	671.94	-2.35863	6366
SUV420H2	4485	1.65761	4.73664	0.0124429	263.43	233.095	624.677	952.23	248.263	-3.76652	6432
MAP3K6	1857	0.817717	4.87161	0.0109829	4286.08	3828.81	7633.55	6463.1	4057.44	-3.58467	5940
MCM7	2000	1.07431	4.75846	0.0120308	961.165	1130.94	2161.38	2240.54	1046.05	-7.04659	6214
MAD2L2	5911	1.06034	4.73249	0.0124429	1238.83	1023.03	2265.49	2326.72	1130.93	-5.01895	6205
GADD45B	5549	-0.906444	-4.77153	0.0119453	3695.14	3418.73	1849.04	1878.61	3556.94	10.1295	167
P2RX1	6060	1.19847	4.71985	0.0124429	1039.48	953.964	2777.73	1822.59	996.723	-2.59673	6297
TRIM66	3353	1.42872	4.68134	0.0124429	512.621	358.276	1282.67	956.539	435.449	-2.80088	6388
KDM5C	1741	1.46067	4.67148	0.0124429	299.029	310.794	837.067	840.203	304.911	-54.6499	6400
ATF4	139	1.43234	4.68792	0.0124429	875.728	444.608	1682.46	1499.44	660.168	-1.90024	6391
C14orf169	5152	-1.12803	-4.68118	0.0124429	1666.02	1808.65	807.915	771.263	1737.33	11.6517	74
SETD5	2877	1.08841	4.69067	0.0124429	1039.48	897.849	1957.32	2081.12	968.665	-6.40503	6223
TET3	3264	1.03619	4.71377	0.0124429	1217.48	1420.15	3023.44	2417.2	1318.81	-3.69674	6184
KDM6B	1753	0.885663	4.767	0.0119453	2555.99	2697.86	4226.98	5506.56	2626.92	-3.46977	6038
MEX3B	5979	1.21425	4.67304	0.0124429	811.65	621.587	1740.77	1477.9	716.619	-3.5057	6305
NME6	2173	1.22113	4.67108	0.0124429	569.579	807.2	1540.87	1680.41	688.39	-3.60313	6307
NAP1L1	6011	1.01311	4.70619	0.0124429	1146.28	1407.2	2606.98	2555.08	1276.74	-5.16719	6168
PTPN13	6236	-1.02047	-4.70292	0.0124429	2271.2	2749.66	1261.85	1210.75	2510.43	5.19841	105
CCNA2	549	-1.09705	-4.68095	0.0124429	1993.53	2270.52	1091.1	900.525	2132.02	4.45066	82
ZMYND8	6696	-1.10535	-4.67053	0.0124429	2192.88	1808.65	899.534	909.143	2000.76	5.40505	80
INSRR	1609	-1.02534	-4.69143	0.0124429	2385.11	2689.23	1349.3	1141.81	2537.17	4.6697	104
ZNF443	4559	1.03947	4.67688	0.0124429	1032.36	1243.17	2394.59	2283.63	1137.77	-5.60604	6187
PAX7	3920	1.01506	4.69549	0.0124429	1708.74	1446.05	3539.83	2714.5	1577.4	-2.91721	6171
RBX1	4043	0.923776	4.69962	0.0124429	1787.05	1808.65	3652.28	3128.14	1797.85	-5.28532	6082
SP140	3869	1.23926	4.62005	0.0133925	633.657	647.487	1253.52	1805.36	640.572	-3.49645	6315
CHD3	5324	1.26883	4.60685	0.0135923	655.016	604.321	1811.56	1232.3	629.669	-2.99277	6331
SETDB1	2885	-0.880886	-4.66399	0.0125236	3424.59	3591.39	1878.19	1904.46	3507.99	23.5069	190
CBX1	5218	-1.07027	-4.61744	0.0133925	2036.25	2559.73	986.989	1210.75	2297.99	3.57818	90
CAPN1	5167	1.10463	4.59315	0.013882	875.728	789.934	1824.06	1701.95	832.831	-7.47442	6236
KANSL1	5790	-1.15417	-4.58469	0.0140305	1580.58	1907.93	691.309	883.29	1744.26	3.86432	69
PSMA1	100020	2.25451	4.54468	0.0148305	320.388	86.3316	574.703	848.82	203.36	-1.48643	6489
GRB2	5563	0.876095	4.63873	0.0130851	2128.8	1925.19	3748.06	3554.7	2027	-6.43328	6021
TDRD10	4579	0.848615	4.68699	0.0124429	3816.18	3388.52	7267.07	5571.19	3602.35	-2.6407	5986
CASP9	5212	-0.933768	-4.61886	0.0133925	3445.95	2948.22	1524.21	1740.73	3197.09	4.59689	146
SUV420H1	3173	1.33186	4.55253	0.0147793	669.255	690.653	1257.68	2309.48	679.954	-2.21557	6356
IKBKB	1567	0.985598	4.57093	0.0143329	1231.71	1169.79	2319.63	2374.11	1200.75	-15.0791	6147
ACTL6B	4344	1.27909	4.46497	0.0165608	405.825	418.708	962.002	1034.1	412.267	-21.5592	6334
MTF2	2079	1.28607	4.45005	0.0167698	384.466	431.658	941.18	1059.95	408.062	-8.87611	6339
CDYL	5305	-1.01393	-4.54661	0.0148305	3474.43	4480.61	1599.17	2434.43	3977.52	2.05099	110
DIABLO	939	1.10995	4.46994	0.0165276	825.89	699.286	1532.54	1689.02	762.588	-5.47273	6239
ERCC3	1159	-1.03749	-4.48117	0.0162534	1936.57	2201.46	1070.28	939.304	2069.01	5.37347	103
USP17L5	6649	0.95566	4.49304	0.0162525	1409.71	1286.34	2727.76	2417.2	1348.02	-5.38819	6117
CHD8	5335	1.16943	4.43719	0.0169599	548.22	569.789	1303.49	1202.14	559.004	-11.4427	6273
PRKCZ	2585	1.07364	4.48369	0.0162534	1580.58	1010.08	2557.01	2533.53	1295.33	-2.18197	6213
KDM3B	4637	1.01053	4.48424	0.0162534	1480.91	1139.58	2307.14	2800.68	1310.24	-2.95133	6166
STAT5B	3131	1.02601	4.44775	0.0167698	1039.48	936.698	2023.95	1934.62	988.09	-7.58483	6177
GADD45B	5547	-1.27815	-4.41792	0.0174359	1324.27	1402.89	699.638	443.799	1363.58	2.64589	43
GTF2B	4835	0.939845	4.48561	0.0162534	1395.47	1812.96	3273.31	2917.01	1604.22	-3.36943	6099
H2AFZ	5587	0.8886	4.50968	0.0158132	2249.84	2188.51	4643.43	3546.09	2219.17	-3.002	6042
MBD5	1971	1.05482	4.40826	0.0174386	833.009	815.834	1699.12	1693.33	824.421	-26.7171	6203
GTF2B	3989	1.12279	4.40529	0.0174386	939.805	729.502	1553.36	1994.94	834.654	-3.05136	6247
HDAC7	1391	1.50621	4.36514	0.0179973	462.783	267.628	1136.91	779.881	365.205	-2.04881	6413
HIRA	1434	1.77417	4.35728	0.0181382	163.754	310.794	1132.75	594.605	237.274	-2.02209	6455
JMJD4	4542	1.27265	4.37465	0.0179321	477.022	470.507	937.015	1378.79	473.765	-3.36447	6332
SFRP5	3841	-1.22756	-4.37134	0.0179584	975.404	1230.23	449.767	495.504	1102.81	5.02441	51
GZMH	5584	-1.14926	-4.39854	0.0174528	1630.42	2128.07	995.318	715.25	1879.25	2.5727	71
IGF1R	1561	1.74325	4.35222	0.0181382	177.993	176.98	770.435	456.726	177.487	-3.16574	6450
MAP2K1	1803	0.875455	4.4603	0.0165608	2150.16	2020.16	4210.32	3369.43	2085.16	-3.39521	6020
CUL4A	4690	-1.613	-4.33585	0.0181799	569.579	1256.12	262.364	331.772	912.852	1.82676	22
PWWP2B	2679	2.18019	4.33658	0.0181799	99.6763	517.99	1324.31	1115.96	308.833	-1.45928	6486
PCNA	6105	1.23762	4.34339	0.018164	412.945	435.975	966.167	1034.1	424.46	-18.7119	6313
NFKBIA	4745	1.02105	4.43088	0.0170813	2022.01	1290.66	2877.68	3395.28	1656.33	-1.95702	6173
GPX1	4224	-0.933325	-4.40427	0.0174386	2392.23	2848.94	1303.49	1443.43	2620.59	4.86058	148
APP	82	-0.985994	-4.38048	0.0178154	2342.39	2028.79	1074.44	1081.49	2185.59	6.32524	121
KRAS	1763	1.38317	4.321	0.0181799	348.867	466.191	1357.63	848.82	407.529	-2.49662	6375
PADI4	2199	-0.921839	-4.39993	0.0174528	3260.84	2598.58	1445.09	1538.22	2929.71	3.84583	154
TP73	3316	-0.859286	-4.41063	0.0174386	3218.12	3405.78	1686.63	1951.86	3311.95	6.09431	207
ERCC3	4729	0.863416	4.41289	0.0174386	1908.09	1860.45	3081.74	3727.05	1884.27	-4.74967	6005
KALRN	1667	0.965725	4.38929	0.0176874	1559.22	1329.51	3110.89	2425.82	1444.36	-2.93659	6124
ASXL2	112	-0.836207	-4.46116	0.0165608	5275.73	6695.02	2906.83	3847.7	5985.37	2.29571	225
BAG3	188	1.08201	4.33021	0.0181799	690.615	764.035	1424.26	1658.86	727.325	-6.60831	6217
HDGFL1	5608	1.26642	4.29995	0.0187048	462.783	366.909	928.686	999.626	414.846	-4.81097	6328
ZNF443	3483	1.46583	4.28878	0.0187493	384.466	233.095	757.941	810.042	308.781	-2.6585	6403
GSK3B	1292	-1.11491	-4.31699	0.0182413	1352.75	1713.68	641.335	779.881	1533.22	3.72719	75
TNFAIP3	3281	0.91683	4.44558	0.0167698	4044.01	2978.44	7600.23	5329.9	3511.23	-1.7844	6075
NAP1L3	6016	0.906559	4.36613	0.0179973	1438.19	1545.34	3002.61	2580.93	1491.76	-5.02613	6061
PRKCE	2561	0.982038	4.33154	0.0181799	1053.72	1005.76	2003.13	2016.49	1029.74	-16.15	6144
KDM4C	1721	0.832836	4.38391	0.017786	1922.33	1998.58	3610.63	3330.65	1960.45	-8.11925	5967
ATAD2B	122	1.15525	4.28734	0.0187493	484.142	565.472	1174.39	1171.98	524.807	-8.08218	6268
JADE1	4933	1.3683	4.25347	0.0193727	555.34	310.794	941.18	1081.49	433.067	-2.09239	6371
MAP2K3	4508	0.936872	4.34871	0.0181382	1886.73	1592.82	3748.06	2796.37	1739.77	-2.50161	6097
MDM4	5971	-0.96545	-4.32104	0.0181799	2598.7	2417.28	1099.43	1452.04	2507.99	3.47846	129
STAT3	3122	-1.16555	-4.26264	0.0192294	1359.87	1092.09	553.88	499.813	1225.98	4.51889	66
PTGS1	2649	-0.921832	-4.35086	0.0181382	3033.01	3802.91	2057.27	1585.61	3417.96	2.50983	155
DNASE1	957	0.992048	4.32818	0.0181799	1117.8	1718	2894.34	2766.21	1417.9	-2.421	6152
JADE1	4937	0.838562	4.34306	0.018164	1730.1	1964.04	3252.48	3347.89	1847.07	-7.21153	5975
NEDD8	3724	1.82861	4.2388	0.0196116	113.916	125.181	403.958	461.034	119.548	-13.3785	6462
JADE3	4923	-0.960458	-4.29486	0.0187493	2541.75	2184.19	1082.77	1296.93	2362.97	4.14823	132
HDAC7	1390	1.28192	4.24078	0.0196116	576.699	466.191	1553.36	969.465	521.445	-2.28707	6337
PTK2B	2664	0.939324	4.32346	0.0181799	2171.52	1601.45	3002.61	3976.96	1886.49	-2.14921	6098
MAP4K1	1875	0.989191	4.30738	0.018512	1815.53	1355.41	3506.52	2576.62	1585.47	-2.09829	6151
PTPN6	2677	1.18199	4.28862	0.0187493	897.087	1549.65	3414.9	2236.23	1223.37	-1.75873	6284
BCL7B	5101	-0.8865	-4.29348	0.0187493	2499.03	2853.26	1428.43	1460.66	2676.14	7.04255	184
CGRRF1	753	-0.775678	-4.35367	0.0181382	4435.6	5507.96	2915.16	2878.23	4971.78	3.57516	282
USP27X	3413	1.19455	4.26281	0.0192294	1416.83	755.401	2486.21	2033.72	1086.11	-1.64283	6292
C14orf169	432	0.912771	4.27418	0.0189952	1381.23	1230.23	2365.44	2455.98	1305.73	-6.83025	6071
PYGO1	2682	1.44827	4.18039	0.0214758	234.951	280.578	824.573	611.84	257.765	-4.09302	6396
RIPK3	2802	-1.22738	-4.19224	0.0211917	1181.88	936.698	387.3	486.887	1059.29	3.82581	52
XIAP	3438	1.4713	4.17547	0.0214758	363.107	271.945	1095.27	646.31	317.526	-2.2517	6404
CDK6	658	1.73395	4.16554	0.0216306	135.275	319.427	928.686	611.84	227.351	-1.94195	6448
CECR2	740	0.90662	4.24985	0.0194297	1260.19	1269.07	2373.77	2326.72	1264.63	-24.1792	6062
CARM1	462	1.3908	4.16163	0.0216306	412.945	254.678	812.08	801.424	333.812	-2.61437	6377
PHF11	6128	-0.840561	-4.28132	0.0188172	3424.59	3548.23	2119.74	1757.96	3486.41	4.01278	221
YWHAZ	6682	1.25989	4.1781	0.0214758	505.501	431.658	1340.97	891.908	468.58	-2.65292	6324
MECP2	2014	1.42954	4.15548	0.0218139	270.55	392.809	703.802	1171.98	331.679	-2.3943	6389
PHC2	4463	1.23762	4.17327	0.0214758	783.171	444.608	1370.12	1266.77	613.889	-1.96	6314
TP53	6593	0.943241	4.32655	0.0181799	4777.34	3530.96	9707.48	6105.47	4154.15	-1.5732	6107
DAPK2	3527	-0.848046	-4.23924	0.0196116	3061.49	2818.73	1549.2	1658.86	2940.11	7.86689	216
ZMYND11	3473	-0.884884	-4.2615	0.0192294	3752.1	3768.37	1682.46	2417.2	3760.24	2.50878	186
INSR	1603	-0.91385	-4.21898	0.0202422	2555.99	2348.22	1174.39	1391.72	2452.1	5.01171	160
CCNB2	4194	1.20465	4.14557	0.0220791	526.861	414.392	1157.73	943.612	470.626	-3.42206	6301
PRDM1	2485	1.34974	4.1743	0.0214758	1046.6	535.256	2294.65	1426.19	790.929	-1.49875	6360
ATF4	4723	0.81462	4.28106	0.0188172	3011.65	2805.78	5830.32	4351.82	2908.71	-2.47384	5934
GADD45A	5544	1.0999	4.16629	0.0216306	776.051	781.301	1998.97	1370.18	778.676	-2.73469	6232
NCOA3	2122	1.45239	4.10391	0.0227494	306.149	228.779	583.032	844.512	267.464	-2.9659	6398
MAP3K5	5920	-0.750797	-4.25451	0.0193727	4485.44	4441.76	2719.43	2529.23	4463.6	8.08942	296
TRAF4	3332	1.09888	4.13826	0.0223206	548.22	746.768	1453.41	1335.71	647.494	-3.5617	6231
CUL2	3735	-0.901396	-4.18422	0.0214489	2548.87	2248.94	1236.86	1275.38	2398.9	6.5541	173
CUL4A	4691	1.18315	4.11011	0.0226634	398.705	448.924	932.851	999.626	423.815	-10.0828	6286
INO80	4329	1.35226	4.09228	0.0227902	398.705	267.628	857.889	741.102	333.167	-2.87347	6363
CLOCK	842	2.29392	4.11509	0.0226634	42.7184	138.131	558.045	340.39	90.4245	-1.98966	6491
STK31	3159	1.01464	4.1463	0.0220791	975.404	880.582	1607.5	2119.9	927.993	-3.47087	6169
BCL2L1	255	-0.967648	-4.16239	0.0216306	2548.87	2982.76	1699.12	1171.98	2765.81	2.25473	128
HUS1	3925	0.792509	4.19867	0.0210055	2185.76	2223.04	4093.71	3498.69	2204.4	-4.47822	5902
POLR2B	2468	0.946609	4.1266	0.0223777	1196.12	1018.71	1936.5	2249.16	1107.41	-4.19324	6110
DFFA	5387	-1.07283	-4.12875	0.0223777	2157.28	2654.7	882.876	1482.2	2405.99	1.91411	89
CCNA2	4203	-0.920974	-4.12992	0.0223777	2107.44	2607.21	1324.31	1167.67	2357.33	3.58105	157
SIRT6	2964	-1.00239	-4.10473	0.0227494	1658.9	2210.09	1032.8	896.216	1934.49	3.02312	115
MAP3K14	1840	0.881684	4.13027	0.0223777	1217.48	1415.84	2394.59	2455.98	1316.66	-6.31919	6030
LUC	100033	-0.741405	-4.22556	0.0200594	7304.85	7109.41	3656.44	4963.66	7207.13	2.50263	311
RARB	6268	0.847498	4.12529	0.0223777	1423.95	1471.95	2606.98	2568	1447.95	-21.8679	5984
DNMT1	985	1.14621	4.04409	0.0244886	526.861	453.241	1166.06	960.847	490.051	-4.14709	6261
PADI3	6070	1.81503	4.01625	0.0251004	156.634	112.231	591.361	344.699	134.433	-2.63809	6458
RBBP6	6271	1.17987	4.023	0.0249323	434.304	401.442	1003.65	866.055	417.873	-6.09222	6281
ASH1L	99	1.56648	3.99173	0.0258916	142.395	233.095	524.728	616.149	187.745	-3.28564	6419
ANXA5	66	-1.11176	-4.02685	0.0249323	1189	1010.08	495.577	491.196	1099.54	6.30744	78
NFKBIB	4693	-0.910372	-4.0952	0.0227902	2805.18	2486.35	1186.89	1598.54	2645.76	2.92112	162
RAF1	2708	1.4765	3.98911	0.0258916	192.233	440.291	895.37	857.438	316.262	-1.93325	6405
MBTD1	1977	1.19791	3.99843	0.0256708	498.382	362.593	895.37	986.7	430.487	-3.32645	6296
CASP3	476	0.736232	4.13506	0.0223763	2620.06	2460.45	4110.37	4231.18	2540.26	-9.52147	5832
DNMT3B	994	0.994769	4.03325	0.0247671	811.65	833.1	1786.58	1482.2	822.375	-4.7978	6157
RHOA	6289	1.231	3.98847	0.0258916	320.388	466.191	999.483	874.673	393.289	-3.23559	6312
IFNA2	5712	0.817923	4.09423	0.0227902	1601.94	1946.78	2998.45	3278.95	1774.36	-4.17946	5941
EZH1	1171	0.97719	4.06744	0.0234322	1366.99	1230.23	3060.92	2050.96	1298.61	-2.18028	6140
MTA1	3816	0.763001	4.10953	0.0226634	2164.4	2197.14	3469.04	3882.17	2180.77	-7.79041	5870
PRDM12	2497	0.791067	4.09371	0.0227902	1787.05	1938.14	3069.24	3360.81	1862.6	-7.70108	5901
BAG4	4093	0.927826	4.07018	0.0233869	1758.58	1191.38	2694.44	2589.55	1474.98	-2.13452	6087
SP140	3093	0.885549	4.0919	0.0227902	2050.48	1670.52	3873	2856.69	1860.5	-2.17655	6037
CHAF1A	4550	1.2493	3.96232	0.0266228	291.909	423.025	837.067	887.599	357.467	-3.58018	6320
SKP2	4707	-0.734582	-4.11139	0.0226634	4499.67	4148.23	2444.57	2671.41	4323.95	6.21964	320
F10	5481	0.836872	4.07354	0.0233126	1772.81	1752.53	3498.19	2770.52	1762.67	-3.25999	5974
USP17L5	6650	1.08889	3.97514	0.0261072	562.459	483.457	1103.6	1068.57	522.958	-6.12099	6225
MCM2	1985	1.06482	3.97663	0.0261072	548.22	535.256	1124.42	1120.27	541.738	-24.6673	6208
EP400	1114	2.21748	4.00808	0.0254341	49.8382	64.7487	241.542	323.155	57.2934	-6.35145	6488
PRDM10	2495	1.17438	3.9875	0.0258916	477.022	876.266	1636.65	1404.65	676.644	-1.97038	6275
CKS1B	832	0.782187	4.11025	0.0226634	2762.46	3000.02	5692.89	4261.34	2881.24	-2.4584	5892
IFNA17	5710	-1.21765	-3.94056	0.0274699	804.53	802.884	345.654	336.081	803.707	25.7455	59
CLOCK	843	-0.724682	-4.09315	0.0227902	4321.68	4549.67	2781.89	2550.77	4435.68	6.38403	341
XRCC1	3444	1.00794	3.98066	0.0261072	854.369	677.703	1457.58	1529.6	766.036	-3.92805	6163
MEX3B	4568	-0.988033	-4.00236	0.0256437	2007.77	2136.71	853.725	1262.46	2072.24	2.54914	120
CBX6	5231	-0.814674	-4.04014	0.024598	2997.41	2741.03	1649.15	1551.14	2869.22	6.38892	239
KAT8	5824	-0.728068	-4.08363	0.0230262	4129.45	4536.73	2690.27	2516.3	4333.09	6.00579	337
PHF21B	6137	0.781235	4.08187	0.0230262	2940.45	2577	5280.6	4080.37	2758.73	-2.43129	5890
RBL1	2748	0.900415	4.03407	0.0247671	1993.53	1338.14	2998.45	2839.45	1665.83	-2.00423	6048
IGF1	1553	0.983146	3.96687	0.0264644	768.932	768.351	1395.11	1628.7	768.641	-6.93552	6145
SUV39H1	4418	1.83019	3.90239	0.0284836	163.754	90.6482	491.412	340.39	127.201	-2.3934	6464
AGTR2	23	-0.886725	-3.99981	0.0256708	2185.76	2421.6	1120.25	1374.49	2303.68	4.11517	183
DFFB	931	1.04616	3.94505	0.0273085	662.136	630.221	1486.73	1167.67	646.178	-3.84139	6197
TRAF2	3655	0.82817	4.0173	0.0251004	1772.81	1463.32	2819.37	2753.28	1618.07	-3.8035	5956
CCNH	3982	1.16381	3.91095	0.0281684	420.065	388.492	962.002	827.277	404.278	-5.9212	6271
MAP3K14	1841	0.697998	4.08139	0.0230262	4100.97	3392.83	6134.33	5717.69	3746.9	-3.05306	5778
MYB	5998	1.07209	3.92915	0.0277755	768.932	535.256	1328.48	1271.08	652.094	-2.664	6210
PRDM14	3929	0.809457	4.02305	0.0249323	2292.56	1739.58	3360.76	3416.83	2016.07	-2.64931	5925
PCGF1	2251	1.29055	3.91333	0.0281684	640.776	371.226	1407.6	900.525	506.001	-1.64733	6342
ASXL3	5005	1.14471	3.90853	0.0282158	448.544	500.723	1236.86	891.908	474.633	-3.18508	6259
NTRK1	2187	-0.801388	-4.02432	0.0249323	4129.45	3362.62	1878.19	2309.48	3746.03	2.80862	251
HRK	1452	1.28162	3.88743	0.0289137	284.79	487.774	1082.77	831.585	386.282	-2.24837	6336
BRDT	402	-0.913489	-3.95096	0.0270689	1886.73	2002.89	945.344	1111.65	1944.81	5.81452	161
F7	5485	-1.22669	-3.85953	0.0299921	726.213	764.035	316.503	314.537	745.124	27.1147	54
ASXL2	5003	1.08956	3.9109	0.0281684	740.453	669.07	1832.39	1184.9	704.761	-2.26468	6227
BARD1	208	-0.935572	-3.9798	0.0261072	3360.52	3971.25	1478.4	2486.14	3665.88	1.7055	143
NSD1	2183	1.69166	3.81691	0.0315526	113.916	181.296	637.17	374.86	147.606	-2.46908	6438
ENDOG	4152	0.962827	3.89528	0.028569	961.165	785.618	1765.75	1555.45	873.391	-3.59755	6122
MAPK10	1909	0.855464	3.97657	0.0261072	2306.8	2102.17	3165.03	4860.25	2204.48	-1.94935	5996
DGKG	938	1.2583	3.83601	0.0308833	284.79	505.04	1049.46	866.055	394.915	-2.21102	6323
DNASE2	5415	1.35743	3.80637	0.0317067	313.268	228.779	774.599	564.444	271.024	-2.75295	6367
MTF2	2075	0.817471	3.92976	0.0277755	1416.83	1631.67	2840.2	2537.84	1524.25	-4.46945	5939
DNASE2B	5418	-1.11448	-3.85608	0.0300859	1587.7	1303.61	503.906	831.585	1445.65	2.11749	76
PBRM1	2248	-1.12943	-3.82288	0.0312595	975.404	897.849	462.261	379.168	936.626	4.80089	73
MUM1	4365	-0.798205	-3.92716	0.0277761	2684.14	2926.64	1694.96	1520.98	2805.39	5.31765	257
RIPK3	2798	1.68238	3.79785	0.0318579	448.544	142.447	820.409	633.384	295.495	-1.2543	6437
DFFA	5388	0.897837	3.95601	0.0268797	2605.82	1795.7	4580.96	3283.25	2200.76	-1.61655	6046
IGF1R	1557	0.903385	3.87991	0.0292016	982.524	1053.25	1740.77	2063.88	1017.88	-5.4348	6053
POR	6157	0.785309	3.91839	0.0281684	1765.7	1588.5	2869.35	2796.37	1677.1	-6.07182	5896
MCM6	1995	-0.864151	-3.89479	0.028569	2064.72	2749.66	1303.49	1344.32	2407.19	2.96856	199
ATM	154	1.24027	3.78552	0.0321775	284.79	297.844	699.638	676.471	291.317	-21.1359	6316
DPF1	1013	0.736113	3.93153	0.0277755	2014.89	2166.92	3377.42	3559.01	2090.9	-10.2527	5830
EP400	1109	-0.905195	-3.85909	0.0299921	1922.33	1748.21	999.483	926.378	1835.27	6.37894	169
DNMT3L	5428	0.941593	3.87958	0.0292016	1516.5	984.18	2228.01	2279.32	1250.34	-1.98009	6103
CBX1	506	-0.96479	-3.82908	0.0311397	1324.27	1407.2	682.98	706.632	1365.74	18.0823	130
CAPN9	4260	-0.937271	-3.84085	0.03085	1495.15	1718	870.383	801.424	1606.57	5.63565	142
SETD1A	4488	-0.809139	-3.89717	0.028569	2605.82	3021.61	1461.74	1762.27	2813.72	3.55304	243
HMOX1	1438	0.993237	3.8142	0.0316362	655.016	617.271	1166.06	1340.02	636.143	-6.80025	6153
PRMT1	4667	0.972281	3.83946	0.03085	911.327	953.964	2165.55	1525.29	932.645	-2.59452	6135
TNFAIP3	4256	0.854174	3.86227	0.0299799	1132.04	1463.32	2361.28	2339.64	1297.68	-3.51352	5994
SIRT3	6403	0.709308	3.91621	0.0281684	2420.71	2421.6	4056.23	3787.38	2421.16	-8.10085	5787
CREM	858	2.40395	3.74756	0.0334824	199.353	34.5326	316.503	448.108	116.943	-1.20167	6494
SP140	6464	1.11566	3.79672	0.0318579	704.854	522.306	1020.31	1589.92	613.58	-2.00419	6243
MYD88	6009	0.801822	3.92876	0.0277755	3488.67	2279.15	4626.77	4847.32	2883.91	-1.7054	5915
CHD9	5337	0.959539	3.80602	0.0317067	719.094	811.517	1615.83	1365.87	765.305	-4.45317	6120
CCNA2	548	0.955231	3.80044	0.0318579	847.249	815.834	1386.78	1835.52	831.541	-3.47583	6116
FXR2	3820	-0.835436	-3.83709	0.0308833	2484.79	2162.61	1311.82	1232.3	2323.7	4.92962	226
ZNF443	3480	1.16305	3.74211	0.0334824	448.544	328.06	807.915	848.82	388.302	-3.35492	6270
FOXO1	1250	1.42347	3.70982	0.0343659	170.874	198.563	483.083	521.357	184.718	-9.90999	6386
MORF4L1	5981	1.18433	3.73501	0.0334824	405.825	306.477	770.435	779.881	356.151	-3.8203	6288
SOD2	3086	1.69627	3.70562	0.0343659	220.712	103.598	541.386	379.168	162.155	-1.82404	6439
HR	4672	0.850798	3.84996	0.0303748	1438.19	1709.37	2411.25	3356.5	1573.78	-2.42162	5988
PRRG2	6229	-0.685522	-3.89821	0.028569	4627.83	4260.46	2652.79	2783.44	4444.15	6.88822	392
ATAT1	5022	1.24405	3.73394	0.0334824	270.55	509.356	870.383	995.317	389.953	-2.08943	6319
CASP5	5203	0.871763	3.79979	0.0318579	1025.24	1018.71	1815.73	1891.53	1021.98	-27.881	6012
SPHK2	3107	-0.670536	-3.91487	0.0281684	5553.4	5564.07	3135.88	3813.23	5558.73	3.66842	423
RAD23B	6249	-0.728671	-3.86445	0.029938	3445.95	3366.93	2078.09	1982.02	3406.44	9.93429	334
CASP5	5204	-0.828136	-3.80979	0.0316454	2249.84	2145.34	1207.71	1232.3	2197.59	13.8816	230
SATB1	2834	1.47715	3.69912	0.0346461	434.304	176.98	641.335	771.263	305.642	-1.4351	6406
TDG	6507	-0.946565	-3.7801	0.0324118	1751.46	2063.33	824.573	1180.59	1907.39	2.44024	136
IWS1	1624	1.19277	3.72892	0.0337417	455.663	509.356	1478.4	822.968	482.51	-1.93717	6290
MAPK12	1912	0.782453	3.82335	0.0312595	1537.86	1670.52	2927.65	2580.93	1604.19	-4.87036	5893
KMT2D	4885	1.4175	3.67719	0.03531	242.071	189.93	678.815	456.726	216	-2.78677	6383
GTF2B	1305	0.969141	3.78499	0.0321775	825.89	1355.41	2232.18	2016.49	1090.65	-2.00465	6129
TRAF3	4105	1.0224	3.73875	0.0334824	512.621	677.703	1315.99	1124.58	595.162	-3.26664	6175
PHIP	2399	-0.676565	-3.86619	0.0299231	4350.16	4333.85	2631.97	2744.66	4342	22.583	408
PLD1	6152	0.793753	3.83408	0.0309137	1651.78	2141.02	3606.47	3016.11	1896.4	-2.5592	5907
GTF3C4	5576	0.942649	3.76771	0.0328545	1003.88	953.964	2198.86	1568.38	978.924	-2.55127	6104
TP73	3729	-0.777582	-3.81123	0.0316439	3132.68	2680.6	1553.36	1753.65	2906.64	3.97009	277
HSPD1	5687	-0.787	-3.81231	0.0316439	2634.3	3215.85	1815.73	1585.61	2925.08	3.09961	270
PCNA	6103	1.19548	3.67487	0.0353274	398.705	302.161	862.054	685.089	350.433	-2.97665	6294
PHIP	2398	-0.941039	-3.72724	0.0337702	1345.63	1433.1	757.941	680.78	1389.37	6.86709	138
IKBKB	1568	-0.706612	-3.82729	0.0311616	3517.15	3906.5	2302.97	2227.61	3711.83	6.42934	362
JDP2	1632	-0.778067	-3.78611	0.0321775	2833.66	2503.62	1511.72	1529.6	2668.64	5.76941	275
ATM	157	-0.882684	-3.74856	0.0334824	2007.77	1938.14	928.686	1202.14	1972.96	3.53555	188
BRWD3	5148	1.15365	3.72327	0.0339581	818.77	660.437	2215.52	1150.43	739.603	-1.56265	6266
KDM5B	1733	0.907841	3.74149	0.0334824	1181.88	884.899	1944.83	1792.43	1033.39	-2.72859	6064
CBX8	535	-0.80703	-3.76753	0.0328545	2406.47	2361.17	1241.02	1460.66	2383.82	5.31307	244
PARP1	2223	0.848285	3.74329	0.0334824	1167.64	1087.78	2111.41	1895.84	1127.71	-5.52652	5985
HAT1	5590	1.75031	3.62556	0.0374262	149.515	86.3316	295.68	448.108	117.923	-2.38465	6452
CDC20	603	0.828206	3.77281	0.0327181	1666.02	1398.57	2981.79	2343.95	1532.3	-2.48614	5958
SCML4	6343	-0.943811	-3.74039	0.0334824	2413.59	2007.21	899.534	1391.72	2210.4	2.03739	137
FBXO17	1202	0.931382	3.69855	0.0346461	719.094	699.286	1315.99	1361.56	709.19	-20.602	6093
DAPK1	5375	-0.906094	-3.76674	0.0328545	2655.66	2922.32	1161.9	1895.84	2788.99	1.82566	168
EHMT1	1079	0.784738	3.78946	0.0321541	2114.56	1821.6	3756.39	2908.39	1968.08	-2.37368	5894
SIRT6	2966	1.06168	3.67456	0.0353274	441.424	630.221	1261.85	1008.24	535.822	-2.59736	6206
EIF2AK2	1087	0.943039	3.71499	0.0341847	954.045	923.748	1474.24	2167.29	938.896	-2.48364	6105
BCL3	4717	0.793709	3.74941	0.0334824	1509.38	1320.87	2407.09	2391.35	1415.13	-5.19627	5905
PRRG2	2630	0.99468	3.66658	0.035719	590.938	513.673	1070.28	1081.49	552.306	-6.25773	6156
SMYD2	3038	-1.41686	-3.62155	0.0376491	776.051	802.884	191.568	448.108	789.468	1.66998	33
DPY30	1024	0.790179	3.73441	0.0334824	1324.27	1394.26	2248.84	2430.13	1359.26	-10.6998	5899
UHRF1	3399	-0.903251	-3.68352	0.0351566	1523.62	1510.8	753.777	853.129	1517.21	8.13923	170
AGPAT6	4953	0.858373	3.71748	0.0341847	1011	1376.99	2161.38	2171.6	1194	-2.93603	5997
NAP1L3	4407	0.845919	3.74164	0.0334824	1516.5	1471.95	3148.37	2231.92	1494.23	-2.26996	5982
DAPK1	891	0.983567	3.66214	0.035719	633.657	587.055	1315.99	1072.87	610.356	-4.01051	6146
MEX3B	2025	0.758213	3.77326	0.0327181	1851.13	2356.85	3885.49	3270.33	2103.99	-2.58362	5863
MAP3K1	1830	0.994932	3.66093	0.035719	747.573	556.839	1336.81	1159.05	652.206	-2.7237	6158
FADD	1186	0.885232	3.6805	0.0351566	825.89	906.482	1607.5	1581.3	866.186	-10.0636	6036
KDM8	5873	-0.707135	-3.79169	0.0320983	4891.26	4182.77	2969.3	2477.52	4537.01	2.74183	361
NOS3	6051	-0.73121	-3.74989	0.0334824	3104.21	3051.82	1907.35	1757.96	3078.01	7.07575	330
BRD8	393	0.752347	3.74896	0.0334824	1979.29	1907.93	3598.14	2899.78	1943.61	-3.08497	5856
RNF7	2822	-1.37293	-3.59883	0.0391799	676.375	889.215	208.226	443.799	782.795	1.67447	37
TDG	3213	1.92229	3.56917	0.0405184	135.275	90.6482	237.377	698.015	112.962	-1.61125	6470
PRMT8	4115	0.917938	3.68897	0.0349816	1181.88	975.547	2336.29	1684.71	1078.71	-2.20597	6077
NAP1L1	2105	-0.716523	-3.75093	0.0334824	3232.36	3587.08	2169.71	1969.09	3409.72	4.72153	349
SMARCA1	4661	1.04205	3.64093	0.0365144	683.495	543.889	1465.91	1016.86	613.692	-2.19914	6191
BIRC6	297	1.22386	3.58666	0.0398968	284.79	297.844	799.586	577.37	291.317	-3.51355	6308
TP53	3309	0.688679	3.76273	0.033036	2555.99	2318	3968.78	3748.6	2436.99	-5.05441	5761
HCFC1	1339	0.932962	3.66271	0.035719	1011	755.401	1478.4	1783.82	883.202	-2.5511	6095
PTPN13	4703	-0.753352	-3.73726	0.0334824	2819.42	3612.98	1803.23	2029.41	3216.2	2.75659	291
SCML2	6341	1.03035	3.70909	0.0343659	1851.13	1100.73	3514.85	2171.6	1475.93	-1.3005	6181
TRAF2	6607	0.762048	3.70495	0.0343659	1502.26	1545.34	2673.62	2460.29	1523.8	-7.41985	5869
BIRC2	291	0.880768	3.65641	0.0358797	1082.2	867.633	1678.3	1813.98	974.916	-3.50709	6029
SCML4	2851	-0.600704	-3.7977	0.0318579	6550.16	6479.19	4306.1	4192.4	6514.67	12.2182	557
PADI2	6068	0.932683	3.6805	0.0351566	1053.72	1415.84	2894.34	1921.69	1234.78	-1.84318	6094
SMYD4	3048	-0.841544	-3.64705	0.0361459	1836.89	1817.28	974.496	1042.71	1827.09	14.8337	219
HDGF	5599	0.819803	3.66099	0.035719	1253.07	1135.26	1936.5	2219	1194.17	-4.87532	5942
STAT1	6474	1.78586	3.53499	0.0427049	121.036	73.3819	358.148	271.45	97.2087	-2.84586	6456
AKT1	40	-0.740883	-3.6946	0.0348397	2627.18	2943.91	1674.13	1650.24	2785.55	6.66891	313
CDK2	640	1.12718	3.61489	0.0380806	875.728	505.04	1699.12	1120.27	690.384	-1.47143	6251
ZNF443	3481	-0.664152	-3.73911	0.0334824	3994.17	4441.76	2590.33	2710.19	4217.97	6.45584	439
PRKCE	2562	0.834158	3.64702	0.0361459	1025.24	1117.99	1807.4	2003.56	1071.62	-7.22745	5968
HSP90AA1	5651	0.826209	3.70532	0.0343659	1986.41	1972.68	4293.61	2804.99	1979.54	-1.82329	5952
HSPD1	5684	0.732414	3.69027	0.034976	1651.78	1886.35	3010.94	2865.31	1769.06	-5.31046	5821
ARID4B	87	-0.82738	-3.66976	0.0355908	2299.68	2978.44	1291	1723.49	2639.06	2.12466	231
PSMA1	100018	1.73711	3.50754	0.0435601	163.754	77.6984	304.009	405.021	120.726	-1.99815	6449
EGFR	1071	1.01	3.57711	0.0401973	619.417	582.738	1436.76	991.009	601.078	-2.48639	6164
AKT3	60	-0.937843	-3.57844	0.0401973	1146.28	1359.72	608.019	702.323	1253	4.4275	141
MECOM	5972	0.976342	3.59123	0.0397066	989.644	638.854	1611.67	1404.65	814.249	-1.92478	6139
HSPA4	5670	1.14571	3.51523	0.0434252	277.67	353.96	716.296	698.015	315.815	-5.03531	6260
PSMA1	100019	1.35262	3.4851	0.0447423	242.071	172.663	553.88	456.726	207.367	-3.12198	6365
HSPA1A	1473	-0.665911	-3.69339	0.0348397	3887.38	4463.34	2507.04	2744.66	4175.36	4.35277	431
MORF4L1	2041	0.671408	3.68256	0.0351566	2335.27	2434.55	3598.14	3955.42	2384.91	-7.88754	5728
BCL2L10	256	-0.630559	-3.72119	0.0340149	5823.95	5438.89	3827.19	3352.19	5631.42	3.70802	503
CTNNB1	863	-0.778001	-3.65328	0.0359484	3125.57	3116.57	2103.08	1538.22	3121.07	2.32587	276
PRDM10	4831	-0.735129	-3.64958	0.0361278	2790.94	3263.33	1944.83	1697.64	3027.14	3.34629	319
C1R	438	-1.44324	-3.46735	0.0460252	377.346	517.99	191.568	142.188	447.668	3.17232	30
PRMT2	2595	-0.649117	-3.70796	0.0343659	5973.46	4825.94	3331.61	3356.5	5399.7	2.92398	462
HDAC10	1352	0.826413	3.63873	0.0365144	1288.67	2041.74	3019.27	2908.39	1665.21	-1.91576	5953
SETMAR	6385	0.629785	3.71552	0.0341847	4257.6	3518.01	5680.39	6049.46	3887.81	-2.90012	5627
CASP4	5195	-0.653997	-3.68156	0.0351566	4435.6	4066.22	2686.11	2624.02	4250.91	6.15794	453
RAD23B	2697	0.966085	3.52628	0.0430001	519.741	548.206	966.167	1120.27	533.973	-6.94327	6126
TRIM24	4000	-3.03962	-3.65775	0.0358669	106.796	189.93	8.32902	30.1611	148.363	2.34879	2
XRCC1	3442	0.876252	3.54635	0.0420904	754.692	794.251	1420.1	1408.96	774.471	-18.98	6022
BAZ2A	230	1.15016	3.49492	0.0443115	533.98	306.477	895.37	797.116	420.229	-1.806	6265
CHEK1	810	1.09089	3.50815	0.0435601	640.776	371.226	937.015	1025.48	506.001	-1.77473	6228
HDGFL1	5604	0.870419	3.56984	0.0405184	897.087	1217.28	2098.91	1775.2	1057.18	-2.54537	6010
MDM4	5970	-0.872617	-3.55445	0.0414853	1559.22	1713.68	978.66	805.733	1636.45	3.75369	196
BCL2L2	5095	-0.801352	-3.58112	0.040179	2328.15	1955.41	1207.71	1184.9	2141.78	4.25662	252
CASP7	482	0.905507	3.56037	0.0410739	1067.96	906.482	2140.56	1525.29	987.221	-2.19956	6058
HDAC2	1358	-1.01027	-3.4934	0.0443402	897.087	884.899	428.945	443.799	890.993	31.7717	112
PADI6	6079	-0.695221	-3.65315	0.0359484	3538.51	4636.01	2590.33	2455.98	4087.26	2.44661	376
AKT2	46	-1.06866	-3.47965	0.0450586	747.573	828.783	349.819	400.712	788.178	6.93134	91
SIRT5	4582	-1.04019	-3.50084	0.0439607	783.171	1191.38	487.248	478.269	987.274	2.36896	100
AFF1	17	0.851761	3.54331	0.0422193	854.369	923.748	1515.88	1684.71	889.058	-7.60543	5990
IFNB1	3677	1.2867	3.44035	0.0475691	291.909	189.93	562.209	534.283	240.919	-2.68251	6340
SKP1	6409	0.831193	3.56551	0.0407331	1146.28	1212.96	1799.07	2425.82	1179.62	-2.87179	5964
STK3	3534	1.66158	3.42129	0.0484186	170.874	82.015	362.313	336.081	126.444	-2.03789	6433
UBE2I	6631	0.895299	3.54269	0.0422193	1039.48	863.316	1474.24	2025.1	951.399	-2.39449	6044
MCM3	1989	0.969185	3.5263	0.0430001	811.65	712.236	1170.23	1831.21	761.943	-2.06484	6130
DPF3	5433	-0.614927	-3.66302	0.035719	5204.53	5171.26	3464.87	3240.17	5187.9	7.0944	534
UHRF2	6643	-0.727909	-3.58733	0.0398968	2677.02	2887.79	1545.03	1809.67	2782.41	4.53442	338
CDC34	618	-0.921147	-3.49225	0.0443402	1082.2	1225.91	612.183	603.223	1154.05	7.62042	156
ANXA6	4976	0.930617	3.50882	0.0435601	633.657	863.316	1274.34	1607.16	748.486	-2.58033	6092
MAPK10	1910	1.98392	3.42036	0.0484186	78.3171	51.799	328.996	185.276	65.058	-2.59595	6477
MBD2	5937	0.87418	3.52987	0.0428719	996.763	1053.25	2203.03	1581.3	1025	-2.45364	6018
PRMT8	6220	0.924082	3.48689	0.0446721	576.699	651.804	1232.7	1103.04	614.251	-5.48255	6083
TRAIP	6613	0.862501	3.50777	0.0435601	818.77	824.467	1378.45	1594.23	821.618	-6.55589	6002
PSMA1	100016	1.28744	3.45686	0.046546	697.734	267.628	907.864	1008.24	482.681	-1.1665	6341
SETDB2	2889	-0.610141	-3.63866	0.0365144	5126.21	5028.82	3331.61	3244.48	5077.51	11.4639	544
MAPK4	4468	0.872721	3.53032	0.0428719	1260.19	1023.03	2390.43	1723.49	1141.61	-2.04409	6015
BRD2	371	0.779892	3.57633	0.0401973	1794.17	1851.81	3710.58	2598.17	1822.99	-2.05203	5888
IL17A	1576	0.806301	3.52356	0.0431467	1181.88	1100.73	1794.9	2158.68	1141.3	-4.18324	5921
G2E3	5543	-0.756499	-3.53607	0.0427049	2235.6	2343.9	1266.01	1430.5	2289.75	6.60978	288
MYB	2087	1.31356	3.41279	0.048663	498.382	207.196	716.296	741.102	352.789	-1.31372	6351
PIK3CG	2429	0.851913	3.50449	0.0437238	1039.48	1014.4	2107.24	1594.23	1026.94	-2.79407	5991
DUSP7	1038	1.10807	3.41825	0.0484186	370.226	397.125	657.993	1042.71	383.676	-2.45563	6238
DNMT1	986	0.80261	3.50735	0.0435601	1153.4	1139.58	1786.58	2197.45	1146.49	-4.09321	5918
SCML2	2846	1.56708	3.35585	0.0516706	106.796	112.231	362.313	297.303	109.514	-7.18352	6420
PDE1B	6110	-1.22916	-3.39605	0.0496541	633.657	802.884	229.048	413.638	718.27	1.91032	50
PRDM5	6178	0.940832	3.43752	0.0477503	576.699	509.356	1007.81	1034.1	543.028	-6.59985	6101
RNF17	2806	1.04335	3.40571	0.0489923	363.107	388.492	799.586	749.72	375.799	-10.6949	6193
RB1	4179	-0.622013	-3.60433	0.0388287	4528.15	5305.08	3140.04	3227.24	4916.62	4.03877	520
AKT3	54	1.17493	3.39071	0.0497538	284.79	319.427	549.716	857.438	302.108	-2.66586	6277
STAT3	3123	0.654024	3.58101	0.040179	2349.51	2779.88	3885.49	4179.47	2564.7	-3.94063	5688
CHD4	779	1.41375	3.36595	0.0511771	341.747	146.764	591.361	504.122	244.256	-1.45109	6382
DNASE2	973	0.663285	3.57911	0.0401973	2926.21	2378.44	3960.45	4201.01	2652.32	-2.82955	5711
FKBP1A	1214	1.59511	3.34506	0.0523458	106.796	112.231	266.529	422.256	109.514	-3.55364	6425
PKN1	2437	2.16852	3.40195	0.0492782	49.8382	34.5326	158.251	224.054	42.1854	-4.10275	6485
NOS1	6045	-0.733889	-3.57054	0.0405184	4741.75	3505.06	2644.46	2128.51	4123.4	1.9257	322
PKN2	2441	-0.790744	-3.51747	0.0434059	2235.6	3017.29	1694.96	1365.87	2626.44	2.00581	265
TGM2	3273	0.720616	3.51105	0.0435601	1594.82	1489.22	2486.21	2516.3	1542.02	-8.70604	5809
ZMYND8	3476	-0.87755	-3.46068	0.0464918	2086.08	1484.9	853.725	1008.24	1785.49	2.33582	192
REL	2765	0.820295	3.45463	0.0465923	946.925	915.115	1565.86	1689.02	931.02	-10.6512	5944
BPTF	349	0.689802	3.52171	0.0431511	2078.96	1812.96	2940.15	3197.08	1945.96	-4.04976	5762
HSPA5	3506	0.924772	3.4274	0.0482659	868.608	703.602	1203.54	1749.35	786.105	-2.10471	6084
HDAC6	3666	-0.802869	-3.45438	0.0465923	2100.32	1830.23	1003.65	1210.75	1965.28	3.53091	250
JUN	1663	1.03889	3.36485	0.0511969	370.226	410.075	707.967	913.451	390.151	-4.07244	6186
HSP90AB1	3805	0.695663	3.53173	0.0428719	2684.14	2037.43	3494.03	3864.93	2360.78	-2.18203	5774
RB1	4657	0.77724	3.52138	0.0431511	2264.08	1912.24	4222.81	2869.62	2088.16	-1.67909	5885
PHF10	2315	1.06282	3.38866	0.0498679	555.34	522.306	1478.4	831.585	538.823	-1.73057	6207
SMYD1	4388	0.816328	3.42875	0.0482291	1117.8	919.431	1794.9	1701.95	1018.62	-3.58218	5938
NCOR2	4288	0.735591	3.49733	0.0441859	2007.77	1821.6	2665.29	3675.35	1914.68	-2.19237	5829
IFNA10	5701	-1.39832	-3.28829	0.055699	348.867	423.025	141.593	150.806	385.946	7.3453	34
SETD1B	2857	-0.896506	-3.459	0.0464918	2335.27	2525.2	978.66	1727.8	2430.24	1.56537	175
KMT2D	4890	0.835773	3.40712	0.0489458	783.171	841.733	1403.44	1486.51	812.452	-11.421	5971
CCNE1	5246	-1.05568	-3.35432	0.0517367	719.094	1074.83	374.806	504.122	896.961	2.05124	96
PHF8	2393	0.809443	3.48157	0.0449751	1438.19	1929.51	2440.4	3610.72	1683.85	-1.76718	5924
ZMYND8	6697	-0.719989	-3.47649	0.0452593	2812.3	2771.24	1490.9	1882.92	2791.77	3.24386	346
UGT1A9	3394	-1.20477	-3.33758	0.052959	640.776	1035.98	483.083	275.759	838.378	1.51357	61
MEN1	2021	0.852123	3.41541	0.0484965	1189	837.416	1761.59	1732.11	1013.21	-2.21197	5992
BRWD3	5150	-0.795631	-3.41811	0.0484186	1872.49	1830.23	962.002	1154.74	1851.36	4.6194	259
NOS2	3616	0.880647	3.43152	0.0481494	882.848	1497.85	2290.48	2068.19	1190.35	-1.7272	6027
BRD4	384	1.12137	3.41544	0.0484965	590.938	1411.52	2457.06	1762.27	1001.23	-1.27115	6245
CCNB2	560	0.940119	3.43015	0.0481879	1445.31	997.13	2836.03	1736.42	1221.22	-1.38786	6100
EP300	1103	0.997453	3.39543	0.0496541	1181.88	608.638	1574.19	1641.63	895.257	-1.35726	6160
ING2	1583	0.910097	3.35861	0.0515693	519.741	595.688	1032.8	1068.57	557.714	-7.33415	6069
TP63	6599	0.76409	3.42317	0.0484186	1117.8	1303.61	2098.91	2007.87	1210.7	-4.94988	5874
BPTF	5124	0.97198	3.37942	0.0503436	825.89	673.386	1819.89	1120.27	749.638	-1.70335	6134
DUSP7	1037	-0.746999	-3.45105	0.0468174	2798.06	2577	1357.63	1822.59	2687.53	2.53328	302
RBBP7	6274	0.930504	3.41997	0.0484186	1609.06	863.316	2223.85	2042.34	1236.19	-1.3249	6091
NSD1	4289	1.02356	3.39289	0.0497218	840.129	889.215	2448.73	1245.22	864.672	-1.45009	6176
SUPT16H	3161	0.63907	3.51514	0.0434252	3716.5	2935.27	4668.42	5398.84	3325.89	-2.17308	5659
SRCAP	3112	-0.654207	-3.49152	0.0443402	4684.79	3699.31	2532.02	2619.71	4192.05	2.6866	450
SNCA	3610	1.08124	3.31851	0.0544007	633.657	358.276	1091.1	822.968	495.966	-1.50358	6216
PADI3	4268	0.830813	3.36657	0.0511771	996.763	802.884	1599.17	1512.37	899.824	-3.31874	5963
RNF217	2815	0.854125	3.37249	0.0508749	897.087	988.497	1420.1	2033.72	942.792	-2.3993	5993
BOP1	338	-1.17698	-3.27999	0.0561315	690.615	785.618	437.274	241.289	738.116	1.84553	65
MSL3	2057	1.03385	3.42273	0.0484186	2264.08	962.597	3110.89	2494.76	1613.34	-1.01439	6182
RELA	2767	-0.874634	-3.38021	0.0503436	2150.16	1774.11	837.067	1296.93	1962.14	1.87117	195
STK31	3157	0.726971	3.43561	0.0478411	1957.93	1696.42	3352.43	2593.86	1827.17	-2.21028	5817
CCNE2	4196	0.769373	3.38528	0.0500241	1238.83	1143.89	2161.38	1848.45	1191.36	-3.81216	5879
FXR2	1263	-1.36303	-3.22385	0.0598041	334.628	457.557	149.922	159.423	396.093	4.3085	40
ASH2L	104	0.836681	3.33674	0.052959	726.213	833.1	1453.41	1331.4	779.657	-5.13703	5973
TDRD3	3231	0.677548	3.41174	0.0486723	1815.53	1687.78	2740.25	2770.52	1751.66	-7.74138	5745
CBX2	3985	-0.63176	-3.44815	0.0469467	3574.11	4118.02	2386.27	2568	3846.06	4.25456	501
TDRD1	3216	0.841972	3.34129	0.0526574	1060.84	794.251	1699.12	1508.06	927.546	-2.41828	5979
MUM1	2083	0.914936	3.29422	0.0553716	555.34	530.939	907.864	1128.89	543.139	-4.2541	6072
BCL2A1	248	-0.689584	-3.39866	0.0495166	2783.82	2559.73	1557.53	1697.64	2671.77	5.83304	387
MORF4L1	5983	-0.67214	-3.44772	0.0469467	4371.52	3958.3	2207.19	2985.95	4164.91	2.18499	419
FOXK2	4617	-0.805706	-3.35063	0.0519395	2135.92	1627.35	986.989	1090.11	1881.64	2.76399	245
CLOCK	5340	-0.744761	-3.3728	0.0508749	2043.36	2330.95	1195.21	1417.57	2187.16	3.67004	305
AURKB	3502	1.86052	3.20643	0.0606546	78.3171	47.4824	212.39	219.745	62.8997	-3.42876	6465
KRAS	1765	0.696459	3.39079	0.0497538	1687.38	1506.49	2469.56	2602.47	1596.93	-5.14725	5775
MADD	1796	0.723775	3.42068	0.0484186	2164.4	2059.01	4089.55	2886.85	2111.7	-1.89804	5812
CBX2	508	0.733311	3.36632	0.0511771	1409.71	1234.54	2111.41	2193.14	1322.12	-4.83111	5822
BIRC7	307	0.95398	3.30191	0.0550786	491.262	802.884	1378.45	1146.12	647.073	-1.91679	6112
MTA3	3881	0.930049	3.26346	0.0571731	462.783	479.14	874.547	913.451	470.962	-26.7467	6090
KAT7	5822	0.968391	3.31368	0.0547343	1110.68	600.005	1395.11	1654.55	855.342	-1.37932	6128
CASP1	5184	0.672649	3.39327	0.0497218	1751.46	1938.14	3090.07	2783.44	1844.8	-4.45019	5733
CDKN2A	4632	0.676995	3.40779	0.0489458	2171.52	2158.29	3864.67	3033.35	2164.91	-2.55102	5743
KDM8	5872	1.13942	3.23992	0.0585823	249.191	526.623	891.205	818.659	387.907	-1.65725	6258
HDAC4	1374	1.70175	3.16362	0.0631321	121.036	64.7487	333.161	224.054	92.8921	-2.08973	6440
PADI1	6065	0.595687	3.45843	0.0464918	3474.43	4333.85	5517.98	6277.82	3904.14	-2.52885	5538
ELP4	5457	-0.564494	-3.45844	0.0464918	5710.03	6112.28	4127.03	3817.54	5911.15	4.97503	648
PYGO2	2686	1.36306	3.1679	0.0627621	170.874	151.08	320.667	521.357	160.977	-2.70066	6370
CD38	588	-0.863746	-3.3059	0.0550307	1794.17	1566.92	1086.94	749.72	1680.55	2.08089	201
IGF1	1554	-1.41757	-3.21804	0.060228	1075.08	660.437	174.909	504.122	867.759	1.26698	32
ETS1	5469	-0.682207	-3.37154	0.0508781	2584.47	3000.02	1636.65	1848.45	2792.24	3.75975	400
TET1	3257	-0.875829	-3.36189	0.0513967	2862.13	2702.18	1994.8	1111.65	2782.16	1.4385	193
KDM4C	1722	1.01049	3.22838	0.0595381	334.628	461.874	737.119	896.216	398.251	-2.91969	6165
EPC1	4523	0.697765	3.3855	0.0500241	2399.35	1743.9	3140.04	3261.71	2071.63	-1.95231	5777
ATF7	5037	0.954842	3.24648	0.0581802	576.699	431.658	841.231	1038.4	504.178	-2.50181	6114
RARB	6266	0.880615	3.26448	0.0571731	533.98	673.386	1074.44	1163.36	603.683	-3.92593	6026
CDK4	643	0.660054	3.38389	0.0500722	2249.84	1877.71	3152.54	3184.15	2063.77	-3.25315	5705
HSP90AA1	1460	-0.788035	-3.29975	0.0550786	1666.02	1610.08	986.989	887.599	1638.05	5.9539	269
SIRT4	2952	0.771439	3.32099	0.0544007	1331.39	1087.78	2178.04	1848.45	1209.58	-2.62975	5880
IFNA4	5723	-1.16259	-3.24708	0.0581802	1011	1152.53	724.625	318.846	1081.76	1.33924	68
MYB	2086	1.33856	3.15229	0.0634562	170.874	138.131	403.958	357.625	154.502	-4.78938	6357
IFNA21	5718	-1.39104	-3.14645	0.0641231	355.987	353.96	145.758	120.645	354.973	6.73603	35
SIRT2	2947	-0.804109	-3.30117	0.0550786	1666.02	1946.78	1166.06	909.143	1806.4	2.57617	247
RAG2	6263	-0.694789	-3.34776	0.0521516	2648.54	2572.68	1449.25	1749.35	2610.61	3.88859	377
BIRC3	292	1.04673	3.20736	0.0606546	398.705	349.643	907.864	629.075	374.174	-2.45735	6199
KALRN	4231	0.69197	3.35305	0.0517762	1601.94	1787.06	2969.3	2511.99	1694.5	-3.31576	5764
PRMT3	6213	0.743671	3.31496	0.054689	1132.04	1359.72	1957.32	2223.31	1245.88	-3.6624	5842
CDKN2B	706	0.8462	3.26528	0.0571731	640.776	850.366	1357.63	1331.4	745.571	-3.15793	5983
CDY2A	725	-1.11291	-3.18208	0.0619902	498.382	811.517	291.516	318.846	654.949	2.1408	77
HIRA	1431	0.910012	3.22762	0.0595381	541.1	479.14	982.825	896.216	510.12	-5.06195	6068
F10	5480	-1.03926	-3.27225	0.0567389	1096.44	2542.47	807.915	891.908	1819.45	1.13257	101
WHSC1	3430	1.43192	3.1192	0.0660311	121.036	120.864	287.351	374.86	120.95	-5.62823	6390
MYC	2102	0.809912	3.25562	0.0574813	904.207	820.15	1340.97	1650.24	862.178	-3.56333	5927
SMYD5	3056	1.12235	3.21444	0.0604776	448.544	574.105	753.777	1676.1	511.324	-1.39014	6246
GADD45A	4527	-0.713259	-3.2985	0.0550786	2078.96	2400.02	1291	1439.12	2239.49	4.25105	356
MYD88	6008	-0.741256	-3.27643	0.0564473	1886.73	1994.26	1074.44	1236.61	1940.5	5.49036	312
CAMKK2	3539	0.610181	3.35684	0.0516616	2513.27	2374.12	3635.62	3718.44	2443.69	-8.64305	5574
SIRT6	2968	0.657078	3.32394	0.0541767	1908.09	1735.27	2844.36	2792.06	1821.68	-5.64348	5696
TAF1	3716	1.26433	3.12672	0.0656	163.754	271.945	657.993	430.873	217.849	-2.00527	6325
PAX7	2237	0.801608	3.23949	0.0585823	833.009	789.934	1324.31	1473.59	811.472	-6.99815	5914
GZMB	4797	-0.741908	-3.3184	0.0544007	2249.84	3423.05	1619.99	1788.12	2836.44	1.62783	310
JUN	4145	-0.61608	-3.36114	0.0513967	3801.94	4307.95	2806.88	2473.21	4054.94	3.24723	530
MDM2	2003	-0.844854	-3.21961	0.0601312	1189	1200.01	712.131	607.531	1194.5	4.74517	218
PARP2	3791	-0.682053	-3.30966	0.054991	2662.78	2615.85	1749.09	1508.06	2639.31	4.02791	401
IGF1R	1556	-0.780536	-3.25654	0.0574813	1794.17	1722.32	1120.25	909.143	1758.24	3.3394	274
ING1	5757	-0.670165	-3.30291	0.0550786	2555.99	2542.47	1578.35	1589.92	2549.23	34.9635	424
SUV39H2	6484	-0.684518	-3.32647	0.0539932	3552.75	2978.44	1736.6	2244.85	3265.59	2.27373	394
BIRC8	4102	-1.72462	-3.13957	0.064559	733.333	880.582	108.277	551.518	806.958	1.03328	17
FMR1	5529	0.742695	3.28796	0.055699	1566.34	1342.46	2715.26	2072.5	1454.4	-2.14136	5840
TFDP2	6553	-0.703985	-3.29065	0.0556825	2228.48	2736.71	1619.99	1434.81	2482.59	2.80953	364
PRDM6	6186	-0.859785	-3.2099	0.06065	1117.8	1342.46	595.525	771.263	1230.13	2.78046	206
UHRF2	3402	0.716168	3.28223	0.0561315	1616.18	1277.71	2269.66	2322.41	1446.94	-2.74021	5801
CASP5	5202	0.827877	3.24607	0.0581802	1082.2	975.547	2165.55	1486.51	1028.87	-1.9561	5954
EZH1	1170	1.49561	3.07637	0.0688608	85.4369	146.764	403.958	280.068	116.1	-2.43707	6411
FOXK2	1243	-0.703198	-3.30496	0.0550307	2919.09	2896.42	1503.39	2076.81	2907.76	2.24989	366
KDM1A	5832	0.8044	3.26542	0.0571731	1616.18	1018.71	2086.42	2210.38	1317.45	-1.56154	5920
RELA	2772	0.864262	3.19659	0.0608916	719.094	556.839	1136.91	1098.73	637.966	-2.99282	6006
HSPA4	4803	1.24125	3.15238	0.0634562	306.149	418.708	1336.81	560.135	362.428	-1.3447	6318
RBL1	2749	0.82789	3.21991	0.0601312	996.763	720.869	1457.58	1460.66	858.816	-2.32151	5955
HIP1	5633	0.669404	3.2987	0.0550786	2171.52	1782.75	3273.31	2835.15	1977.13	-2.40106	5725
JADE2	4917	0.747154	3.26113	0.0571731	1587.7	1269.07	2623.64	2046.65	1428.39	-1.99225	5849
CDKN2A	704	0.635652	3.29742	0.055104	2029.13	1964.04	3181.69	2947.17	1996.58	-6.00864	5643
PRDM8	3892	-0.700366	-3.28506	0.055935	2790.94	2922.32	2011.46	1512.37	2856.63	2.25379	371
CCNA1	4190	0.901134	3.17475	0.0625663	683.495	509.356	941.18	1206.45	596.426	-2.20571	6050
MAPK3	1920	-0.742669	-3.22895	0.0595381	1851.13	1882.03	1016.14	1202.14	1866.58	4.79909	308
L3MBTL1	5882	0.968364	3.20303	0.0606546	541.1	1113.68	1657.48	1512.37	827.389	-1.42351	6127
MBD4	5944	0.835017	3.1995	0.060685	825.89	807.2	1690.79	1227.99	816.545	-2.41154	5970
SMYD4	3050	0.970289	3.16275	0.0631477	697.734	418.708	895.37	1124.58	558.221	-1.57247	6131
JADE2	4916	-0.892731	-3.1725	0.0626613	954.045	1294.97	533.057	693.706	1124.51	2.19115	177
PLK1	2461	0.909943	3.21015	0.06065	1203.24	712.236	1919.84	1447.73	957.736	-1.3766	6067
PCGF1	2256	-0.672828	-3.28911	0.055699	2755.34	3634.56	1857.37	2175.91	3194.95	2.08575	418
BARD1	207	-0.878008	-3.16049	0.0631565	1067.96	1027.35	491.412	642.001	1047.65	3.39601	191
BAP1	200	-0.730031	-3.31203	0.0548219	4335.92	3863.34	1907.35	3080.74	4099.63	1.51571	332
FXR2	1261	-0.633404	-3.30517	0.0550307	3823.3	3677.73	2648.63	2145.75	3750.51	2.69937	491
CAPN9	5176	-0.6738	-3.26144	0.0571731	2755.34	2447.5	1665.8	1525.29	2601.42	4.0648	414
PHF11	2318	-0.853498	-3.17633	0.0624598	1416.83	1187.06	799.586	611.84	1301.94	2.52411	212
CASP8	4807	0.877933	3.15965	0.0631656	491.262	690.653	1061.95	1128.89	590.957	-2.74072	6024
DNASE1L3	5411	-0.671039	-3.2637	0.0571731	2442.07	2930.96	1595.01	1788.12	2686.51	3.23159	421
PRMT1	2590	1.17483	3.08069	0.0685557	177.993	341.01	566.374	620.458	259.502	-1.96988	6276
KMT2C	4897	-0.714766	-3.28043	0.0561315	4129.45	2702.18	1932.33	1956.16	3415.81	1.72823	353
IFNA5	3688	-0.790327	-3.20405	0.0606546	2093.2	1536.7	1057.79	956.539	1814.95	2.3586	266
BFAR	282	0.855004	3.16046	0.0631565	726.213	569.789	1195.21	1068.57	648.001	-2.83363	5995
HTATIP2	1507	-0.714006	-3.26109	0.0571731	3011.65	2684.91	1982.31	1452.04	2848.28	2.04291	355
HSPA1A	3807	-0.640503	-3.27507	0.0565074	3061.49	3267.65	1840.71	2214.69	3164.57	3.51219	475
CDY2A	4500	-0.67323	-3.24295	0.0584582	2484.79	2568.36	1445.09	1710.57	2526.58	4.27611	416
BAG6	4860	0.841371	3.21193	0.0605939	1566.34	906.482	2098.91	1977.71	1236.41	-1.36928	5978
HSP90AA1	4809	-0.566792	-3.31978	0.0544007	5083.49	4761.19	3102.56	3455.6	4922.34	4.7221	639
FOXO1	5537	0.640944	3.308	0.0550095	3495.79	2499.3	4580.96	4351.82	2997.55	-1.6895	5665
MCL1	5951	1.08005	3.06982	0.0693237	242.071	306.477	520.564	663.545	274.274	-3.48119	6215
FKBP1A	5518	1.4333	3.0222	0.0724119	85.4369	172.663	353.983	357.625	129.05	-2.26374	6392
CCND1	566	-0.852195	-3.15672	0.0634073	1167.64	1519.44	637.17	870.364	1343.54	2.08673	213
MAD2L1	4609	-0.836892	-3.26154	0.0571731	2691.26	4256.15	1511.72	2511.99	3473.7	1.15514	224
BNIP3	328	0.997716	3.07416	0.0688608	327.508	323.743	653.828	637.692	325.626	-19.8967	6161
PRKAA2	6195	-0.56127	-3.30775	0.0550095	5083.49	4692.12	3252.48	3266.02	4887.81	6.0794	656
DDX41	921	-0.643721	-3.29967	0.0550786	4193.53	5123.78	3423.23	2580.93	4658.65	1.73848	469
CASP3	4630	-0.818965	-3.15507	0.0634562	1231.71	1489.22	853.725	693.706	1360.47	2.74992	237
ERCC1	5463	0.712815	3.2081	0.0606546	1338.51	1312.24	1919.84	2408.58	1325.38	-3.27719	5793
FOXK2	1241	-0.644797	-3.2552	0.0574813	3616.83	2922.32	1928.17	2119.9	3269.58	2.77139	465
DAXX	909	0.767473	3.17012	0.0626776	854.369	1087.78	1615.83	1689.02	971.073	-3.35433	5877
CBX8	4749	0.709805	3.2167	0.0602954	1687.38	1351.09	2623.64	2197.45	1519.23	-2.20392	5789
MAD2L1	1791	-0.991239	-3.08349	0.0684508	790.291	776.984	316.503	478.269	783.638	2.46293	119
KAT8	5829	0.820858	3.20283	0.0606546	1274.43	1307.92	1732.44	2968.72	1291.18	-1.54929	5945
DAPK2	898	-1.17717	-3.04146	0.0714908	412.945	716.552	291.516	215.437	564.749	1.73597	64
CD27	3600	-0.676047	-3.20682	0.0606546	2285.44	2248.94	1395.11	1408.96	2267.19	23.6746	409
DPY30	5435	0.809414	3.13264	0.0651585	647.896	707.919	1145.24	1227.99	677.908	-8.6836	5923
MYBL2	6004	0.884817	3.13048	0.0652818	833.009	530.939	1149.41	1197.83	681.974	-1.76053	6034
BCL10	4089	-0.675744	-3.25659	0.0574813	3275.08	3807.22	1865.7	2628.33	3541.15	1.82252	410
BPTF	5122	-0.832668	-3.12038	0.0659682	1003.88	1156.84	591.361	620.458	1080.36	6.00275	228
KDM5B	1730	0.716541	3.23731	0.058748	2078.96	1726.63	3598.14	2555.08	1902.8	-1.65657	5803
NEDD8	6027	1.0396	3.10092	0.0672069	320.388	694.969	1082.77	991.009	507.679	-1.46598	6188
PTEN	2641	0.903986	3.10098	0.0672069	448.544	591.371	857.889	1124.58	519.957	-2.52895	6055
MDM4	2009	-0.709966	-3.20025	0.060685	2036.25	2857.58	1495.06	1503.75	2446.91	2.01166	357
ATM	152	0.971637	3.09551	0.0673584	590.938	470.507	1291	779.881	530.723	-1.60655	6133
BRPF3	5142	-1.08708	-3.023	0.0724119	576.699	535.256	220.719	297.303	555.977	3.68009	84
CD38	589	1.06485	3.0381	0.071887	384.466	250.362	562.209	680.78	317.414	-2.07367	6209
PRRG1	2624	0.943903	3.07376	0.0688608	469.903	418.708	703.802	999.626	444.305	-2.54329	6108
RPA3	6322	-0.855365	-3.10151	0.0672069	1110.68	1023.03	645.499	517.048	1066.85	3.33401	209
PGLYRP2	2290	0.933844	3.10286	0.0672069	555.34	600.005	845.396	1439.12	577.672	-1.78409	6096
CDK7	665	-0.632004	-3.24835	0.0581802	3695.14	3850.39	2098.91	2783.44	3772.77	2.30306	498
XIAP	3436	0.734877	3.15631	0.0634073	1210.36	1079.14	1690.79	2072.5	1144.75	-3.14492	5827
SMN1	3030	1.04354	3.02879	0.0722061	256.311	345.326	699.638	564.444	300.818	-2.92912	6195
ANXA6	72	0.677639	3.20302	0.0606546	1922.33	1528.07	2457.06	2886.85	1725.2	-2.26456	5746
UBE2O	3657	-1.01088	-3.09536	0.0673584	982.524	1329.51	412.287	805.733	1156.02	1.33678	111
GSK3B	1296	-0.543316	-3.28032	0.0561315	5624.59	5210.11	3552.33	3770.14	5417.35	5.54178	700
HRK	1451	-0.642455	-3.22785	0.0595381	3488.67	3526.65	1924	2576.62	3507.66	2.28393	471
SUPT16H	3166	1.08414	3.01317	0.0732825	220.712	328.06	653.828	534.283	274.386	-2.56681	6220
CAMKK2	5164	0.832153	3.12668	0.0656	889.967	958.281	1299.33	2068.19	924.124	-1.81978	5966
UBE3A	3385	0.713057	3.17124	0.0626776	1680.26	1230.23	2211.36	2348.26	1455.24	-2.0372	5794
SMN1	3028	-0.860179	-3.09546	0.0673584	1039.48	1415.84	583.032	788.498	1227.66	1.9667	205
DUSP6	1033	0.630458	3.19631	0.0608916	1751.46	1877.71	2690.27	2908.39	1814.58	-7.39389	5629
DPF3	1023	0.796147	3.09095	0.0676979	704.854	669.07	1161.9	1193.52	686.962	-11.8178	5910
RBX1	2762	-0.750845	-3.11485	0.0664197	1445.31	1640.3	882.876	943.612	1542.8	5.79392	295
KIAA2026	1756	-0.632264	-3.20437	0.0606546	2819.42	3548.23	2094.75	2020.8	3183.82	2.64441	497
CHD6	789	-0.72857	-3.13421	0.0651585	1722.98	2054.69	1045.29	1236.61	1888.83	3.12501	335
CCNF	5253	0.9565	3.02619	0.0722061	320.388	444.608	753.777	749.72	382.498	-3.148	6119
P2RX1	2193	0.655809	3.18156	0.0619902	1722.98	1774.11	3015.11	2477.52	1748.55	-3.01903	5692
NCOR2	2131	1.49176	2.97234	0.0762354	398.705	103.598	541.386	456.726	251.152	-0.929938	6409
KDM4C	5850	-0.834228	-3.06557	0.069449	1025.24	1018.71	599.69	534.283	1021.98	6.18596	227
CUL1	5361	0.782138	3.12133	0.0659362	1260.19	876.266	1832.39	1671.79	1068.23	-1.88139	5891
MUM1	2080	-0.621189	-3.22398	0.0598041	3453.07	4588.52	2448.73	2787.75	4020.8	1.96797	523
ING5	1593	0.668188	3.1676	0.0627621	1423.95	1709.37	2327.96	2671.41	1566.66	-3.22614	5722
SUPT16H	3165	0.970884	3.08252	0.0684907	719.094	634.537	1803.23	934.995	676.815	-1.36205	6132
SGK2	4444	-0.633681	-3.18151	0.0619902	3018.77	2689.23	1849.04	1749.35	2854	4.37528	490
BCL2L10	257	0.582382	3.21293	0.0605674	2406.47	2637.43	3818.86	3701.2	2521.95	-6.19646	5508
TP73	3318	1.93183	2.93738	0.0793637	42.7184	47.4824	266.529	120.645	45.1004	-2.36789	6475
HDAC11	3908	-0.742446	-3.13952	0.064559	2406.47	2015.84	1495.06	1103.04	2211.16	2.01709	309
GLYR1	4296	0.615731	3.20204	0.0606573	2143.04	2555.42	3289.96	3938.18	2349.23	-2.68142	5593
MLLT6	2037	0.742941	3.10004	0.0672069	889.967	1040.3	1665.8	1559.76	965.131	-4.48114	5841
WDR5	4352	-0.84586	-3.05763	0.0697286	946.925	1260.44	558.045	680.78	1103.68	2.4216	217
BCL6	273	-0.633398	-3.18651	0.0618391	2990.29	3625.93	1932.33	2356.88	3308.11	2.33288	493
POR	6158	1.35222	2.99007	0.0749696	412.945	215.829	1153.57	435.182	314.387	-1.03394	6362
WDR82	3429	-0.722485	-3.10371	0.0672069	1751.46	1769.8	1120.25	995.317	1760.63	5.27439	342
BCL2L10	5088	-0.534839	-3.24133	0.0585558	5702.91	5248.96	3718.91	3718.44	5475.94	5.58889	721
SHPRH	2917	-0.72224	-3.12317	0.065881	1979.29	2188.51	1086.94	1456.35	2083.9	2.40862	344
EGFR	1065	0.823597	3.05596	0.0698673	605.178	699.286	1291	1034.1	652.232	-3.02745	5948
SETD5	4596	-0.604338	-3.19256	0.0612666	3680.9	3608.66	2136.39	2628.33	3644.78	3.08162	553
XIAP	3439	1.08722	2.96599	0.0769858	334.628	220.146	599.69	504.122	277.387	-2.13421	6221
NME3	6039	-0.715075	-3.14272	0.0644238	2029.13	2952.54	1615.83	1430.5	2490.83	1.69691	351
PRDM15	6169	0.611911	3.17068	0.0626776	1872.49	2110.81	3023.44	3054.89	1991.65	-5.65017	5579
TDG	3211	-0.608579	-3.18718	0.0618391	3232.36	3828.81	2148.89	2490.45	3530.58	2.82022	549
MCM3	1987	0.621987	3.17381	0.0625905	2278.32	2037.43	2948.47	3593.48	2157.87	-2.72229	5611
BRD7	4434	-0.783435	-3.09594	0.0673584	1523.62	2266.2	978.66	1227.99	1894.91	1.66956	272
E2F3	3837	-0.638368	-3.18456	0.0619902	4400	3246.07	2190.53	2520.61	3823.03	1.94494	483
FKBP2	5520	0.724454	3.09477	0.0673584	1096.44	1122.31	2003.13	1650.24	1109.38	-3.37821	5814
CCNE1	575	0.583325	3.18212	0.0619902	2477.67	2430.23	3789.71	3485.76	2453.95	-5.4367	5511
HSPA5	1483	-0.81117	-3.06085	0.0697286	1566.34	1277.71	670.486	922.069	1422.03	2.20434	242
PIK3CB	2423	-0.640063	-3.13213	0.0651585	2442.07	2482.03	1565.86	1564.07	2462.05	34.3787	478
MYBL2	2092	1.17917	2.9561	0.0776141	391.586	198.563	724.625	473.961	295.074	-1.29265	6280
F9	5487	0.773132	3.07515	0.0688608	833.009	1070.51	1807.4	1460.66	951.761	-2.35669	5883
MBD2	5938	1.70755	2.88705	0.0839543	49.8382	94.9648	345.654	172.349	72.4015	-1.90843	6441
CASP14	5192	-0.689342	-3.1124	0.066494	2321.03	2149.66	1211.87	1533.91	2235.35	2.9004	388
UBE2Z	3384	0.6104	3.16127	0.0631565	1993.53	2261.89	3431.56	3063.51	2127.71	-3.5266	5575
PRKCZ	2584	-1.07834	-2.97726	0.075799	640.776	858.999	258.2	495.504	749.888	1.46962	86
KDM1A	5833	-0.582503	-3.17779	0.0623704	4044.01	3582.76	2544.52	2443.05	3813.39	4.06411	599
PRKCH	2565	-0.596522	-3.16722	0.0627621	3759.22	3250.38	2215.52	2309.48	3504.8	3.79948	567
MASP1	1948	-0.622111	-3.15227	0.0634562	2798.06	3466.21	2094.75	1982.02	3132.14	2.72497	519
HDAC9	4476	0.684183	3.11629	0.0663307	1260.19	1700.73	2390.43	2382.73	1480.46	-2.43908	5754
NCOA3	3957	-0.748958	-3.06627	0.0694449	1680.26	1610.08	849.56	1098.73	1645.17	2.99746	301
PTGS2	2653	0.910106	3.03069	0.0722061	683.495	617.271	903.699	1598.54	650.383	-1.55916	6070
BCL3	5099	0.851377	3.11421	0.0664197	1787.05	1178.43	3239.99	1934.62	1482.74	-1.14867	5989
SOCS2	4282	0.919639	2.99268	0.0748567	363.107	569.789	932.851	853.129	466.448	-2.14967	6078
RNF7	6319	-0.750467	-3.06843	0.0693288	1829.77	1769.8	1224.37	909.143	1799.79	2.3399	299
KMT2A	4876	-0.86459	-3.06386	0.0695252	1452.43	2253.25	799.586	1279.69	1852.84	1.29791	198
INTS12	1613	0.874165	3.00967	0.0735369	448.544	716.552	1032.8	1120.27	582.548	-1.99867	6017
UBR7	3391	-0.914496	-2.9791	0.0757902	740.453	915.115	378.971	512.739	827.784	2.50047	159
PAF1	2205	0.756565	3.04349	0.0712903	790.291	988.497	1582.51	1426.19	889.394	-3.13579	5861
IFNA21	5720	-1.07387	-3.01935	0.0727401	868.608	1946.78	491.412	866.055	1407.69	0.996188	88
BCL2	5077	0.624865	3.12149	0.0659362	1957.93	1730.95	2890.17	2675.72	1844.44	-3.63919	5617
NOS1	2175	-0.677469	-3.08884	0.0678951	2164.4	2292.1	1520.05	1258.15	2228.25	3.13897	407
JARID2	1626	-1.02018	-2.94874	0.0781891	633.657	802.884	274.858	461.034	718.27	1.77145	106
CDK8	3489	-0.599783	-3.14402	0.064348	3189.64	3880.61	2203.03	2468.9	3535.12	2.71691	559
SETD6	2878	0.795963	3.02552	0.0722061	946.925	677.703	1278.51	1417.57	812.314	-2.09024	5909
PRDM1	2489	0.824364	3.03428	0.0720634	925.566	807.2	1857.37	1215.06	866.383	-1.70633	5950
DDIT3	915	0.541501	3.2001	0.060685	4136.57	4238.88	6663.22	5476.4	4187.72	-2.49529	5411
ATAT1	5020	0.771685	3.01113	0.0734928	669.255	755.401	1220.2	1210.75	712.328	-6.94619	5881
GTF2F1	3990	1.32078	2.87677	0.0850095	121.036	215.829	312.338	594.605	168.432	-1.66056	6354
SMYD3	6433	-0.596642	-3.12531	0.0656882	3239.48	3047.51	1973.98	2119.9	3143.49	6.54621	566
CXXC1	889	-0.631773	-3.15242	0.0634562	3666.67	4385.64	2207.19	3050.58	4026.16	1.72026	500
ETS1	5470	-0.730493	-3.06369	0.0695252	2420.71	1774.11	1099.43	1331.4	2097.41	2.04043	331
TP63	6602	1.08361	2.95388	0.0776574	249.191	617.271	941.18	866.055	433.231	-1.32791	6219
EXOG	5472	1.31278	2.88337	0.0842714	341.747	129.497	395.629	564.444	235.622	-1.11035	6350
CSTL1	5355	-0.583921	-3.14004	0.064559	4136.57	3539.6	2594.49	2404.27	3838.08	3.09176	597
CDK5	652	-0.616828	-3.10051	0.0672069	2584.47	2892.11	1790.74	1770.89	2738.29	5.65011	528
CASP4	5196	0.658528	3.08396	0.0684508	1381.23	1774.11	2586.16	2412.89	1577.67	-2.65762	5701
CHD8	3887	0.730359	3.02658	0.0722061	1039.48	910.798	1678.3	1499.44	975.14	-3.63715	5819
DPF3	5434	-1.13354	-2.93015	0.0799442	704.854	833.1	229.048	538.592	768.977	1.28102	72
XRCC1	3446	1.21213	2.92884	0.0799735	626.537	207.196	774.599	715.25	416.866	-0.924552	6302
BCL2L2	5097	-0.644057	-3.11017	0.0666821	3196.76	3237.43	2361.28	1757.96	3217.1	2.03166	467
TRIM33	3351	-0.796126	-2.97794	0.0757902	1032.36	1083.46	633.006	577.37	1057.91	6.81452	258
BCL2	244	-0.985252	-2.90091	0.0826268	619.417	569.789	270.693	318.846	594.603	5.59029	122
LUC	100039	-0.800346	-2.98881	0.0749816	1352.75	1087.78	737.119	620.458	1220.26	2.73632	254
SMARCA2	2986	3.21573	3.07619	0.0688608	0	8.63316	58.3032	60.3223	4.31658	-2.96503	6499
CHAF1B	5314	0.804191	3.05794	0.0697286	939.805	1765.48	2261.33	2417.2	1352.64	-1.3795	5919
MLLT6	2036	1.11982	2.93594	0.0793864	477.022	345.326	1270.18	564.444	411.174	-1.17628	6244
SCARB2	4051	-0.556074	-3.13265	0.0651585	4371.52	3941.04	2769.4	2779.13	4156.28	4.82224	672
CASP1	463	0.761354	3.02563	0.0722061	1331.39	902.165	1899.02	1697.64	1116.78	-1.68923	5866
CDC42	626	0.929995	2.93727	0.0793637	412.945	474.824	1049.46	685.089	443.884	-2.01854	6089
AIF1L	4962	-0.922696	-2.95591	0.0776141	833.009	1143.89	412.287	667.854	988.452	1.55491	153
TNFRSF1B	3301	0.607012	3.09812	0.0673584	2164.4	1972.68	2840.2	3369.43	2068.54	-3.13485	5563
KMT2A	4879	0.994665	2.88578	0.0840753	256.311	315.11	595.525	555.827	285.71	-4.8348	6155
HELLS	1416	0.764045	3.05853	0.0697286	1658.9	1273.39	2960.97	1930.31	1466.15	-1.37044	5872
DNASE2B	977	0.571161	3.11225	0.066494	2335.27	2568.36	3469.04	3795.99	2451.82	-5.10037	5478
USP27X	6654	-0.72941	-3.00316	0.0741214	1822.65	1459	945.344	973.774	1640.83	3.14406	333
APP	81	0.94128	2.97845	0.0757902	897.087	608.638	1840.71	1012.55	752.862	-1.20126	6102
MBD4	5943	-0.73187	-3.04679	0.070969	2328.15	2477.72	1145.24	1809.67	2402.94	1.60085	328
BRD1	367	-0.623281	-3.06633	0.0694449	2748.22	2710.81	1890.69	1620.08	2729.52	3.56346	515
MCM5	1991	-0.775794	-2.99663	0.07454	1495.15	1778.43	787.093	1154.74	1636.79	1.86123	279
NAP1L1	6013	0.677173	3.02227	0.0724119	1267.31	1238.86	2128.07	1844.14	1253.09	-4.044	5744
SUV420H2	3177	-0.624229	-3.09299	0.0675096	2904.85	4070.53	2211.36	2322.41	3487.69	1.75795	513
ASXL1	108	0.734022	2.97793	0.0757902	897.087	828.783	1486.73	1344.32	862.935	-4.78984	5824
BAG1	5045	0.611791	3.05834	0.0697286	1865.37	1687.78	2623.64	2701.58	1776.58	-5.23186	5578
STAT5B	3132	-0.678469	-3.00956	0.0735369	2050.48	1817.28	1149.41	1219.37	1933.88	4.88574	405
CASP7	4698	2.04977	2.81009	0.0912018	21.3592	38.8492	99.9483	180.967	30.1042	-2.76229	6480
TRAF2	6608	-0.697964	-3.04635	0.070969	2192.88	3012.97	1836.55	1408.96	2602.93	1.56157	373
CDK4	644	0.646725	3.07469	0.0688608	2221.36	1959.73	3723.07	2748.97	2090.54	-1.77603	5680
PAXIP1	2242	0.779387	2.94906	0.0781891	598.058	755.401	1124.42	1210.75	676.73	-3.47669	5886
TNFRSF11B	3292	-0.55817	-3.10726	0.066985	4293.2	4325.21	3135.88	2675.72	4309.21	3.13093	663
RBBP4	4341	-0.731213	-2.97876	0.0757902	1758.58	1424.47	970.331	891.908	1591.52	3.02697	329
KANSL1	5788	0.883752	2.97201	0.0762354	640.776	1057.56	1232.7	1973.4	849.169	-1.37355	6031
MAP3K14	1838	-0.980453	-2.8568	0.086496	555.34	600.005	316.503	267.141	577.672	4.87961	124
NBN	2113	-0.608835	-3.08173	0.0685054	3068.61	4135.28	2244.67	2490.45	3601.95	1.88629	548
CHD3	5327	0.680348	2.99593	0.0745508	1245.95	1105.04	1857.37	1839.83	1175.5	-4.88175	5748
ETS1	1166	1.9247	2.77739	0.0954761	21.3592	73.3819	204.061	155.114	47.3705	-1.78476	6473
NOS2	3614	-2.59889	-2.90164	0.0826268	64.0776	82.015	8.32902	12.9262	73.0463	6.14945	5
PRDM15	2505	0.708196	2.99059	0.0749696	1060.84	1200.01	2057.27	1645.94	1130.43	-2.66683	5786
CCND2	5242	-0.758871	-2.96438	0.0771229	1744.34	1307.92	795.422	943.612	1526.13	2.29433	287
BOP1	341	-0.664764	-2.9985	0.07454	1993.53	1946.78	1261.85	1193.52	1970.15	8.18707	436
FOSL1	3953	0.607621	3.04731	0.070969	1715.86	2054.69	2765.24	2994.57	1885.27	-3.42352	5565
PRDM8	3893	0.612006	3.0373	0.071905	1616.18	1877.71	2636.14	2705.88	1746.95	-4.44851	5580
NCOA1	3644	-3.55881	-3.02598	0.0722061	113.916	30.2161	8.32902	0	72.0659	1.75974	1
MAPK1	1900	0.589398	3.0576	0.0697286	2342.39	2059.01	3406.57	3076.44	2200.7	-3.06251	5525
PWWP2B	2680	-0.771597	-2.94134	0.0789938	1302.91	1333.82	653.828	896.216	1318.37	2.52814	284
PRDM16	3967	-1.00947	-2.86538	0.0856823	626.537	858.999	279.022	495.504	742.768	1.49627	113
TRIM24	3342	-1.16372	-2.81053	0.0912018	548.22	448.924	154.087	297.303	498.572	1.74651	67
PCNA	6104	-0.515444	-3.1058	0.0670895	4955.34	5292.13	3548.16	3571.94	5123.73	8.99397	775
PYGO1	4370	-0.674746	-2.97651	0.0758202	1751.46	1920.88	1128.58	1159.05	1836.17	8.03278	413
MRE11A	4720	-0.732801	-3.02929	0.0722061	2399.35	3371.25	2132.23	1421.88	2885.3	1.2732	324
FBXL19	5505	-0.546007	-3.07891	0.0687106	4649.19	4165.5	2786.06	3149.68	4407.34	3.39601	692
TAF1L	3194	0.880702	2.90058	0.0826268	484.142	643.17	1299.33	840.203	563.656	-1.70438	6028
RBBP7	2744	-0.609361	-3.03667	0.071905	3517.15	2792.83	1899.02	2094.04	3154.99	2.45527	546
STAT1	3119	1.05194	2.81606	0.0904975	313.268	250.362	716.296	443.799	281.815	-1.81684	6201
INSRR	1608	1.02141	2.83919	0.0880307	405.825	302.161	899.534	521.357	353.993	-1.49571	6174
ING4	1588	3.48583	3.01588	0.0729716	7.11974	0	37.4806	56.0135	3.55987	-1.97939	6500
FOXO1	1253	0.687245	2.94659	0.0783411	989.644	1096.41	1644.98	1701.95	1043.03	-7.41977	5758
HSPA1L	1477	-0.574372	-3.02764	0.0722061	3025.89	3189.95	2048.94	2098.35	3107.92	13.1948	623
FMR1	1232	-0.669859	-2.95596	0.0776141	1865.37	1817.28	1095.27	1193.52	1841.33	8.36735	425
CCNA1	5232	0.595169	3.03473	0.0720634	2007.77	2456.13	3618.96	3145.37	2231.95	-2.45349	5536
CUL4B	5371	-0.744524	-2.98668	0.0752034	2726.86	2175.56	1116.09	1792.43	2451.21	1.46678	306
BRPF1	412	0.570609	3.03134	0.0722061	2086.08	2352.54	3231.66	3347.89	2219.31	-5.17839	5476
ZGPAT	4495	0.665013	2.98239	0.0756732	1552.1	1368.36	2548.68	2012.18	1460.23	-2.21071	5717
PIK3CD	2426	0.840574	2.88879	0.0838958	655.016	548.206	853.725	1288.31	601.611	-1.83085	5977
PTK2B	2665	-0.630929	-3.00697	0.0737367	2406.47	3267.65	1753.26	1930.31	2837.06	1.90942	502
ATAD2	117	-0.917596	-2.83716	0.0881298	726.213	755.401	466.425	323.155	740.807	2.34856	158
RNF2	2807	-0.775679	-2.99723	0.07454	3481.55	2330.95	1998.97	1262.46	2906.25	1.29056	281
CEBPB	737	-0.52374	-3.06045	0.0697286	4471.2	4480.61	3052.59	3110.91	4475.9	55.8457	750
CAMKK2	455	1.26674	2.78398	0.0946125	398.705	146.764	662.157	413.638	272.735	-0.981163	6329
HSPA1A	5656	0.843312	2.86963	0.0854049	491.262	582.738	803.751	1167.67	537	-2.18047	5981
AKAP1	36	-0.684932	-2.93621	0.0793864	1794.17	1774.11	995.318	1210.75	1784.14	3.7249	393
SGK1	2898	-0.732775	-2.90792	0.0822671	1231.71	1549.65	862.054	810.042	1390.68	3.01432	325
BARD1	202	-0.791935	-2.86845	0.0855127	889.967	1057.56	583.032	542.9	973.765	4.14794	263
FBXO17	5506	0.76204	2.88809	0.0838958	655.016	716.552	1270.18	1059.95	685.784	-3.57309	5868
PADI6	6078	-0.718261	-2.91353	0.0817177	1438.19	1523.75	974.496	818.659	1480.97	3.57833	347
MASP1	5930	1.13074	2.77098	0.0958429	149.515	315.11	499.741	525.665	232.312	-1.68723	6255
CDK4	648	0.753803	2.92721	0.0801358	811.65	1269.07	1819.89	1671.79	1040.36	-1.74462	5857
TFDP2	6554	0.862261	2.82722	0.0894853	420.065	392.809	716.296	741.102	406.437	-10.0988	6001
EPC2	1120	0.680692	2.96988	0.0764715	1495.15	1471.95	2786.06	1982.02	1483.55	-1.8528	5750
MINA	4372	-0.592993	-3.00318	0.0741214	3232.36	2926.64	2148.89	1861.37	3079.5	3.06182	576
CD40	591	0.618339	2.98874	0.0749816	2043.36	1614.4	2602.82	2813.6	1828.88	-2.26753	5601
CAV1	496	0.631626	3.01619	0.0729716	1929.45	2594.26	3065.08	4028.67	2261.86	-1.69916	5632
WHSC1L1	3864	-0.776532	-2.88383	0.0842714	1196.12	1225.91	812.08	603.223	1211.01	2.43019	278
PIK3CG	4069	-0.593025	-2.99932	0.074513	3339.16	2810.09	2048.94	1913.08	3074.63	2.9848	575
CNR2	4741	-0.673557	-2.99996	0.0745126	3218.12	3090.67	2398.76	1581.3	3154.4	1.53256	415
USP51	3417	0.829308	2.93334	0.0796012	790.291	1515.12	2244.67	1801.05	1152.71	-1.28218	5960
CUL1	4686	0.801982	2.8513	0.086872	612.297	496.407	887.041	986.7	554.352	-3.16363	5916
PRMT7	2613	0.671239	2.95475	0.0776141	1310.03	1541.02	2594.49	1982.02	1425.53	-2.08641	5727
CHD2	5321	0.558918	3.06848	0.0693288	4343.04	3746.79	6659.05	5101.54	4044.92	-1.64588	5448
FOSL1	4833	0.634879	3.00728	0.0737367	2904.85	1942.46	3673.1	3416.83	2423.66	-1.36783	5639
SOCS3	3080	0.768262	2.8903	0.0838958	996.763	755.401	1228.53	1684.71	876.082	-1.74759	5878
NCOA1	6019	0.645803	2.92879	0.0799735	1217.48	1294.97	1924	1986.33	1256.22	-12.2358	5675
HDGFRP3	5620	0.625466	2.95573	0.0776141	1722.98	1428.79	2382.1	2339.64	1575.88	-2.93018	5618
TRIM33	3349	0.828241	2.87701	0.0850095	683.495	815.834	1699.12	1042.71	749.664	-1.56237	5959
CFLAR	745	0.64635	2.95228	0.0778151	1317.15	1713.68	2519.53	2244.85	1515.42	-2.33333	5678
CAB39	443	-0.799367	-2.88293	0.0842714	1103.56	1834.55	899.534	779.881	1469.05	1.41314	255
BRD2	5126	0.754288	2.87057	0.0853455	633.657	867.633	1266.01	1275.38	750.645	-2.56811	5858
ATF4	4724	0.684754	2.90406	0.0824802	975.404	1178.43	1632.49	1831.21	1076.92	-3.40015	5756
UBE2E1	3371	0.663619	2.91923	0.0810433	1281.55	1195.69	2098.91	1779.51	1238.62	-3.23271	5712
POR	2473	-0.515003	-3.0293	0.0722061	4570.87	4653.27	3110.89	3287.56	4612.07	12.7987	777
KMT2E	4910	0.79063	2.85161	0.086872	683.495	643.17	1336.81	956.539	663.333	-2.13722	5900
AKT3	57	-0.830292	-2.86525	0.0856823	1153.4	1584.18	966.167	611.84	1368.79	1.39433	229
APP	4988	0.883918	2.86282	0.085913	505.501	1027.35	1249.35	1551.14	766.424	-1.30299	6033
MRE11A	4163	0.614151	3.01673	0.0729716	3581.23	2564.05	5047.39	3998.5	3072.64	-1.33895	5584
PHF20	2350	-0.891881	-2.83825	0.0880307	975.404	1217.28	787.093	443.799	1096.34	1.36385	179
MDM4	2007	-0.627235	-2.96288	0.0771887	2577.35	3246.07	2111.41	1689.02	2911.71	1.81492	508
KDM4B	1718	0.848832	2.78776	0.0941147	384.466	431.658	732.954	741.102	408.062	-8.37374	5987
MAD2L1	1790	-0.793194	-2.87104	0.0853455	1359.87	1709.37	695.473	1124.58	1534.62	1.47851	262
STK17B	3146	-0.798438	-2.8309	0.0889635	875.728	1221.59	549.716	667.854	1048.66	2.0272	256
EED	5453	0.955087	2.80072	0.0924593	299.029	638.854	924.522	887.599	468.941	-1.39692	6115
KDM6B	5868	-0.592007	-2.95626	0.0776141	2741.1	3043.19	1744.93	2098.35	2892.14	2.96056	578
PKN2	3715	0.536502	2.99422	0.0747167	2563.11	2922.32	3989.6	3942.49	2742.72	-4.36415	5397
PRMT7	2609	0.498949	3.0269	0.0722061	3901.62	3703.63	5118.18	5493.63	3802.62	-5.81244	5303
ANXA6	4827	1.0298	2.85618	0.086496	427.184	1200.01	1757.42	1387.41	813.597	-1.06163	6179
BPTF	348	-0.726854	-2.84683	0.0874257	1139.16	1359.72	749.612	758.337	1249.44	4.21272	339
WHSC1L1	3865	-0.674974	-2.89508	0.0833635	1680.26	2179.87	1270.18	1146.12	1930.07	2.31736	411
PAX7	2236	-0.581026	-2.95526	0.0776141	3225.24	2762.61	1911.51	1986.33	2993.93	3.52379	602
CDY1	5303	0.862714	2.8262	0.0895234	776.051	483.457	1245.19	900.525	629.754	-1.32611	6003
TFDP1	3268	1.10008	2.70072	0.103904	242.071	172.663	353.983	504.122	207.367	-2.11802	6233
CASP3	477	-0.623077	-2.92438	0.0804075	2171.52	2663.33	1465.91	1684.71	2417.42	2.57488	516
ETS1	3675	-0.650459	-2.93284	0.0796012	2890.61	2412.97	1886.52	1421.88	2651.79	1.86444	459
MYBL1	6003	0.665758	2.92598	0.0802416	1715.86	1463.32	2061.43	2934.25	1589.59	-1.68153	5719
IFNA16	5706	-0.947456	-2.73295	0.100479	491.262	630.221	279.022	305.92	560.741	3.63159	135
PRKCB	2551	0.920134	2.7615	0.0968381	313.268	427.341	832.902	603.223	370.305	-2.10292	6079
EHMT1	1073	0.543231	2.97412	0.076096	2534.63	2469.08	3731.4	3477.15	2501.86	-5.58232	5418
EPC2	1121	0.525734	2.99028	0.0749696	3132.68	2823.04	4114.54	4308.73	2977.86	-4.24637	5373
MASP1	4228	-0.708359	-2.84907	0.0871708	1331.39	1610.08	824.573	978.082	1470.74	2.87649	359
PADI6	6077	0.634694	2.90629	0.0824052	1516.5	1446.05	2007.29	2568	1481.28	-2.59959	5638
YWHAZ	3461	-0.552941	-2.96105	0.0773819	3659.55	3423.05	2507.04	2249.16	3541.3	3.74318	681
HDGF	4356	0.571759	2.93479	0.0794771	1851.13	1976.99	2761.07	2904.09	1914.06	-8.84992	5480
UGT1A9	6640	-0.517981	-2.99722	0.07454	5247.25	4515.14	3364.93	3300.49	4881.19	3.16333	769
MAPK4	1927	0.725901	2.83091	0.0889635	690.615	871.949	1332.64	1258.15	781.282	-3.16792	5815
CHAF1A	756	0.87259	2.81859	0.090326	868.608	530.939	945.344	1486.51	699.774	-1.19997	6014
HDGFL1	5607	-0.627978	-2.91876	0.0810433	2491.91	2784.19	1940.66	1490.82	2638.05	2.03603	507
SHPRH	2912	-0.531661	-2.96391	0.0771229	3759.22	3884.92	2690.27	2555.08	3822.07	7.27538	728
BFAR	283	-0.519053	-2.98247	0.0756732	4200.65	4834.57	3048.42	3235.86	4517.61	3.64039	765
CCNH	5263	0.772616	2.81009	0.0912018	811.65	578.422	1191.05	1068.57	695.036	-1.92595	5882
STK17B	3144	0.811071	2.86399	0.0858046	1452.43	863.316	1532.54	2318.1	1157.87	-1.12867	5931
CD40	594	-0.759526	-2.82392	0.089688	1310.03	1376.99	945.344	654.927	1343.51	1.93019	286
PRKCI	2570	1.01553	2.75013	0.0980285	633.657	267.628	762.106	758.337	450.642	-1.00515	6172
UBE3A	6636	-0.579657	-2.92141	0.080799	2769.58	2909.37	1744.93	2042.34	2839.48	3.86103	607
ASH1L	3875	-0.505776	-2.98021	0.0757902	4613.59	4657.59	3273.31	3192.77	4635.59	11.9979	798
KDM4E	5852	0.868082	2.83896	0.0880307	1224.59	707.919	1261.85	2102.66	966.257	-1.07631	6009
SUZ12	3183	0.658439	2.8722	0.0853455	1359.87	1286.34	2340.46	1809.67	1323.11	-2.26418	5700
CAPN6	3593	-0.555933	-2.93795	0.0793637	3282.2	3444.63	2098.91	2460.29	3363.41	3.67433	673
KRAS	4063	0.619766	2.94678	0.0783411	2798.06	2132.39	4185.33	3166.92	2465.22	-1.41272	5607
CASP8	485	0.705072	2.8671	0.0856505	982.524	1558.29	2073.93	2055.27	1270.4	-1.63792	5784
MAPK8	5928	0.749409	2.79545	0.093114	747.573	591.371	1066.11	1107.34	669.472	-2.85307	5853
SETD4	2874	-0.826357	-2.743	0.0989442	711.974	794.251	412.287	435.182	753.112	7.69844	232
MPHOSPH8	5984	1.01256	2.7088	0.102873	242.071	379.859	816.244	495.504	310.965	-1.56802	6167
CRYAB	859	0.799919	2.83875	0.0880307	811.65	1234.54	1399.28	2253.47	1023.1	-1.33976	5912
KAT6B	5813	-0.653194	-2.84523	0.0875603	1893.85	1692.1	1120.25	1115.96	1792.97	5.19022	455
TFDP1	6549	0.893544	2.7923	0.0934513	491.262	846.05	957.838	1615.77	668.656	-1.28384	6043
PRDM6	2522	0.898773	2.71996	0.101888	377.346	375.542	845.396	573.061	376.444	-2.16736	6047
PIK3CG	6150	-1.36864	-2.61726	0.114274	206.472	492.09	95.7838	185.276	349.281	1.14763	38
UBR7	4133	-0.559052	-2.91206	0.0817685	2954.69	3099.3	1944.83	2141.44	3027	6.18948	662
AFF4	21	0.87749	2.78837	0.0940988	526.861	802.884	924.522	1633.01	664.872	-1.32682	6023
UBE2A	3359	-0.515564	-2.95748	0.0776141	4649.19	4307.95	2919.32	3257.4	4478.57	4.02343	774
CKS2	834	0.627239	2.86604	0.0856823	1317.15	1519.44	2357.11	2029.41	1418.29	-2.97181	5622
TRIM24	6616	0.629707	2.90403	0.0824802	2299.68	1661.88	3190.02	2658.49	1980.78	-1.47735	5626
BCL2L11	5090	0.874913	2.71136	0.102613	420.065	328.06	687.144	633.384	374.062	-2.95798	6019
P2RX1	4188	-0.564741	-2.89855	0.082873	2847.9	2823.04	1836.55	1956.16	2835.47	10.9654	647
CUL5	4649	-0.590255	-2.88796	0.0838958	2563.11	2719.45	1590.84	1913.08	2641.28	3.27825	581
ATF3	134	1.04149	2.69201	0.104508	420.065	233.095	766.27	473.961	326.58	-1.20098	6190
CCNE1	5247	-0.683125	-2.87722	0.0850095	2406.47	2624.48	1241.02	1964.78	2515.48	1.46846	397
BAZ2B	234	0.871924	2.73036	0.100479	334.628	543.889	866.218	762.646	439.258	-1.87505	6013
CHD7	794	-1.2261	-2.62737	0.113364	398.705	379.859	108.277	245.598	389.282	1.51904	55
KAT6B	5809	0.687477	2.87639	0.0850095	1544.98	1597.13	1982.31	3192.77	1571.06	-1.47351	5759
PHF3	3935	-0.677515	-2.94499	0.0785016	5040.77	4143.92	3602.3	2158.68	4592.35	1.2076	406
NBN	4848	-0.560373	-2.91243	0.0817685	3033.01	3548.23	2082.26	2387.04	3290.62	2.82116	657
CHUK	821	-0.568622	-2.90172	0.0826268	3189.64	3004.34	2215.52	1904.46	3096.99	3.11257	635
CASP6	3579	0.74058	2.7765	0.0954761	683.495	707.919	1007.81	1327.09	695.707	-2.81283	5837
CECR2	741	-0.614679	-2.87533	0.0850955	2292.56	2792.83	1819.89	1516.67	2542.69	2.13727	535
RAG2	2712	1.99996	2.58707	0.118149	21.3592	25.8995	137.429	77.5572	23.6293	-3.36046	6479
KDM5A	1726	0.904958	2.67587	0.106557	299.029	306.477	578.867	551.518	302.753	-13.6251	6057
RPH3A	2828	-0.696358	-2.8253	0.0895899	1537.86	2184.19	1245.19	1051.33	1861.03	1.6892	375
WHSC1L1	6671	0.664134	2.85331	0.0867103	1701.62	1269.07	2532.02	2003.56	1485.35	-1.56378	5713
SGK2	2902	1.08207	2.66171	0.108754	405.825	185.613	458.096	624.766	295.719	-1.12604	6218
SOD1	4158	0.996205	2.66221	0.108754	270.55	280.578	703.802	426.565	275.564	-1.89492	6159
MTF2	2077	-0.613501	-2.83988	0.0880307	2014.89	2197.14	1307.66	1434.81	2106.01	5.54013	541
CASP1	5180	0.810444	2.71948	0.101888	398.705	526.623	816.244	822.968	462.664	-3.1581	5929
SCML2	2847	0.63609	2.81651	0.0904975	1210.36	1174.11	1899.02	1766.58	1192.23	-6.31028	5647
STK17B	3149	-0.606824	-2.83836	0.0880307	2306.8	2076.27	1411.77	1408.96	2191.54	5.15316	551
GRB2	5564	-0.559554	-2.8885	0.0838958	2876.37	3535.28	2182.2	2171.6	3205.83	2.68293	660
PHF3	2373	-0.775752	-2.82323	0.089688	1751.46	2486.35	941.18	1628.7	2118.9	1.14996	280
ING3	5763	0.588596	2.90594	0.0824052	3054.37	2136.71	3573.15	3847.7	2595.54	-1.44857	5524
L3MBTL4	3871	-0.598327	-2.85816	0.086439	2370.87	2823.04	1561.69	1887.22	2596.96	2.38319	561
HDGFL1	1410	0.858405	2.69583	0.104258	334.628	505.04	707.967	840.203	419.834	-2.11616	5998
SMYD1	4387	-0.547199	-2.88942	0.0838958	3602.59	3189.95	2361.28	2188.84	3396.27	3.41363	690
STAT5A	3948	0.60269	2.87136	0.0853455	2271.2	1730.95	3144.21	2697.27	2001.07	-1.68768	5552
MLLT6	2035	1.02725	2.62117	0.113903	206.472	246.045	374.806	581.679	226.259	-2.29663	6178
MBD5	4138	0.793727	2.75513	0.0974412	932.686	574.105	1332.64	1098.73	753.395	-1.34153	5906
MAP3K6	1862	1.38706	2.57843	0.119218	64.0776	246.045	399.793	366.242	155.061	-1.20047	6376
CDKN2C	710	0.79982	2.71147	0.102613	477.022	522.306	745.448	1016.86	499.664	-2.62383	5911
CASP14	468	0.636364	2.79836	0.0928027	1124.92	1187.06	1836.55	1736.42	1155.99	-7.50477	5649
LUC	100034	-0.637204	-2.81622	0.0904975	2321.03	1869.08	1216.04	1400.34	2095.06	2.49497	487
HSPA8	5671	-0.849285	-2.77252	0.0957447	1395.47	1769.8	620.512	1240.92	1582.63	1.13749	215
SETMAR	6381	0.609812	2.82695	0.0894853	1331.39	1610.08	2336.29	2158.68	1470.74	-3.05436	5573
PHF5A	6141	0.687514	2.78295	0.0946357	1110.68	971.23	1869.87	1443.43	1040.95	-2.12125	5760
SIN3B	2934	1.00624	2.62545	0.113544	334.628	207.196	433.109	581.679	270.912	-1.62823	6162
CLOCK	845	0.563427	2.86071	0.0861844	2000.65	2102.17	2731.92	3326.34	2051.41	-3.02453	5458
SMYD2	6431	0.710746	2.75334	0.097594	911.327	768.351	1495.06	1202.14	839.839	-2.28332	5791
TNFRSF11A	6579	-0.512574	-2.90376	0.0824802	4300.32	4351.11	2777.73	3248.78	4325.72	3.58249	783
CHD5	4017	1.82883	2.52283	0.126539	42.7184	25.8995	149.922	94.7921	34.309	-2.5027	6463
CECR2	4576	0.800011	2.69273	0.104508	448.544	513.673	732.954	965.156	481.108	-2.81155	5913
ERCC1	5462	0.758061	2.70004	0.103904	519.741	522.306	866.218	883.29	521.024	-82.5674	5862
PHF2	3943	-0.599678	-2.85645	0.086496	3196.76	2978.44	2323.8	1723.49	3087.6	1.83944	560
ATM	158	-0.732752	-2.73108	0.100479	1124.92	1217.28	603.854	814.35	1171.1	2.45048	326
DPY30	1028	0.873001	2.70393	0.103478	405.825	694.969	1241.02	827.277	550.397	-1.3751	6016
HSPBAP1	5681	-0.569709	-2.85337	0.0867103	3353.4	2874.84	1861.54	2244.85	3114.12	2.43262	632
DOT1L	3979	-0.67322	-2.76126	0.0968381	1651.78	1528.07	1082.77	887.599	1589.92	2.8756	417
DAPK1	4610	0.630052	2.81401	0.0907762	1651.78	1389.94	2582	2029.41	1520.86	-1.88547	5628
CREBBP	4761	-0.518713	-2.91706	0.0812278	6144.33	4722.34	3639.78	3683.97	5433.34	1.94189	767
CHD8	5336	0.622793	2.78359	0.0946125	1196.12	1247.49	1786.58	1956.16	1221.8	-7.66401	5613
CDY1	721	0.61483	2.85503	0.0866011	1680.26	2577	3352.43	3184.15	2128.63	-1.54408	5589
F7	5484	0.553787	2.83839	0.0880307	1893.85	1916.56	2698.6	2848.07	1905.21	-14.5002	5434
ERBB4	1143	-0.66475	-2.77487	0.0955906	2121.68	1722.32	1320.15	1047.02	1922	2.03375	437
UBE3A	3568	-0.586143	-2.87095	0.0853455	3951.45	3876.29	2128.07	3123.83	3913.87	1.56499	591
PDCD6IP	2284	0.667351	2.76477	0.0966523	1060.84	1169.79	1520.05	2050.96	1115.32	-2.24383	5721
CDK6	660	0.762009	2.69113	0.104536	477.022	669.07	986.989	973.774	573.046	-2.4278	5867
GZMH	5583	-0.574796	-2.85893	0.086401	3894.5	3431.68	2761.07	2094.04	3663.09	1.7897	622
EGFR	1070	0.810321	2.69174	0.104508	569.579	569.789	1249.35	784.189	569.684	-1.64336	5928
CHD2	772	0.556732	2.82315	0.089688	1886.73	1856.13	2594.49	2856.69	1871.43	-6.4251	5442
PHF1	2306	-0.665781	-2.7312	0.100479	1438.19	1402.89	916.193	853.129	1420.54	6.92452	432
CHEK1	807	0.555006	2.83483	0.0884508	2306.8	1938.14	2915.16	3153.99	2122.47	-2.67419	5441
LUC	100037	-0.856547	-2.63257	0.11283	569.579	811.517	412.287	357.625	690.548	2.11646	208
TFDP1	6550	1.17075	2.53343	0.124567	135.275	168.347	466.425	258.524	151.811	-1.85314	6274
MBTD1	1978	0.828197	2.66543	0.108402	626.537	401.442	928.686	771.263	513.989	-1.50268	5957
KAT2B	1679	0.606937	2.77435	0.0955906	1267.31	1411.52	1936.5	2137.13	1339.42	-4.79573	5562
SMARCC2	3006	-0.840948	-2.63526	0.112695	840.129	625.904	416.451	361.934	733.017	2.5281	220
BRD7	5130	0.81625	2.68058	0.105957	719.094	453.241	832.902	1098.73	586.167	-1.37216	5937
SETD8	4385	0.505477	2.90863	0.0822457	4492.55	4169.82	6808.98	5381.61	4331.19	-1.83492	5322
PDE1B	4235	0.64656	2.79602	0.093114	1822.65	1389.94	2781.89	2089.74	1606.3	-1.45054	5679
ANXA5	69	-0.556592	-2.80959	0.0912018	2748.22	2615.85	1782.41	1809.67	2682.03	9.1392	671
KRAS	1762	0.714932	2.68926	0.104727	612.297	686.336	995.318	1141.81	649.317	-4.53771	5798
SPHK1	3099	0.636568	2.74348	0.0989442	1167.64	1053.25	1740.77	1654.55	1110.44	-4.61454	5650
ATM	153	0.587524	2.81982	0.0901993	1694.5	2287.79	3202.51	2817.91	1991.14	-1.89145	5517
PAF1	6080	0.605508	2.77452	0.0955906	1267.31	1579.87	2148.89	2188.84	1423.59	-2.95622	5559
TDRD6	3238	1.37039	2.47405	0.133694	64.0776	90.6482	220.719	193.893	77.3629	-4.09776	6372
SIRT5	2963	1.11486	2.59368	0.11698	505.501	181.296	691.309	499.813	343.399	-0.869355	6242
KDM4A	1711	-0.81314	-2.65546	0.109548	768.932	1048.93	620.512	435.182	908.93	1.60001	240
SETD4	6354	-0.652055	-2.72553	0.101259	1459.55	1743.9	966.167	1068.57	1601.72	3.35111	457
ZCWPW1	6684	0.823707	2.61914	0.114101	341.747	453.241	691.309	732.485	397.494	-3.13692	5949
RBL2	2759	1.04344	2.58276	0.118512	334.628	246.045	816.244	396.403	290.336	-1.21298	6194
EZH2	1175	0.600763	2.79439	0.0931555	1936.57	1610.08	2919.32	2331.02	1773.33	-1.81635	5546
SRCAP	4660	0.678714	2.70521	0.103313	911.327	811.517	1236.86	1482.2	861.422	-3.13698	5747
TRIM66	3352	0.701848	2.73081	0.100479	1281.55	923.748	1965.65	1499.44	1102.65	-1.48032	5781
PHF19	2340	0.610889	2.74734	0.0983221	1245.95	1282.02	1998.97	1835.52	1263.99	-5.82628	5576
DAPK2	899	0.608385	2.76573	0.0966523	1295.79	1575.55	2015.62	2382.73	1435.67	-2.5983	5572
SP140	6461	0.675755	2.69789	0.104034	840.129	789.934	1211.87	1361.56	815.032	-5.27558	5742
L3MBTL3	5886	0.734333	2.71374	0.102613	1224.59	742.452	1532.54	1512.37	983.523	-1.31497	5825
KDM7A	4872	0.582604	2.80758	0.0913777	2014.89	2054.69	3481.53	2619.71	2034.79	-1.89902	5509
PIK3CG	4068	0.573666	2.80271	0.0921849	1900.97	2067.64	3306.62	2615.4	1984.31	-2.18414	5486
EPC1	4302	0.766352	2.70224	0.103729	647.896	1079.14	1665.8	1279.69	863.521	-1.40243	5876
E2F6	1056	-0.484483	-2.87053	0.0853455	5532.04	4838.89	3593.97	3666.73	5185.46	3.36721	859
MAPK10	1905	-0.454616	-2.89195	0.0837989	6600	6500.77	4660.09	4795.62	6550.38	15.5743	956
DNAJB4	4040	-0.566216	-2.83935	0.0880307	4606.47	3587.08	2990.12	2382.73	4096.77	1.62871	643
L3MBTL4	1773	0.834865	2.71292	0.102613	1231.71	729.502	2098.91	1249.53	980.608	-1.01733	5969
BRD2	376	0.654172	2.7197	0.101888	1124.92	1035.98	1478.4	1900.15	1080.45	-2.51075	5690
CREBBP	3723	-0.622214	-2.74856	0.0982385	2427.83	1847.5	1320.15	1348.63	2137.66	2.25008	517
GTF2H1	4680	0.62314	2.72288	0.101599	1082.2	1212.96	1786.58	1736.42	1147.58	-5.56753	5614
XIAP	3437	-0.60056	-2.75975	0.0969341	2007.77	2585.63	1570.02	1464.97	2296.7	2.19433	558
DNASE2	4242	0.693001	2.69738	0.104034	811.65	1023.03	1682.46	1305.55	917.34	-2.01361	5767
TDRD3	3230	-0.811297	-2.59996	0.116386	633.657	772.668	420.616	383.477	703.162	3.59454	241
TDG	3212	0.613886	2.73944	0.0994569	1416.83	1264.76	1828.22	2219	1340.79	-2.72125	5582
BAZ1A	221	0.65415	2.78707	0.0941462	2164.4	1718	3635.62	2382.73	1941.2	-1.21881	5689
PYGO2	2684	0.824735	2.62458	0.113544	533.98	461.874	1078.61	685.089	497.927	-1.58636	5951
PHC2	2299	-0.486535	-2.84654	0.0874257	4691.91	4830.25	3152.54	3602.1	4761.08	4.01866	851
HSPBAP1	4501	-0.714835	-2.66015	0.108829	1231.71	1048.93	745.448	611.84	1140.32	2.63362	352
HDAC7	1393	0.572428	2.76247	0.0968381	1544.98	1756.85	2573.67	2335.33	1650.92	-3.52728	5483
LETM2	1784	-0.596709	-2.76226	0.0968381	2919.09	2361.17	1499.22	1900.15	2640.13	1.94856	565
SNCA	3058	1.0379	2.48969	0.131402	185.113	168.347	391.464	327.464	176.73	-4.46807	6185
CDC25A	605	-0.615605	-2.7589	0.0969997	2698.38	2689.23	2078.09	1452.04	2693.8	1.61884	531
SETD1B	4561	0.664849	2.70795	0.102948	1480.91	1014.4	1744.93	2020.8	1247.65	-1.49904	5716
PHF5A	2378	1.1029	2.45748	0.136331	142.395	138.131	291.516	310.229	140.263	-15.8305	6235
GPX4	1279	-0.901972	-2.67939	0.106006	1174.76	2261.89	645.499	1258.15	1718.32	0.901939	172
PHF5A	2376	0.986386	2.62057	0.113935	854.369	341.01	1203.54	788.498	597.689	-0.823463	6148
SIAH1	2926	0.979669	2.51087	0.128376	192.233	276.261	395.629	560.135	234.247	-2.13116	6142
BRPF3	3996	0.758802	2.60642	0.11541	434.304	587.055	866.218	878.981	510.679	-2.73296	5864
CUL4A	3736	0.669086	2.66063	0.108828	747.573	923.748	1315.99	1344.32	835.66	-3.40399	5724
PIK3CD	4067	0.566783	2.75554	0.0974412	1594.82	2037.43	2636.14	2766.21	1816.12	-2.48234	5468
ACTL6B	10	0.743735	2.60592	0.115422	469.903	561.155	891.205	844.512	515.529	-4.22847	5843
HSPA9	4059	-0.750685	-2.62881	0.113316	1331.39	871.949	599.69	620.458	1101.67	1.8177	297
DUSP6	5438	0.90985	2.57128	0.119281	263.43	548.206	707.967	822.968	405.818	-1.3674	6066
RNF20	2813	0.501546	2.79513	0.093114	2705.5	2628.8	3598.14	3869.24	2667.15	-7.07938	5310
CCNG1	5257	-0.517979	-2.77825	0.0954389	3303.56	3306.5	2182.2	2391.35	3305.03	6.71835	770
PRMT7	2607	-0.65673	-2.66144	0.108754	1530.74	1303.61	878.712	874.673	1417.18	3.81291	448
CREM	856	0.695577	2.63297	0.11283	612.297	755.401	1078.61	1146.12	683.849	-3.50302	5773
HDGFRP3	5622	-0.616669	-2.68143	0.105954	1730.1	1726.63	1057.79	1176.28	1728.36	6.6811	529
BRD9	400	0.605646	2.68778	0.104938	1210.36	1174.11	1786.58	1801.05	1192.23	-13.7232	5560
SIAH1	2922	1.12965	2.45232	0.137307	177.993	138.131	249.871	448.108	158.062	-1.71242	6253
DNMT3A	990	-0.740099	-2.63835	0.112207	954.045	1553.97	707.967	792.807	1254.01	1.38851	316
BAP1	3783	-0.625692	-2.68292	0.105764	1929.45	1666.2	1053.62	1232.3	1797.82	2.972	511
ERCC2	1158	1.14762	2.46622	0.135301	291.909	120.864	320.667	448.108	206.387	-1.05506	6263
DCC	912	0.521853	2.77328	0.0956989	2605.82	2244.62	3473.2	3326.34	2425.22	-2.88979	5367
ATF6	5031	0.815673	2.60393	0.115674	498.382	630.221	757.941	1322.78	564.301	-1.42455	5935
BRD8	394	-0.882872	-2.55586	0.121109	719.094	746.768	291.516	534.283	732.931	1.46425	187
CDC34	621	-0.687248	-2.63234	0.11283	1089.32	1428.79	728.79	840.203	1259.05	2.244	391
TDRKH	3256	0.765393	2.61861	0.114101	754.692	617.271	1411.77	904.834	685.982	-1.42701	5875
TDRD3	3229	0.659127	2.66271	0.108754	1245.95	910.798	1703.29	1568.38	1078.38	-1.8194	5703
CDK8	3491	0.512308	2.80798	0.0913777	4036.89	3047.51	4914.12	4821.47	3542.2	-1.62014	5349
CKS2	837	0.754972	2.64643	0.111168	754.692	1035.98	1915.68	1189.21	895.336	-1.32592	5859
PHC3	6121	-0.614651	-2.67834	0.106128	1865.37	1903.61	1340.97	1107.34	1884.49	2.90155	536
BAG5	5055	-0.888549	-2.61265	0.114913	918.446	1471.95	453.932	922.069	1195.2	0.982926	182
TGFB1	3272	0.80979	2.61439	0.114723	462.783	923.748	1274.34	1137.51	693.266	-1.26892	5926
CKS2	838	-0.699982	-2.61102	0.115185	1117.8	1092.09	591.361	762.646	1104.95	2.87585	372
CHAF1A	4307	0.509533	2.7675	0.09642	2491.91	2585.63	3335.77	3860.62	2538.77	-3.80315	5334
CUL2	872	0.795124	2.55156	0.121839	505.501	371.226	695.473	754.028	438.364	-2.24879	5908
PAXIP1	2241	-0.545738	-2.74713	0.0983221	3310.68	3060.45	1903.18	2417.2	3185.57	2.2709	693
KMT2E	4913	0.586002	2.69182	0.104508	1310.03	1523.75	2228.01	2025.1	1416.89	-3.29787	5515
PRDM4	2517	0.529178	2.73802	0.0996416	2107.44	2020.16	3056.75	2822.22	2063.8	-4.65054	5383
HR	1445	0.510419	2.75372	0.097594	2271.2	2434.55	3385.75	3283.25	2352.87	-6.76879	5338
PRDM11	4766	-0.690791	-2.63085	0.113019	1381.23	1402.89	1011.98	719.558	1392.06	1.90098	382
MAPK3	1919	0.570558	2.71204	0.102613	1851.13	1553.97	2277.99	2654.18	1702.55	-2.33055	5475
PAWR	2232	-0.725506	-2.5756	0.119218	818.77	958.281	553.88	521.357	888.525	4.23093	340
RAD23B	2699	-0.534273	-2.76367	0.0967664	4286.08	3319.45	2390.43	2680.03	3802.77	1.93951	723
SIRT3	2951	0.602903	2.68956	0.104727	1324.27	1571.24	2457.06	1964.78	1447.75	-2.1104	5553
KAT2B	1678	0.842588	2.56455	0.120266	377.346	604.321	707.967	1120.27	490.834	-1.40351	5980
ING2	3940	0.596031	2.71198	0.102613	2071.84	1471.95	2402.92	2684.34	1771.9	-1.48501	5539
CCNG2	584	0.741804	2.57574	0.119218	548.22	565.472	1074.44	797.116	556.846	-2.31361	5838
E2F4	1049	0.537609	2.742	0.0990432	2456.31	2084.91	3444.05	2990.26	2270.61	-2.15175	5404
NCOA3	2125	0.722853	2.62502	0.113544	932.686	828.783	1786.58	1137.51	880.735	-1.43266	5811
KAT6B	5810	-0.662204	-2.60981	0.115332	1310.03	1178.43	791.257	749.72	1244.23	4.84081	441
SETD1B	2856	-0.644066	-2.62397	0.113571	1381.23	1424.47	824.573	960.847	1402.85	4.57351	466
PTGS2	2652	-0.559204	-2.76043	0.0969011	3360.52	4541.04	2998.45	2391.35	3950.78	1.37726	661
BAG6	4861	-0.582422	-2.69929	0.103939	2221.36	2671.96	1457.58	1835.52	2446.66	1.99734	600
SGK1	2896	-0.566733	-2.70547	0.103313	2392.23	2710.81	1882.36	1568.38	2551.52	2.37102	640
TRADD	3320	0.712104	2.61441	0.114723	968.284	699.286	1124.42	1516.67	833.785	-1.51168	5792
CSTL1	5352	-0.855163	-2.52929	0.12522	555.34	928.065	474.754	357.625	741.702	1.32574	210
TDRD3	4304	-0.509805	-2.77665	0.0954761	5183.17	4066.22	2969.3	3326.34	4624.69	1.9239	793
PHF14	2336	-0.740439	-2.55351	0.12147	747.573	923.748	483.083	521.357	835.66	3.37042	315
BTK	425	0.615465	2.64559	0.111216	1210.36	1074.83	1807.4	1633.01	1142.59	-3.36552	5592
IFNA14	4795	0.546937	2.72016	0.101888	2221.36	1830.23	3002.61	2740.35	2025.79	-2.20938	5426
ATAT1	5019	0.53657	2.73286	0.100479	2100.32	2356.85	2890.17	3602.1	2228.59	-2.35538	5398
CCNG1	581	-0.681326	-2.59344	0.11698	1117.8	1169.79	774.599	646.31	1143.8	3.32798	403
CDK2	634	0.954687	2.45789	0.136331	284.79	215.829	562.209	383.477	250.309	-1.81251	6113
SHPRH	2916	2.6797	2.44588	0.138188	0	8.63316	37.4806	43.0873	4.31658	-2.47125	6497
DGKB	933	-0.579076	-2.67244	0.106985	2050.48	2197.14	1503.39	1327.09	2123.81	3.69147	610
CCNB2	5238	-0.613805	-2.63433	0.112695	1594.82	1670.52	1078.61	1038.4	1632.67	9.28762	539
PIK3C2G	2410	-0.715341	-2.60537	0.115444	1416.83	1230.23	637.17	973.774	1323.53	1.64829	350
GPX4	1282	-0.791575	-2.58391	0.118476	1110.68	1117.99	845.396	478.269	1114.34	1.33292	264
BCL2L11	5091	0.516858	2.72814	0.100829	2128.8	2305.05	3269.14	3050.58	2216.93	-4.70014	5357
TCEA1	6497	-0.498688	-2.75838	0.0970019	4456.96	3854.71	2711.1	3050.58	4155.83	2.70355	815
IFNA8	1546	-0.694484	-2.57756	0.119218	932.686	1212.96	641.335	689.397	1072.82	2.53792	378
RB1	2727	-2.38813	-2.3889	0.146295	49.8382	47.4824	4.16451	12.9262	48.6603	2.69999	7
PDCD6IP	2286	0.902801	2.44779	0.137962	256.311	241.728	424.78	499.813	249.02	-5.35416	6052
UTY	3423	-0.702738	-2.58583	0.118337	968.284	1411.52	695.473	771.263	1189.9	1.72953	368
CHUK	820	0.895593	2.4954	0.130534	242.071	479.14	703.802	646.31	360.606	-1.44964	6045
BOK	5121	0.511764	2.77144	0.0958429	3645.31	3341.03	5588.77	4291.5	3493.17	-1.65677	5347
ATF7	146	0.946024	2.45714	0.136331	299.029	241.728	387.3	659.236	270.379	-1.59952	6109
HIF1AN	1424	0.724451	2.57348	0.119218	533.98	802.884	1020.31	1210.75	668.432	-1.79423	5813
NEDD8	2135	-0.684392	-2.62333	0.113571	2036.25	1450.37	1195.21	896.216	1743.31	1.51637	395
F7	3747	1.5935	2.31657	0.159809	35.5987	51.799	95.7838	202.51	43.6988	-2.04307	6424
CCNE1	5245	-0.703079	-2.69764	0.104034	2363.75	3530.96	1386.78	2387.04	2947.36	0.977742	367
MADD	4543	-0.587531	-2.64486	0.111274	1879.61	2054.69	1211.87	1400.34	1967.15	3.7944	585
MAP3K3	4512	0.692658	2.60728	0.115332	975.404	928.065	1869.87	1232.3	951.734	-1.53725	5766
CDK9	682	2.07355	2.31843	0.159669	49.8382	8.63316	108.277	68.9397	29.2357	-1.11173	6481
ARID4A	86	-0.953665	-2.42844	0.140591	398.705	479.14	270.693	189.584	438.923	2.24761	134
CCNG2	5260	-0.557501	-2.69257	0.104508	2783.82	2766.93	1632.49	2132.82	2775.37	2.18011	666
GULP1	1314	0.671898	2.56393	0.120311	633.657	733.819	1074.44	1107.34	683.738	-5.02936	5729
MRE11A	2051	0.614764	2.60799	0.115332	1075.08	1035.98	1682.46	1516.67	1055.53	-4.61355	5588
PHF1	2309	0.657439	2.57147	0.119281	726.213	781.301	1116.09	1258.15	753.757	-5.44932	5698
RELB	2773	0.668899	2.57438	0.119218	683.495	867.633	1303.49	1171.98	775.564	-2.65117	5723
PHF21B	4031	0.612169	2.62308	0.113571	1089.32	1325.19	1994.8	1701.95	1207.25	-2.42983	5581
PHF12	2320	0.492821	2.71682	0.102232	2563.11	2499.3	3498.19	3541.78	2531.2	-13.0911	5291
DNMT3A	5420	-0.621647	-2.65678	0.109363	2577.35	2197.14	1803.23	1262.46	2387.24	1.53891	522
HSPA1A	5658	-0.839656	-2.45162	0.137359	533.98	556.839	320.667	284.376	545.41	5.92084	222
CASP14	4245	-0.652211	-2.59903	0.116442	1879.61	1351.09	991.154	973.774	1615.35	1.95424	456
BRPF3	417	0.589973	2.62812	0.113364	1310.03	1260.44	1753.26	2085.43	1285.24	-3.485	5529
BRD1	366	-0.670843	-2.56271	0.120474	1110.68	1191.38	782.928	659.236	1151.03	3.3141	422
SUV39H1	4419	-0.520735	-2.71826	0.102038	4172.17	3423.05	2352.95	2809.29	3797.61	2.01551	756
HIF1AN	1423	0.813143	2.49087	0.131402	320.388	505.04	666.322	810.042	412.714	-1.81685	5932
NSD1	2182	-1.22733	-2.38005	0.148085	619.417	254.678	220.719	103.41	437.048	1.13969	53
HIF1AN	1425	0.504244	2.75225	0.0977089	3844.66	3315.13	5572.12	4425.07	3579.9	-1.63348	5319
RBBP5	2735	2.81437	2.38022	0.148085	0	8.63316	108.277	17.2349	4.31658	-1.37927	6498
TRIM28	3915	-0.569096	-2.72305	0.101599	4008.41	4109.38	2186.37	3369.43	4058.9	1.33488	634
KDM5C	1739	0.638634	2.57018	0.119323	897.087	833.1	1399.28	1258.15	865.093	-4.12163	5658
PIK3CD	2425	0.498159	2.73079	0.100479	3602.59	2827.36	4297.78	4494.01	3214.97	-1.82718	5302
FAF1	5494	-0.902036	-2.43635	0.139316	427.184	673.386	249.871	353.316	550.285	1.49529	171
MPHOSPH8	5985	0.44057	2.76506	0.0966523	4478.32	4372.7	5742.86	6139.94	4425.51	-7.00407	5141
RAD50	2700	0.589601	2.63809	0.112207	1267.31	1705.05	2361.28	2128.51	1486.18	-1.97192	5526
SMARCA5	2998	0.78729	2.50467	0.129163	655.016	388.492	820.409	822.968	521.754	-1.31212	5898
MYBL2	3988	0.635914	2.57471	0.119218	1032.36	876.266	1332.64	1577	954.314	-2.6182	5646
NFKB1	2139	-0.518134	-2.71103	0.102613	3915.86	4096.43	3156.7	2438.74	4006.15	1.82886	768
NFKB2	2147	-0.491647	-2.7096	0.102809	3595.47	4238.88	2844.36	2714.5	3917.17	2.81535	838
TRIM24	6617	-0.626972	-2.57019	0.119323	1523.62	1342.46	912.028	904.834	1433.04	4.48088	509
SMARCC2	3868	0.577323	2.60721	0.115332	1224.59	1325.19	1861.54	1926	1274.89	-8.26229	5502
SMARCC1	3001	0.637062	2.58459	0.118421	897.087	1230.23	1545.03	1766.58	1063.66	-2.0057	5653
CNR2	3801	0.623579	2.60026	0.116386	1210.36	1221.59	2165.55	1589.92	1215.97	-1.87546	5615
AKAP1	4969	0.629694	2.59177	0.117148	1110.68	1182.74	2048.94	1516.67	1146.71	-1.93399	5625
MSH6	4319	-0.750622	-2.55988	0.12066	1395.47	1489.22	1141.08	633.384	1442.34	1.2088	298
MAP4K5	1896	0.871679	2.40287	0.144271	291.909	241.728	470.59	478.269	266.819	-4.07485	6011
ATF6	3910	-0.70923	-2.49974	0.129947	804.53	962.597	503.906	581.679	883.564	3.21452	358
ATF3	132	0.569352	2.64327	0.111524	1666.02	1808.65	2940.15	2240.54	1737.33	-1.90755	5473
SMARCD1	3009	0.524552	2.6929	0.104508	2997.41	2352.54	4002.1	3451.29	2674.97	-1.61762	5371
NCOR1	6022	-0.770489	-2.48933	0.131402	655.016	1057.56	466.425	547.209	856.289	1.42207	285
LITAF	1785	0.61863	2.57341	0.119218	1082.2	1023.03	1428.43	1783.82	1052.61	-2.77686	5603
CHAF1A	4309	-1.03807	-2.34448	0.154643	320.388	353.96	129.1	206.819	337.174	2.19393	102
KDM6A	5863	-0.867335	-2.42655	0.140898	704.854	496.407	258.2	370.551	600.63	1.80618	197
HSPA5	4593	-0.640149	-2.60833	0.115332	1666.02	2598.58	1236.86	1508.06	2132.3	1.23995	476
SMARCC2	3008	0.694839	2.5117	0.128272	690.615	552.522	1028.63	917.76	621.568	-2.42273	5771
CREBBP	855	-0.590147	-2.60789	0.115332	2321.03	1981.31	1228.53	1581.3	2151.17	2.05177	583
SGK1	4453	-0.583778	-2.59678	0.116617	1943.69	2007.21	1174.39	1456.35	1975.45	2.85312	598
SCML4	2850	0.681093	2.53894	0.123672	647.896	971.23	1236.86	1365.87	809.563	-1.77389	5752
CCNB2	561	0.626952	2.58335	0.118504	1046.6	1351.09	1611.67	2128.51	1198.85	-1.7888	5621
E2F4	5445	0.86638	2.39872	0.145308	227.832	332.377	508.07	529.974	280.104	-2.50998	6007
ASH1L	98	0.587441	2.57532	0.119218	1167.64	1161.16	1786.58	1680.41	1164.4	-7.21766	5516
GULP1	1315	-0.523956	-2.65757	0.109292	3467.31	2810.09	2040.61	2184.53	3138.7	2.37489	749
UTY	3422	-0.714596	-2.54044	0.123413	1281.55	1463.32	1057.79	654.927	1372.44	1.35519	354
HDAC1	1346	-0.53941	-2.64804	0.110983	3125.57	2728.08	2157.22	1788.12	2926.82	2.17684	707
UTY	3421	0.760346	2.44728	0.137962	441.424	384.176	712.131	654.927	412.8	-3.97999	5865
RNF17	4300	-0.526732	-2.64627	0.111168	2755.34	2961.17	1799.07	2167.29	2858.26	2.82177	740
HSP90AA1	1457	0.495732	2.71238	0.102613	3018.77	4014.42	5188.98	4713.75	3516.59	-1.72188	5300
SOD1	4157	-0.821216	-2.46868	0.13497	875.728	815.834	628.841	349.007	845.781	1.34698	234
DAPK3	905	0.533971	2.62721	0.113364	1872.49	1709.37	2673.62	2421.51	1790.93	-3.30966	5391
MAP4K3	1883	-0.476356	-2.68724	0.104949	4286.08	3923.77	2773.56	3033.35	4104.93	3.86336	894
HSPA8	5672	-0.664379	-2.54041	0.123413	1459.55	1467.64	749.612	1115.96	1463.59	1.70935	438
MAP3K6	5921	-0.485156	-2.68107	0.105954	4364.4	3720.89	2736.08	2904.09	4042.65	2.79764	857
CLOCK	5339	0.478795	2.67436	0.106676	2591.58	2831.68	3752.22	3770.14	2711.63	-6.09864	5250
FXR2	1260	-0.665344	-2.50717	0.128894	1139.16	1113.68	620.512	792.807	1126.42	2.84357	434
HSPA2	1482	-0.657894	-2.5168	0.127297	1445.31	1117.99	828.738	736.793	1281.65	2.25017	447
LITAF	5905	0.587992	2.5733	0.119218	1153.4	1441.74	1807.4	2106.97	1297.57	-2.37809	5520
FADD	4727	-0.535568	-2.61355	0.114812	2776.7	2361.17	1678.3	1770.89	2568.93	3.0813	715
RIPK1	6296	0.57174	2.59796	0.116537	1416.83	1674.83	2561.17	2059.57	1545.83	-2.05324	5479
BAG5	193	0.733822	2.59673	0.116617	1979.29	1126.63	2948.47	1869.99	1552.96	-0.878334	5823
PADI3	4270	0.748795	2.4657	0.135334	484.142	582.738	1099.43	736.793	533.44	-1.67973	5851
RARB	2722	-2.2158	-2.22817	0.179473	56.9579	69.0653	4.16451	30.1611	63.0116	1.31626	9
SMARCA2	6416	-0.630309	-2.59882	0.116442	2157.28	2749.66	1270.18	1990.63	2453.47	1.20189	504
RAD51	6252	-0.494723	-2.63789	0.112207	3146.92	3164.05	2240.51	2193.14	3155.49	12.7212	825
BCL2	5078	-0.992968	-2.36859	0.150885	655.016	435.975	174.909	370.551	545.495	1.22638	118
CGRRF1	749	-0.654059	-2.52221	0.126539	1274.43	1575.55	774.599	1055.64	1424.99	1.75332	452
PRKCA	2547	0.548617	2.6074	0.115332	2007.77	1618.72	2736.08	2399.96	1813.24	-1.88702	5429
FKBP1A	1210	0.903781	2.34674	0.154568	220.712	254.678	528.893	379.168	237.695	-2.44383	6054
TP53BP1	6595	0.614213	2.56	0.12066	1039.48	1541.02	2015.62	1930.31	1290.25	-1.65739	5585
AIF1L	29	-0.576868	-2.57163	0.119281	1929.45	2305.05	1266.01	1589.92	2117.25	2.03491	616
EPC2	1122	0.960169	2.45133	0.137359	833.009	310.794	712.131	1128.89	571.902	-0.744576	6121
AFF4	19	-0.485357	-2.67512	0.106615	4869.9	4316.58	2881.84	3593.48	4593.24	2.00551	856
ELP4	1097	-0.614065	-2.54633	0.122591	1708.74	1929.51	1007.81	1391.72	1819.12	1.81716	538
CDK2	638	-0.679078	-2.48836	0.131402	1310.03	1057.56	816.244	624.766	1183.8	1.91378	404
NFATC1	2138	0.590695	2.57773	0.119218	1658.9	1381.31	2561.17	1930.31	1520.1	-1.55958	5531
KAT5	3984	0.520482	2.61847	0.114101	1922.33	2248.94	3219.17	2779.13	2085.63	-2.40981	5363
DPY30	1025	0.575156	2.54967	0.121883	1253.07	1277.71	2007.29	1740.73	1265.39	-3.54811	5492
NME3	2159	-0.524257	-2.59209	0.117148	2577.35	2434.55	1653.31	1779.51	2505.95	5.87108	747
JMJD1C	1639	-1.01838	-2.31941	0.159494	370.226	457.557	141.593	297.303	413.892	1.29728	109
UBE2O	3378	-0.784448	-2.40426	0.143989	541.1	841.733	403.958	405.021	691.417	1.65973	271
CHUK	819	-0.48095	-2.67997	0.105985	4385.76	5758.32	3748.06	3503	5072.04	1.63637	872
PARP1	3789	-0.529935	-2.63457	0.112695	4079.61	3133.84	2169.71	2662.8	3606.72	1.64595	736
PRRG1	2625	-0.425391	-2.69994	0.103904	6130.09	6237.46	4476.85	4649.12	6183.78	18.6974	1080
MPO	2047	0.672373	2.4564	0.136422	647.896	574.105	887.041	1025.48	611.001	-3.4726	5730
BNIP1	321	-0.473678	-2.64871	0.110938	3873.14	4217.3	2702.77	3106.6	4045.22	3.18755	904
PRMT3	2597	0.55465	2.55641	0.12108	1395.47	1459	1919.84	2262.08	1427.24	-3.62646	5439
BIK	4086	-0.64179	-2.46736	0.135105	1053.72	1109.36	682.98	693.706	1081.54	15.8554	472
BPTF	347	-0.57372	-2.54225	0.123381	1950.81	1942.46	1415.93	1180.59	1946.63	2.8458	625
KANSL1	5789	0.987618	2.27995	0.168369	135.275	215.829	391.464	323.155	175.552	-2.12353	6150
KDM6B	5865	0.636332	2.48618	0.13163	882.848	846.05	1153.57	1529.6	864.449	-2.28541	5648
BNIP1	318	0.680693	2.43582	0.139316	505.501	621.587	903.699	913.451	563.544	-3.5953	5751
BCL7B	277	-0.53064	-2.59338	0.11698	2840.78	2892.11	2207.19	1749.35	2866.44	2.09151	733
PARP2	2224	-0.643728	-2.48391	0.131919	1473.79	1212.96	928.686	749.72	1343.37	2.1136	468
SETD1A	4432	-0.65813	-2.45995	0.136266	975.404	1208.64	637.17	754.028	1092.02	2.45864	445
LETM1	4281	0.556937	2.57475	0.119218	1566.34	1920.88	2253	2938.56	1743.61	-1.81199	5443
ATAD2B	5011	-0.510725	-2.62566	0.113544	4115.21	3539.6	2302.97	2990.26	3827.4	1.76059	790
STK3	6480	0.543371	2.56017	0.12066	1438.19	1769.8	2423.75	2262.08	1603.99	-2.60013	5419
MINA	4351	-0.653507	-2.49795	0.130302	1552.1	1605.77	799.586	1240.92	1578.94	1.50706	454
RNF217	2814	0.867536	2.30684	0.162174	256.311	224.462	437.274	422.256	240.386	-5.30649	6008
MAPK8	3508	0.717537	2.44389	0.138458	726.213	552.522	1207.71	840.203	639.368	-1.40675	5805
CHEK1	805	0.606381	2.49589	0.130514	918.446	1113.68	1428.43	1671.79	1016.06	-2.67277	5561
CAMKK2	4473	-0.453163	-2.64069	0.111998	4321.68	4320.9	3098.4	3149.68	4321.29	39.8983	960
CAPN6	3594	0.684184	2.42556	0.141063	541.1	574.105	978.66	814.35	557.603	-3.29868	5755
MADD	1794	0.635223	2.46739	0.135105	761.812	824.467	1349.3	1115.96	793.139	-2.90817	5641
SIRT4	2953	-0.708146	-2.41521	0.142645	996.763	742.452	491.412	521.357	869.608	2.38044	360
PRKAA1	2535	0.697345	2.47843	0.132927	633.657	1117.99	1357.63	1460.66	875.825	-1.32696	5776
NAP1L2	4405	-0.516175	-2.56675	0.119849	2527.51	2482.03	1682.46	1779.51	2504.77	10.3329	773
DNMT3A	991	-0.454813	-2.64003	0.112042	4200.65	4536.73	3073.41	3266.02	4368.69	5.53423	954
CHAF1B	4311	-0.503715	-2.58243	0.118512	2862.13	2779.88	2028.12	1900.15	2821.01	5.48719	801
CCNH	5264	-0.516507	-2.5698	0.119323	2413.59	2766.93	1819.89	1796.74	2590.26	3.81938	772
DDX41	922	0.6739	2.43274	0.139947	633.657	582.738	849.56	1072.87	608.197	-2.73931	5737
PRKCD	2556	0.647	2.55733	0.120964	2128.8	1273.39	2790.22	2141.44	1701.1	-0.960277	5682
RAD9A	2706	0.691149	2.4478	0.137962	818.77	600.005	1253.52	952.23	709.387	-1.47109	5763
PTEN	2639	-0.567209	-2.51045	0.128378	1794.17	1808.65	1249.35	1159.05	1801.41	6.0948	638
CSTL1	861	-0.690721	-2.40433	0.143989	768.932	867.633	491.412	521.357	818.282	5.70531	383
SIRT1	2942	0.660534	2.45939	0.136266	889.967	707.919	1390.95	1072.87	798.943	-1.69754	5707
ASH2L	4995	0.528965	2.55046	0.121883	1623.3	1670.52	2186.37	2546.46	1646.91	-3.80381	5382
PKN1	2439	0.602447	2.47389	0.133694	975.404	880.582	1357.63	1413.26	927.993	-4.97423	5549
SP110	3091	0.563509	2.54085	0.123413	1559.22	1506.49	2548.68	1960.47	1532.85	-1.93419	5459
HSPBAP1	1502	-0.621743	-2.46391	0.135704	1288.67	1329.51	757.941	939.304	1309.09	3.05618	521
CASP9	490	-0.720017	-2.39846	0.145308	968.284	725.185	533.057	448.108	846.735	2.10523	345
PCMT1	2277	0.562192	2.55034	0.121883	1459.55	1894.98	2198.86	2813.6	1677.26	-1.7155	5455
RIPK3	2799	-0.891243	-2.34147	0.154869	405.825	863.316	295.68	392.095	634.571	0.979158	180
BAG1	5044	0.605179	2.48334	0.13196	904.207	1208.64	1615.83	1594.23	1056.42	-2.21409	5558
SMYD4	3051	0.503799	2.57486	0.119218	2050.48	2141.02	3173.36	2744.66	2095.75	-3.02089	5318
MSL3	4535	-0.746293	-2.44052	0.138816	1110.68	1269.07	949.509	525.665	1189.88	1.1646	303
SMARCD3	4493	-0.588249	-2.4855	0.13163	1687.38	1631.67	1186.89	999.626	1659.52	3.0109	584
CBX3	513	-0.443607	-2.66265	0.108754	6941.74	5659.04	4439.37	4575.87	6300.39	2.10044	1000
AIF1L	4964	0.572121	2.49751	0.13031	1217.48	1230.23	1636.65	1990.63	1223.85	-3.13372	5481
BRDT	406	0.71056	2.40794	0.143622	448.544	716.552	916.193	1008.24	582.548	-1.64327	5790
HDAC2	3661	-0.522043	-2.56013	0.12066	3146.92	2581.31	2048.94	1818.29	2864.12	2.15616	754
DGKG	937	2.32148	2.13864	0.196922	0	25.8995	49.9741	60.3223	12.9497	-1.20186	6493
PSIP1	2632	0.530943	2.53565	0.124378	1594.82	1726.63	2582	2210.38	1660.73	-2.85922	5386
HSPA4	3704	0.55442	2.54469	0.122888	2036.25	1584.18	2831.87	2305.17	1810.21	-1.48778	5438
HSP90B1	5653	0.544014	2.54968	0.121883	2185.76	1623.03	2790.22	2516.3	1904.4	-1.49648	5420
AGTR2	3545	-0.446931	-2.63058	0.113019	5368.28	4735.29	3477.37	3795.99	5051.79	2.92437	985
ASH1L	95	0.551868	2.50137	0.129742	1459.55	1273.39	1890.69	2033.72	1366.47	-3.32565	5432
TGFB1	6558	0.642931	2.42182	0.141668	662.136	746.768	1203.54	1003.93	704.452	-2.85989	5668
TRIM33	3350	0.97551	2.22171	0.180628	142.395	185.613	378.971	284.376	164.004	-2.56614	6138
GADD45B	5548	-0.509407	-2.55742	0.120964	3040.13	2952.54	1853.21	2331.02	2996.33	2.32498	794
TCF19	6501	0.616477	2.50075	0.129795	1708.74	1139.58	2290.48	1844.14	1424.16	-1.17429	5596
DUSP7	1042	-0.800804	-2.39562	0.145324	740.453	1264.76	437.274	762.646	1002.61	0.955299	253
MLLT6	3962	0.640225	2.409	0.143518	662.136	682.02	953.673	1137.51	672.078	-3.9283	5664
BAK1	195	0.616981	2.4307	0.14029	840.129	794.251	1328.48	1150.43	817.19	-3.43145	5597
GNPTG	1271	0.658835	2.51417	0.12775	2093.2	1161.16	2582	2089.74	1627.18	-0.898264	5702
FKBP1A	1212	0.792836	2.35052	0.154259	348.867	526.623	953.673	616.149	437.745	-1.38204	5903
PRKCH	3718	-0.622189	-2.41623	0.142578	1217.48	1087.78	724.625	741.102	1152.63	5.0172	518
EGFR	1068	0.793357	2.2948	0.164849	299.029	323.743	474.754	616.149	311.386	-3.13292	5904
BOP1	340	0.680358	2.38233	0.147753	519.741	621.587	803.751	1051.33	570.664	-2.29222	5749
YWHAZ	6681	0.922176	2.30325	0.162851	192.233	474.824	549.716	710.941	333.528	-1.13015	6081
CASP8	487	0.660385	2.39616	0.145324	662.136	647.487	1174.39	891.908	654.811	-2.19097	5706
PRDM11	6160	0.588168	2.53221	0.124608	2377.99	1532.39	3019.27	2477.52	1955.19	-1.0456	5522
JMJD4	4361	-0.491781	-2.5337	0.124567	2783.82	2814.41	1907.35	2038.03	2799.11	9.6789	836
UBE2B	3365	-0.963584	-2.2812	0.168102	541.1	569.789	437.274	180.967	555.444	1.0574	131
BRE	4110	0.635537	2.44367	0.138458	1032.36	997.13	1894.85	1279.69	1014.75	-1.50214	5642
PRDM4	6176	0.460999	2.57131	0.119281	2762.46	2680.6	3560.66	3847.7	2721.53	-6.08091	5204
TNFRSF11A	6577	-0.597419	-2.44313	0.138458	1794.17	1385.62	1011.98	1016.86	1589.9	2.26037	564
GPX1	1275	-0.5581	-2.52082	0.126707	2833.66	2551.1	1490.9	2154.37	2692.38	1.51314	664
SNX27	3071	0.695048	2.34549	0.154643	455.663	500.723	703.802	853.129	478.193	-3.59178	5772
TCF20	3209	-0.595555	-2.43143	0.140199	1338.51	1575.55	1020.31	904.834	1457.03	2.80303	571
CHD1	767	-0.511812	-2.55457	0.121317	3823.3	3151.1	2644.46	2128.51	3487.2	1.69119	787
CHAF1A	755	0.716037	2.3942	0.145324	491.262	910.798	1116.09	1180.59	701.03	-1.28185	5799
IFNA7	5734	-1.77247	-2.09525	0.207622	284.79	129.497	16.658	146.497	207.143	0.832315	16
PIK3CD	4458	0.76406	2.35418	0.153609	355.987	694.969	870.383	917.76	525.478	-1.28204	5873
LETM2	5896	-0.545281	-2.5056	0.129163	2413.59	2564.05	1449.25	1986.33	2488.82	1.74384	695
ATF1	3826	-0.623519	-2.3945	0.145324	1231.71	1057.56	745.448	702.323	1144.64	3.48989	514
MBD3	3904	-0.625674	-2.40987	0.143492	1260.19	1333.82	716.296	973.774	1297.01	2.07175	512
PIK3CD	2427	0.575448	2.52248	0.126539	2392.23	1666.2	3277.47	2486.14	2029.22	-1.0942	5494
SP140L	4026	-0.734414	-2.30276	0.162889	605.178	682.02	416.451	357.625	643.599	3.55566	321
MAP2K6	1820	0.441333	2.57639	0.119218	3260.84	3228.8	4206.16	4519.86	3244.82	-7.26722	5144
UBE2E1	6627	0.451856	2.56239	0.120474	2790.94	2987.07	3823.02	4037.28	2889.01	-6.56577	5172
JMJD6	1646	0.972321	2.24777	0.174692	263.43	254.678	320.667	797.116	259.054	-1.06584	6136
FOXM1	1249	0.635895	2.41244	0.143034	733.333	1096.41	1507.55	1335.71	914.872	-1.60137	5645
PCNA	3633	-1.77933	-2.05038	0.217308	135.275	43.1658	16.658	21.5437	89.2204	1.61686	15
BRD9	399	0.746604	2.4206	0.141791	1245.95	733.819	1982.31	1189.21	989.886	-0.903192	5848
ATF1	4641	0.52656	2.48837	0.131402	1445.31	1804.33	2369.61	2322.41	1624.82	-2.53572	5376
JADE2	4920	-0.524618	-2.52013	0.126775	3602.59	2594.26	1998.97	2094.04	3098.43	1.62767	746
CDK6	661	0.547107	2.45978	0.136266	1537.86	1256.12	1948.99	2016.49	1396.99	-2.40032	5427
LBR	1776	-0.429606	-2.5846	0.118421	5119.09	4869.1	3577.32	3739.98	4994.1	6.35376	1063
AURKB	178	1.14943	2.40786	0.143622	1758.58	379.859	2094.75	1258.15	1069.22	-0.602814	6264
HSPA2	5667	-0.506815	-2.50853	0.12876	3068.61	2689.23	2144.72	1822.59	2878.92	2.24646	796
BNIP1	320	-0.499996	-2.5944	0.11698	5297.09	6177.03	3331.61	4907.65	5737.06	1.20064	810
INO80	1597	-0.593319	-2.46293	0.135859	2620.06	1821.6	1557.53	1245.22	2220.83	1.4009	574
ING1	5758	0.620482	2.39549	0.145324	946.925	811.517	1499.22	1163.36	879.221	-1.86614	5609
MSH6	2056	0.573804	2.44984	0.137656	1260.19	1424.47	1694.96	2348.26	1342.33	-1.75101	5487
SGK1	2899	-0.478152	-2.5155	0.12752	2890.61	3250.38	2173.88	2223.31	3070.5	4.29548	885
ATR	160	0.587759	2.44041	0.138816	1103.56	1441.74	1661.64	2206.07	1272.65	-1.63176	5519
CAMKK1	5163	-0.928942	-2.16256	0.191473	291.909	345.326	162.416	172.349	318.618	5.63973	150
BRE	5136	-0.531221	-2.45821	0.136331	1922.33	2305.05	1440.92	1482.2	2113.69	2.94817	731
CBX7	530	-0.553223	-2.42747	0.140751	1794.17	1743.9	1116.09	1271.08	1769.04	4.53782	679
MASP1	1949	0.542659	2.48794	0.131402	2200	1545.34	2636.14	2524.92	1872.67	-1.32191	5416
KDM8	5876	-0.51243	-2.47637	0.133363	2463.43	2391.39	1545.03	1826.9	2427.41	3.23876	784
HMOX2	1443	-0.460537	-2.53319	0.124567	3438.83	3850.39	2544.52	2736.05	3644.61	3.79053	939
AATF	2	-1.22257	-2.26657	0.17124	662.136	764.035	137.429	680.78	713.085	0.743568	56
BAG6	4865	0.637462	2.36432	0.151592	605.178	846.05	1161.9	1107.34	725.614	-2.02102	5655
JMJD8	1659	0.519795	2.50501	0.129163	1758.58	2499.3	3069.24	3059.2	2128.94	-1.61426	5360
CFLAR	747	-0.501213	-2.48583	0.13163	2392.23	2861.89	1832.39	1882.92	2627.06	2.79962	805
USP51	3416	0.434926	2.56673	0.119849	3659.55	3647.51	5172.32	4618.96	3653.53	-3.25894	5126
HDGFRP3	5624	0.69448	2.3194	0.159494	612.297	457.557	920.357	741.102	534.927	-1.67307	5769
CGRRF1	751	-0.578878	-2.49029	0.131402	3061.49	2736.71	2365.44	1520.98	2899.1	1.23236	611
DNMT1	984	0.593649	2.4432	0.138458	1601.94	1230.23	2415.42	1749.35	1416.08	-1.264	5535
PCMT1	2279	-0.535308	-2.43706	0.139316	2007.77	2002.89	1261.85	1486.51	2005.33	3.554	718
DDIT3	3768	1.86498	2.01027	0.225366	14.2395	12.9497	33.3161	94.7921	13.5946	-1.80282	6466
NOS2	4532	0.494545	2.47439	0.133694	1787.05	1860.45	2432.07	2680.03	1823.75	-5.70975	5297
KIAA2026	1755	0.487813	2.50404	0.129163	2541.75	2089.22	3264.98	3037.66	2315.49	-2.01832	5273
TDRD7	3245	-0.573158	-2.3909	0.14594	1409.71	1571.24	945.344	1051.33	1490.47	4.19265	627
CHD1	760	0.646983	2.34727	0.154568	811.65	587.055	1091.1	995.317	699.353	-1.68412	5681
STK3	6479	-0.522831	-2.43856	0.139104	1979.29	2128.07	1395.11	1447.73	2053.68	7.85488	752
TDRD5	3235	-0.430877	-2.55738	0.120964	4848.54	4877.74	3723.07	3425.44	4863.14	4.23866	1058
RAD23B	2698	-0.5959	-2.3937	0.145359	1829.77	1381.31	941.18	1111.65	1605.54	1.85667	570
CCNG1	580	0.601419	2.41348	0.142989	1231.71	1178.43	2182.2	1490.82	1205.07	-1.4534	5547
SETD1A	4430	0.661483	2.36775	0.151021	797.411	858.999	1020.31	1671.79	828.205	-1.36535	5708
UBE2I	3373	0.544328	2.41898	0.141962	1359.87	1230.23	1953.16	1762.27	1295.05	-3.19803	5421
TRIM28	3345	0.452404	2.53508	0.124413	3168.28	3151.1	3877.16	4726.68	3159.69	-2.42676	5174
LUC	100031	-0.496319	-2.51872	0.127023	4214.89	3582.76	2332.13	3119.52	3898.82	1.54934	821
MDM2	2004	-0.615149	-2.37158	0.150175	1217.48	1571.24	1024.47	805.733	1394.36	1.64483	533
BRD4	385	-0.434931	-2.54073	0.123413	4770.22	4411.54	3419.06	3266.02	4590.88	3.99908	1038
GZMH	5585	-0.444697	-2.52191	0.126539	3987.05	3971.25	2977.63	2809.29	3979.15	5.753	998
CAV1	5216	-0.587494	-2.40691	0.143674	2285.44	1553.97	1191.05	1227.99	1919.7	1.54561	586
MAD2L2	5909	0.533588	2.46196	0.13601	2071.84	1640.3	2890.17	2318.1	1856.07	-1.44676	5390
CD38	5275	0.444535	2.51732	0.127271	2847.9	2905.06	3735.57	4032.97	2876.48	-7.18813	5156
E2F5	5447	0.63567	2.34399	0.154664	790.291	720.869	970.331	1374.49	755.58	-1.76408	5644
E2F3	1045	-0.620686	-2.37155	0.150175	1174.76	1787.06	903.699	1016.86	1480.91	1.35998	525
ATF4	140	-0.537906	-2.42322	0.141387	1844.01	2270.52	1490.9	1344.32	2057.27	2.20495	711
FAF1	3649	-0.460453	-2.49682	0.130379	3389	3418.73	2540.35	2361.19	3403.86	5.04772	941
TCF19	3203	0.714245	2.28515	0.167376	384.466	595.688	724.625	913.451	490.077	-1.60366	5796
ERBB2	1128	0.917039	2.16012	0.192	277.67	168.347	312.338	478.269	223.008	-1.26214	6076
PHF20	2351	0.524739	2.44074	0.138816	1559.22	1674.83	2573.67	2081.12	1617.03	-2.2014	5372
EHMT2	5455	0.830326	2.19302	0.186272	327.508	233.095	395.629	564.444	280.302	-1.56767	5961
TRIM66	6621	0.67453	2.32158	0.159156	726.213	591.371	1232.7	840.203	658.792	-1.39364	5738
PRKCG	3542	-0.609921	-2.34805	0.154568	1160.52	1424.47	745.448	960.847	1292.49	1.89126	545
CHD1	766	0.595472	2.34443	0.154643	768.932	910.798	1353.47	1189.21	839.865	-2.80557	5537
JMJD4	1644	0.574032	2.35138	0.154113	918.446	893.532	1295.16	1374.49	905.989	-9.56582	5488
FAF1	1190	0.916492	2.17359	0.189268	363.107	181.296	358.148	564.444	272.202	-0.96481	6073
SCML2	3950	-0.648465	-2.34836	0.154568	1445.31	1290.66	674.651	1085.8	1367.98	1.36153	463
PHF1	2305	-0.435488	-2.53218	0.124608	4805.82	5119.46	3327.44	3994.2	4962.64	2.42269	1034
GTF2F1	3992	2.44099	2.00812	0.225704	0	4.31658	12.4935	47.3961	2.15829	-1.82438	6496
ELP3	1094	1.2266	2.0024	0.227294	71.1974	56.1155	129.1	168.041	63.6565	-3.28107	6310
ERCC3	1161	0.45696	2.47936	0.132791	2385.11	2434.55	3298.29	3261.71	2409.83	-15.4343	5188
BIRC6	4798	0.807284	2.2183	0.18111	256.311	444.608	512.235	754.028	350.459	-1.34267	5922
STAT5A	3125	0.645388	2.35902	0.152623	1317.15	772.668	1461.74	1564.07	1044.91	-1.06892	5674
TDRD12	6522	0.650115	2.35233	0.153939	1025.24	871.949	1836.55	1150.43	948.596	-1.20642	5684
NCOR2	6026	0.830501	2.32204	0.159129	1167.64	440.291	1057.79	1292.62	803.964	-0.701453	5962
IWS1	5775	0.652267	2.312	0.160668	583.819	768.351	1236.86	922.069	676.085	-1.65551	5686
BIRC2	287	-0.498906	-2.48542	0.13163	4150.81	3224.49	2240.51	2826.53	3687.65	1.51398	814
AIRE	33	0.58222	2.39567	0.145324	1053.72	1631.67	1915.68	2102.66	1342.69	-1.42262	5507
BARD1	203	-0.447251	-2.50737	0.128894	4236.24	4364.06	3389.91	2882.54	4300.15	2.43691	982
ING2	3939	-0.557907	-2.35594	0.153387	1509.38	1523.75	1049.46	991.009	1516.57	7.43727	665
MAPK7	1933	-0.638107	-2.31678	0.159809	1153.4	1113.68	853.725	603.223	1133.54	1.72842	486
MAPK7	1937	0.664304	2.2743	0.16998	448.544	617.271	878.712	827.277	532.907	-2.2046	5715
PBRM1	2243	0.446785	2.48823	0.131402	2869.25	2646.06	3710.58	3683.97	2757.66	-4.51149	5160
CD40	592	-0.553862	-2.44712	0.137962	3225.24	2572.68	1570.02	2313.79	2898.96	1.29544	678
CLOCK	844	0.928432	2.21676	0.181385	299.029	392.809	1066.11	413.638	345.919	-0.948026	6088
HDAC6	1386	0.673691	2.28594	0.167293	711.974	492.09	999.483	818.659	602.032	-1.39478	5735
KDM3A	1703	-2.45832	-1.95239	0.239805	42.7184	47.4824	0	34.4699	45.1004	0.839694	6
PML	2465	0.44271	2.49224	0.131247	2805.18	2965.49	3698.09	4106.22	2885.33	-4.44091	5150
CBX7	4590	-0.722378	-2.22672	0.179854	541.1	781.301	378.971	430.873	661.201	1.77871	343
GULP1	1316	-0.545309	-2.45785	0.136331	3524.27	2840.31	1732.44	2568	3182.29	1.2727	694
CDC25B	612	-0.562861	-2.36021	0.152478	1480.91	1774.11	1170.23	1029.79	1627.51	2.4219	653
HSF1	1454	2.2015	1.95045	0.240538	0	17.2663	24.9871	64.631	8.63316	-1.2185	6487
PARP2	2228	0.619152	2.33029	0.157264	704.854	1048.93	1249.35	1452.04	876.891	-1.58787	5605
JARID2	1628	0.740418	2.18588	0.187023	327.508	315.11	508.07	555.827	321.309	-7.94142	5836
LUC	100035	-0.419872	-2.52377	0.126495	5674.43	5071.98	3785.54	4106.22	5373.21	3.03296	1095
MAP4K1	1873	0.582917	2.42095	0.141791	1879.61	1553.97	1978.14	3153.99	1716.79	-1.11451	5510
HSPB1	1498	0.885002	2.14435	0.19534	213.592	263.311	603.854	327.464	238.452	-1.36516	6035
PRKAA2	2539	0.512381	2.39777	0.145324	1381.23	1597.13	2128.07	2115.59	1489.18	-3.82114	5350
LUC	100036	-0.803237	-2.32493	0.158573	946.925	1968.36	599.69	1111.65	1457.64	0.762178	249
CCNA1	5234	-0.733254	-2.24119	0.176062	740.453	776.984	578.867	353.316	758.719	1.40742	323
DNMT3L	999	-0.527034	-2.38431	0.147507	2178.64	1843.18	1324.31	1396.03	2010.91	2.93812	738
PTGS2	4218	-0.669104	-2.29388	0.165028	825.89	1294.97	587.196	762.646	1060.43	1.20293	427
CDK4	642	-0.580882	-2.35361	0.153667	1737.22	1618.72	932.851	1309.85	1677.97	1.72978	603
C14orf169	430	-0.668304	-2.27704	0.169202	733.333	1169.79	595.525	607.531	951.563	1.31607	428
TCF20	3207	-0.544148	-2.39739	0.145324	2641.42	1916.56	1390.95	1594.23	2278.99	1.61592	699
INSR	1605	-0.500381	-2.40908	0.143518	2577.35	2227.36	1595.01	1719.18	2402.35	3.03619	808
GPX4	1281	-0.487414	-2.45559	0.136533	3524.27	3211.54	2656.96	2089.74	3367.9	1.77117	850
CAB39L	4185	-0.454717	-2.50416	0.129163	4179.29	5624.5	3477.37	3658.11	4901.89	1.46099	955
MBD3	1963	0.534294	2.36074	0.152432	1331.39	1174.11	1753.26	1805.36	1252.75	-3.70792	5393
CDKN1A	689	-0.58447	-2.31811	0.159669	1480.91	1230.23	812.08	952.23	1355.57	2.43659	594
ZCWPW1	6686	-0.671433	-2.25693	0.173268	982.524	789.934	453.932	633.384	886.229	1.76146	420
EP300	4164	-0.496446	-2.41174	0.143076	2506.15	2516.57	1599.17	1943.24	2511.36	2.72915	820
CCND1	565	0.698502	2.24901	0.174675	612.297	453.241	982.825	689.397	532.769	-1.32344	5779
TP53BP1	3312	0.597428	2.41227	0.143034	1765.7	1735.27	3398.24	2012.18	1750.48	-1.07273	5541
PAK1	2209	-0.43323	-2.48945	0.131402	4207.77	4791.4	3452.38	3188.46	4499.58	2.71316	1047
ELP4	1099	0.732179	2.24709	0.174699	626.537	444.608	649.664	1094.42	535.572	-1.09146	5820
TDRD7	3246	0.716165	2.21024	0.182848	398.705	440.291	828.738	573.061	419.498	-1.81032	5800
ATF4	137	-0.454994	-2.46066	0.136251	3965.69	3466.21	2777.73	2529.23	3715.95	2.5261	952
BCL2L1	5086	-2.80074	-2.0124	0.225092	7.11974	17.2663	0	0	12.193	4.58886	4
BOP1	343	0.693541	2.21431	0.181885	363.107	513.673	682.98	754.028	438.39	-2.13062	5768
CCND2	571	-0.659142	-2.28577	0.167293	1046.6	1212.96	562.209	909.143	1129.78	1.30455	444
MAPK9	1944	-0.484719	-2.42336	0.141387	2805.18	2943.91	1828.22	2279.32	2874.54	2.26789	858
IFNA4	1536	0.453061	2.43959	0.138932	2328.15	2374.12	3110.89	3274.64	2351.14	-12.4304	5177
PHF11	6126	1.26489	1.95545	0.238836	35.5987	99.2813	141.593	185.276	67.44	-1.40387	6327
CCNB1	558	-1.06351	-2.07463	0.212387	220.712	517.99	116.606	262.833	369.351	0.79828	93
KDM3A	1699	-1.52726	-1.93491	0.243761	92.5566	185.613	20.8226	103.41	139.085	0.853745	25
LITAF	5904	-0.504289	-2.48	0.132728	3695.14	5417.31	2840.2	3606.41	4556.23	1.06336	800
WHSC1	3434	0.739116	2.17395	0.189268	341.747	349.643	670.486	491.196	345.695	-2.21829	5834
CASP14	5193	-0.471585	-2.41882	0.141962	2755.34	2866.21	1899.02	2132.82	2810.77	4.42982	910
CCNG1	582	1.18399	1.96059	0.237339	78.3171	64.7487	120.771	215.437	71.5329	-1.90824	6287
HDAC3	4446	-0.522111	-2.35515	0.15343	1893.85	1899.3	1228.53	1391.72	1896.57	4.72173	753
MBD4	1966	-0.81904	-2.20008	0.184725	911.327	574.105	279.022	538.592	742.716	1.0905	236
NFKB2	3732	-0.578087	-2.31754	0.159734	1452.43	1541.02	1136.91	870.364	1496.72	1.963	615
LBR	1777	0.447213	2.43648	0.139316	2413.59	2486.35	3306.62	3322.03	2449.97	-20.1253	5164
SETMAR	6383	-0.666221	-2.20894	0.183165	669.255	785.618	428.945	491.196	727.436	3.34588	430
PBRM1	2247	-0.745554	-2.18857	0.186772	519.741	815.834	466.425	344.699	667.787	1.24506	304
UBE2B	3364	-0.696723	-2.32629	0.158268	1530.74	1933.83	753.777	1512.37	1732.29	0.925364	374
SP140L	3098	-0.601711	-2.30327	0.162851	1651.78	1225.91	803.751	1029.79	1438.84	1.60268	556
TCF19	3204	0.575585	2.38326	0.147594	2050.48	1346.77	2686.11	2085.43	1698.63	-1.00844	5495
XRCC1	3443	-0.480986	-2.4045	0.143989	2620.06	2840.31	1786.58	2124.21	2730.19	2.70136	871
EED	5452	-0.464923	-2.41885	0.141962	2790.94	3241.75	2198.86	2167.29	3016.34	3.09939	925
CDY1	722	-0.64288	-2.24777	0.174692	932.686	949.648	699.638	508.43	941.167	1.88559	470
BIRC2	288	0.455337	2.43611	0.139316	2555.99	2469.08	3631.45	3184.15	2512.53	-2.85081	5184
JMJD6	5781	-0.862499	-2.24929	0.174675	918.446	1169.79	349.819	952.23	1044.12	0.806501	202
KAT7	5821	0.449372	2.42968	0.140357	2534.63	2378.44	3194.18	3416.83	2456.53	-4.7827	5168
PAF1	3673	0.466988	2.434	0.139706	2798.06	2322.32	3656.44	3235.86	2560.19	-1.81096	5219
PKN1	2436	-0.525448	-2.3369	0.155917	1908.09	1808.65	1182.72	1370.18	1858.37	3.57364	743
CBX4	4564	0.59816	2.30558	0.162341	1018.12	1057.56	1899.02	1279.69	1037.84	-1.42749	5542
TAF1	4480	0.459654	2.40718	0.143674	2050.48	2270.52	2948.47	2977.33	2160.5	-5.0823	5199
CDC25B	611	0.478395	2.38379	0.147549	1794.17	1860.45	2386.27	2680.03	1827.31	-4.60235	5248
MBD2	5940	-0.546163	-2.30056	0.163246	1459.55	1536.7	974.496	1064.26	1498.12	6.49136	691
SOCS2	6440	-0.478997	-2.38079	0.148085	2548.87	2473.4	1694.96	1865.68	2511.13	5.29759	881
NME3	6038	-0.99824	-1.98018	0.232371	242.071	211.512	99.9483	120.645	226.792	4.42418	117
IFNA17	5707	-0.816089	-2.2532	0.17381	662.136	1812.96	603.854	745.411	1237.55	0.672691	238
PHC1	4422	-0.639667	-2.23093	0.178761	840.129	992.813	674.651	512.739	916.471	1.85253	479
GTF2F1	1306	0.714568	2.19166	0.186392	334.628	582.738	720.46	801.424	458.683	-1.42299	5797
F7	4806	-0.693256	-2.24092	0.176062	989.644	1040.3	824.573	469.652	1014.97	1.16986	380
TFDP2	3965	0.622088	2.27156	0.17018	719.094	928.065	1507.55	1068.57	823.579	-1.46188	5612
BNIP3	327	0.551893	2.29885	0.163674	946.925	1178.43	1582.51	1529.6	1062.68	-2.63495	5433
DNMT1	980	0.672413	2.30088	0.163246	1544.98	768.351	1661.64	1633.01	1156.67	-0.840601	5732
USP51	3414	0.966058	1.99197	0.229509	99.6763	164.03	241.542	288.685	131.853	-2.06425	6125
ASXL1	106	0.916822	2.06547	0.214053	334.628	146.764	428.945	340.39	240.696	-0.893343	6074
NOS2	3613	-0.489539	-2.44291	0.138458	5425.24	3733.84	3306.62	2899.78	4579.54	1.25125	845
PCMT1	2275	-0.47549	-2.39457	0.145324	3253.72	2905.06	2373.77	1977.71	3079.39	2.05219	900
AKT1	38	-0.885407	-2.07578	0.212074	370.226	500.723	333.161	168.041	435.475	1.10451	185
BRDT	405	-0.512184	-2.34227	0.154848	2299.68	2110.81	1349.3	1710.57	2205.24	2.12547	785
PSMA1	100012	-1.83739	-1.83227	0.272323	21.3592	69.0653	12.4935	8.61747	45.2122	1.5646	13
WDR5	4355	-0.529863	-2.30567	0.162341	1779.93	1756.85	1307.66	1120.27	1768.39	3.02789	737
BCL2A1	250	-0.79513	-2.08268	0.210328	462.783	440.291	308.174	211.128	451.537	1.99479	261
SETDB1	2887	-0.565688	-2.27395	0.16998	1338.51	1502.17	1057.79	861.747	1420.34	2.23644	644
MCM3	5958	-0.882573	-2.02933	0.220686	263.43	418.708	212.39	163.732	341.069	1.5325	189
LUC	100022	-0.795236	-2.11478	0.202899	605.178	505.04	408.122	232.672	555.109	1.33699	260
MAP4K3	1886	-0.635388	-2.18885	0.186772	897.087	738.135	503.906	512.739	817.611	3.14848	488
ZCWPW2	3464	-0.788373	-2.18601	0.187023	598.058	1139.58	374.806	676.471	868.818	0.805142	268
HSPA9	4060	0.575831	2.34175	0.154869	2050.48	1294.97	2606.98	2055.27	1672.73	-0.952108	5497
IFNA4	5722	0.920553	2.00095	0.227653	185.113	142.447	233.213	383.477	163.78	-1.56416	6080
PRMT6	6218	-0.861142	-2.04478	0.218455	348.867	427.341	279.022	163.732	388.104	1.42391	204
PRF1	3795	-0.46293	-2.39238	0.145625	3018.77	3595.71	2573.67	2231.92	3307.24	1.91398	934
PHRF1	2404	-0.584381	-2.34688	0.154568	2527.51	2529.52	2161.38	1284	2528.51	1.07387	595
KMT2B	4905	-0.499479	-2.316	0.159873	1922.33	2097.86	1386.78	1443.43	2010.09	6.05948	812
NME6	2167	0.50056	2.34616	0.154568	1488.03	1959.73	2327.96	2576.62	1723.88	-1.88715	5306
PLK1	2459	0.493655	2.33692	0.155917	1744.34	1541.02	2394.59	2137.13	1642.68	-2.49323	5293
HSPA1B	5659	0.551665	2.25204	0.174081	861.488	958.281	1340.97	1318.47	909.885	-5.51657	5431
PRKCA	2542	0.706524	2.13081	0.198521	484.142	328.06	657.993	585.988	406.101	-1.50746	5785
ERCC3	4035	-0.442475	-2.40447	0.143989	3688.02	3910.82	3010.94	2559.39	3799.42	2.32219	1004
PHF1	2307	-0.459712	-2.36501	0.151576	2997.41	2827.36	2190.53	1982.02	2912.38	3.38929	943
CRYAB	3631	-1.55905	-1.81911	0.275511	121.036	69.0653	58.3032	12.9262	95.0504	1.05362	24
HSPD1	4056	-0.429485	-2.39616	0.145324	3837.54	3600.03	2727.76	2710.19	3718.78	5.47366	1064
WDR5	4354	-0.493694	-2.33046	0.157264	2577.35	2210.09	1520.05	1805.36	2393.72	2.21922	832
SATB1	2836	0.614603	2.19952	0.184749	541.1	738.135	907.864	1072.87	639.618	-1.92762	5586
TCEA1	6496	0.423874	2.43016	0.140333	3951.45	3466.21	5222.3	4550.02	3708.83	-1.92151	5089
MASP1	5931	-0.789517	-2.07117	0.213141	355.987	647.487	270.693	314.537	501.737	1.15746	267
PRDM15	4592	-0.440905	-2.4154	0.142645	4634.95	4295	2861.02	3666.73	4464.97	1.77602	1013
CBX5	522	0.539408	2.26146	0.172122	968.284	1200.01	1545.03	1602.85	1084.15	-2.69256	5408
CCNH	3981	-0.550911	-2.31512	0.160034	2698.38	1912.24	1295.16	1723.49	2305.31	1.29875	685
FXR2	1259	0.900887	2.10838	0.204774	299.029	384.176	1053.62	392.095	341.602	-0.886419	6049
PIK3CG	2430	0.692195	2.11539	0.202893	462.783	336.693	578.867	650.619	399.738	-1.83435	5765
AURKB	175	0.619984	2.17652	0.189212	647.896	513.673	903.699	818.659	580.785	-2.13166	5608
TRAF6	3335	-0.453437	-2.34852	0.154568	2819.42	2784.19	2028.12	2016.49	2801.81	13.7872	959
TRADD	3323	-0.544883	-2.33228	0.157104	2292.56	2853.26	1432.59	2184.53	2572.91	1.11567	697
CEBPB	736	0.458636	2.35897	0.152623	2420.71	2037.43	3010.94	2947.17	2229.07	-2.28587	5193
KMT2E	4912	0.644165	2.20721	0.183291	526.861	923.748	1091.1	1176.28	725.304	-1.26549	5672
DUSP7	1039	-0.481611	-2.33073	0.157264	2769.58	2318	1836.55	1701.95	2543.79	2.35379	868
POLR2B	4805	0.784935	2.03366	0.220559	299.029	207.196	408.122	413.638	253.112	-1.88369	5895
EP300	1106	0.633611	2.20832	0.183263	697.734	776.984	1432.59	909.143	737.359	-1.31439	5637
RBBP5	2733	1.54162	1.78994	0.283903	14.2395	38.8492	45.8096	142.188	26.5443	-1.17561	6417
RHOA	2780	-0.481178	-2.3451	0.154643	3189.64	2572.68	1828.22	2175.91	2881.16	1.80939	870
IGFBP2	3741	0.709796	2.08107	0.210717	348.867	315.11	478.919	594.605	331.989	-2.95264	5788
CHEK1	809	0.820018	2.05258	0.216652	398.705	198.563	420.616	504.122	298.634	-0.969882	5943
HR	1447	0.48491	2.34625	0.154568	2278.32	1886.35	3119.22	2559.39	2082.33	-1.53865	5265
RNF2	2809	0.460598	2.34294	0.154837	2178.64	1907.93	2756.91	2736.05	2043.28	-2.97678	5203
TRIM28	3343	0.744496	2.10339	0.206062	284.79	466.191	524.728	775.572	375.49	-1.32284	5845
AGTR2	4955	0.537499	2.2609	0.172181	1295.79	1074.83	1811.56	1551.14	1185.31	-1.93915	5403
PCGF6	2270	0.626536	2.1658	0.190652	669.255	487.774	832.902	866.055	578.514	-1.73711	5620
ANXA5	67	0.490452	2.39443	0.145324	3267.96	2784.19	4955.77	3472.84	3026.08	-1.13287	5283
DNASE1L3	5410	-0.70188	-2.08671	0.209484	598.058	552.522	391.464	305.92	575.29	2.53561	370
ERCC2	1157	-0.449868	-2.34668	0.154568	3004.53	2874.84	2032.28	2214.69	2939.69	5.04122	971
P2RX1	4839	-0.694431	-2.12117	0.201315	533.98	871.949	462.261	413.638	702.965	1.25015	379
PTGS1	2648	0.59891	2.20566	0.183644	868.608	690.653	986.989	1322.78	779.63	-1.5317	5543
IFNA2	5714	0.59094	2.17712	0.189212	576.699	669.07	920.357	960.847	622.884	-4.33655	5532
PRRG1	2622	-0.874781	-2.02445	0.221698	626.537	319.427	174.909	288.685	472.982	1.14391	194
UBR7	3390	-2.2648	-1.7582	0.293533	64.0776	30.2161	0	38.7786	47.1469	0.746925	8
TAF3	3199	-0.539946	-2.25339	0.17381	1865.37	1515.12	1211.87	1051.33	1690.25	2.03311	706
DNASE2B	4238	0.621406	2.15768	0.192294	633.657	492.09	795.422	870.364	562.873	-2.08985	5610
PRDM9	2530	0.745292	2.04525	0.218385	327.508	246.045	462.261	456.726	286.777	-2.2907	5847
RPH3A	6327	0.597039	2.18547	0.18703	776.051	595.688	1032.8	960.847	685.87	-1.90036	5540
SETD7	2880	0.813396	2.05988	0.21537	341.747	267.628	366.477	728.176	304.688	-1.06776	5933
TP53	3306	0.561849	2.27193	0.17018	1060.84	1614.4	2165.55	1792.43	1337.62	-1.29453	5454
RAD17	4659	-0.399266	-2.42348	0.141387	5710.03	5499.32	4439.37	3964.03	5604.68	2.86053	1174
WDR82	4378	0.719746	2.06521	0.214053	391.586	280.578	549.716	499.813	336.082	-1.80699	5807
PCGF2	6094	0.643311	2.18793	0.186876	569.579	850.366	1332.64	930.686	709.973	-1.25408	5670
CASP5	5205	0.510481	2.32969	0.157334	2449.19	1687.78	2973.46	2593.86	2068.49	-1.09992	5340
MTA1	2067	0.545218	2.28112	0.168102	1338.51	1536.7	1715.78	2563.7	1437.61	-1.35745	5423
PHF21A	2363	0.506049	2.2819	0.168082	1445.31	1497.85	2315.47	1857.06	1471.58	-2.09039	5325
GADD45A	1265	-0.419079	-2.41321	0.142989	5937.86	4817.3	4056.23	3765.83	5377.58	1.80739	1098
RIPK1	2785	-0.428421	-2.37568	0.149247	3574.11	4264.78	2869.35	2942.86	3919.44	2.43761	1067
SUV39H1	3168	-0.560358	-2.19233	0.186272	1160.52	1113.68	732.954	788.498	1137.1	7.16745	658
GADD45A	1266	0.568858	2.20746	0.183291	740.453	984.18	1340.97	1223.68	862.316	-2.00388	5470
YWHAZ	6680	0.575309	2.2827	0.167938	1082.2	1882.03	2073.93	2331.02	1482.11	-1.13324	5493
CDK8	674	2.41312	1.77547	0.288477	0	0	8.32902	17.2349	0	-2.93442	6495
CCNG1	5255	-0.693006	-2.19489	0.185965	854.369	1722.32	666.322	922.069	1288.34	0.801871	381
TCF19	3205	0.632062	2.15868	0.192061	633.657	582.738	753.777	1141.81	608.197	-1.48656	5633
NCOR1	6021	0.646145	2.1779	0.189158	754.692	643.17	1357.63	835.894	698.931	-1.15541	5677
TRAF6	3781	0.755773	2.032	0.220559	355.987	233.095	483.083	443.799	294.541	-1.51835	5860
BIRC6	296	0.605164	2.14659	0.194931	605.178	552.522	782.928	956.539	578.85	-2.75448	5556
CAV1	495	0.536183	2.25626	0.173375	1587.7	1117.99	1865.7	1869.99	1352.85	-1.35383	5396
BIRC2	3622	1.10258	1.89525	0.255833	234.951	64.7487	204.061	267.141	149.85	-0.685352	6234
MDM4	5969	-0.441639	-2.36485	0.151576	3495.79	4342.48	3056.75	2714.5	3919.14	1.68047	1010
KDM2B	5843	0.728403	2.0443	0.218526	341.747	293.527	428.945	616.149	317.637	-1.81061	5818
MAPK10	1908	-0.545165	-2.20387	0.183988	1338.51	1355.41	832.902	1003.93	1346.96	3.14075	696
CKS2	840	-0.524633	-2.23384	0.178002	1609.06	1748.21	1045.29	1288.31	1678.64	2.4729	745
KDM5C	1738	-0.59023	-2.1592	0.192061	1089.32	915.115	587.196	710.941	1002.22	2.35996	582
BAG1	184	0.508238	2.23431	0.17796	1174.76	1212.96	1640.82	1732.11	1193.86	-11.7131	5330
GTF2B	5569	0.433982	2.37138	0.150175	3431.71	2887.79	3827.19	4532.79	3159.75	-1.71313	5122
CAPN6	5172	0.574269	2.26711	0.17118	1445.31	1424.47	2698.6	1650.24	1434.89	-1.0972	5489
PCGF6	6099	-0.565187	-2.23813	0.17689	1836.89	1743.9	1457.58	973.774	1790.4	1.32538	645
SMYD4	4366	-0.538826	-2.22504	0.180195	1794.17	1480.59	991.154	1215.06	1637.38	1.97526	709
ASXL2	113	-0.448247	-2.33771	0.155895	2954.69	3669.09	2327.96	2533.53	3311.89	1.92737	977
DNMT3A	989	0.478334	2.31446	0.160129	1751.46	2361.17	2711.1	3054.89	2056.31	-1.65221	5245
MYBL2	2095	0.505794	2.27214	0.17018	1495.15	1584.18	2477.88	1904.46	1539.66	-1.76499	5324
BAZ2B	235	-0.626693	-2.18027	0.188545	1039.48	1385.62	624.677	991.009	1212.55	1.11685	510
GNPTG	5557	0.578736	2.17473	0.189268	662.136	867.633	1049.46	1253.84	764.884	-1.96802	5504
LETM2	4183	0.453461	2.3202	0.159473	2007.77	2348.22	3140.04	2830.84	2177.99	-2.44846	5179
TP63	6601	0.490387	2.26156	0.172122	1601.94	1376.99	1965.65	2124.21	1489.47	-2.66865	5282
MECP2	2017	0.39291	2.3892	0.146295	3837.54	3859.02	4897.47	5114.47	3848.28	-14.0168	4994
AGPAT6	4118	0.835957	1.94556	0.241687	156.634	211.512	387.3	288.685	184.073	-2.07307	5972
CDKN2D	717	-0.48788	-2.26612	0.171273	2299.68	2020.16	1407.6	1611.47	2159.92	2.67925	849
HDAC2	1360	-0.435327	-2.33157	0.157208	3061.49	3522.33	2402.92	2455.98	3291.91	3.19581	1036
HLTF	1437	-0.651831	-2.08278	0.210328	697.734	656.12	374.806	478.269	676.927	2.72298	458
CDK1	5296	0.521752	2.21367	0.181989	1011	1165.48	1582.51	1533.91	1088.24	-3.78012	5366
GPX1	1276	-0.538878	-2.20553	0.183644	1488.03	1489.22	1124.42	913.451	1488.62	2.36564	708
HLTF	3637	-1.21813	-1.76871	0.290362	113.916	116.548	66.6322	34.4699	115.232	1.854	58
NAP1L2	2107	0.654202	2.21923	0.18111	740.453	1566.92	1728.27	1796.74	1153.69	-0.960849	5691
HDAC4	3662	-0.590265	-2.14418	0.19534	968.284	979.864	720.46	568.753	974.074	2.29976	580
SATB1	2832	-0.427955	-2.36475	0.151576	5012.3	3975.57	3156.7	3317.72	4493.93	1.80219	1070
PROC	2617	0.471304	2.34268	0.154837	3303.56	2330.95	3881.32	3559.01	2817.26	-1.13956	5228
DNASE1	959	-0.480796	-2.31316	0.16042	2876.37	3246.07	2527.86	1891.53	3061.22	1.4133	874
G2E3	5540	-0.473654	-2.26499	0.171296	2221.36	2214.41	1644.98	1516.67	2217.88	4.73159	905
APEX1	3797	-0.604857	-2.18761	0.186876	1046.6	1769.8	857.889	982.391	1408.2	1.03258	552
DPF1	1015	0.600619	2.11317	0.203343	519.741	556.839	845.396	784.189	538.29	-5.58002	5545
F9	1183	0.823196	1.96187	0.236908	299.029	164.03	362.313	370.551	231.53	-1.1741	5947
TNFRSF11A	6580	0.603519	2.22383	0.180372	1587.7	923.748	1561.69	1986.33	1255.72	-0.909284	5555
PRF1	3793	-0.402353	-2.36364	0.151682	4464.08	4389.96	3344.1	3278.95	4427.02	8.72654	1163
SIN3A	2929	0.499817	2.28354	0.167782	1929.45	1726.63	2940.15	2175.91	1828.04	-1.39435	5304
RAB11FIP3	2688	1.72448	1.70855	0.309111	49.8382	8.63316	29.1516	155.114	29.2357	-0.673633	6446
EXOG	1168	0.515164	2.22297	0.180417	1395.47	1135.26	1824.06	1693.33	1265.36	-2.0537	5353
SETD8	2884	-0.566607	-2.15888	0.192061	1110.68	1204.33	870.383	693.706	1157.5	2.17478	641
SMARCA1	2983	-1.63367	-1.68813	0.315471	21.3592	107.914	12.4935	21.5437	64.6369	0.937808	20
HDAC2	1364	0.526272	2.18874	0.186772	939.805	1061.88	1470.07	1404.65	1000.84	-4.1741	5374
GNPTG	5555	0.694739	2.14335	0.19553	441.424	945.331	999.483	1227.99	693.377	-1.00405	5770
TRAF6	3334	-0.820891	-1.91904	0.248945	277.67	353.96	166.58	193.893	315.815	2.93603	235
CUL5	880	0.51085	2.22091	0.180785	1253.07	1316.56	1615.83	2050.96	1284.82	-2.24652	5343
HDGFRP2	5614	-0.602159	-2.18516	0.18703	1210.36	1817.28	820.409	1202.14	1513.82	1.03059	555
MCM6	5963	-0.455722	-2.26835	0.170887	2370.87	2551.1	1757.42	1813.98	2460.99	6.88421	950
PRDM10	2494	0.636712	2.1498	0.193987	1039.48	582.738	1228.53	1068.57	811.11	-0.915907	5651
AGTR2	4954	0.562264	2.15008	0.193987	897.087	703.602	1166.06	1115.96	800.345	-1.99926	5456
HSPA2	1479	0.523689	2.17512	0.189268	968.284	966.914	1390.95	1365.87	967.599	-13.7976	5370
BIRC8	5109	-0.689997	-2.02856	0.220686	462.783	694.969	370.642	353.316	578.876	1.56622	385
MPO	5988	0.502127	2.25363	0.17381	1580.58	1683.47	1948.99	2718.81	1632.02	-1.55942	5313
TRAIP	3338	-0.632921	-2.05927	0.215446	669.255	686.336	399.793	469.652	677.796	4.27672	495
GTF2H1	5573	0.491308	2.24887	0.174675	1601.94	1601.45	2515.36	1973.4	1601.7	-1.84922	5286
ATAD2	4498	-0.521873	-2.18688	0.187016	1701.62	1424.47	1053.62	1068.57	1563.04	2.79524	755
STK17B	3147	0.585633	2.14127	0.19618	875.728	660.437	1232.7	991.009	768.082	-1.43748	5514
BCL2L2	5094	-0.895285	-1.99593	0.229029	683.495	440.291	445.603	172.349	561.893	0.894153	176
JMJD6	5783	-0.483882	-2.22458	0.180231	1886.73	2084.91	1345.14	1486.51	1985.82	3.82529	862
AFF4	18	0.704901	2.02652	0.221091	270.55	466.191	583.032	633.384	368.37	-1.44679	5783
BRAF	356	-0.573594	-2.19933	0.184749	2014.89	1631.67	945.344	1499.44	1823.28	1.16995	626
HDGFRP2	5615	-0.586356	-2.16664	0.190528	1302.91	1571.24	762.106	1197.83	1437.07	1.18855	590
FMR1	1233	-0.488928	-2.30216	0.162966	3574.11	3328.08	1973.98	2968.72	3451.1	1.21762	846
RBX1	2763	-0.837292	-1.98811	0.230102	391.586	669.07	204.061	439.491	530.328	0.817308	223
REL	2764	0.635182	2.07405	0.212387	484.142	526.623	937.015	654.927	505.382	-1.65881	5640
KDM5B	1734	-0.68979	-1.98638	0.230636	505.501	492.09	287.351	323.155	498.796	6.30084	386
PTK2	2662	0.95568	1.86808	0.262825	85.4369	224.462	349.819	254.215	154.95	-1.09229	6118
BAZ1B	5060	-0.581917	-2.11559	0.202893	918.446	1100.73	591.361	771.263	1009.59	1.82858	601
L3MBTL4	5889	-0.447821	-2.26506	0.171296	2520.39	2870.53	1894.85	2055.27	2695.46	3.13696	979
RING1	2784	0.564965	2.22297	0.180417	1701.62	1294.97	1686.63	2697.27	1498.3	-0.982267	5463
KDM7A	4868	-0.578805	-2.11705	0.202537	918.446	1169.79	774.599	633.384	1044.12	1.71206	612
PRKCB	2549	-0.499115	-2.20182	0.184351	1715.86	2037.43	1224.37	1434.81	1876.64	2.21023	813
NFKBIA	2151	0.561008	2.11298	0.203343	626.537	742.452	999.483	1025.48	684.494	-3.63393	5453
SGK3	2905	-0.45493	-2.26143	0.172122	2790.94	2637.43	2107.24	1801.05	2714.18	2.4449	953
HSPA8	1491	-0.394626	-2.33541	0.156259	4407.12	4743.92	3439.89	3477.15	4575.52	6.06285	1189
PRKAA1	3503	-1.36603	-1.71441	0.307726	64.0776	211.512	24.9871	94.7921	137.795	0.702277	39
HDGF	1408	0.426977	2.32369	0.158843	2904.85	3414.41	3810.53	4713.75	3159.63	-1.75139	5101
KDM2A	1695	0.479089	2.24277	0.175788	1495.15	2020.16	2473.72	2447.36	1757.65	-1.73656	5251
SP110	6458	-0.55747	-2.10831	0.204774	954.045	1053.25	691.309	667.854	1003.65	5.34033	667
TRAF4	3329	-0.401428	-2.35567	0.153387	5382.52	5788.53	3764.72	4692.21	5585.53	1.82131	1167
E2F3	1044	-0.482059	-2.25423	0.17381	2812.3	2607.21	2203.03	1645.94	2709.76	1.51491	866
BTK	3487	-0.55503	-2.21508	0.181736	1929.45	2387.07	1157.73	1869.99	2158.26	1.03131	676
MSL3	2063	0.505565	2.19282	0.186272	1267.31	1368.36	2086.42	1658.86	1317.83	-1.97252	5323
DUSP6	5439	0.541433	2.19727	0.185353	1708.74	1092.09	1915.68	1900.15	1400.42	-1.05594	5410
TDRD1	3218	0.670963	2.0355	0.220559	555.34	366.909	787.093	594.605	461.124	-1.15229	5726
SMARCA2	2987	-1.50309	-1.68017	0.318358	85.4369	133.814	12.4935	107.718	109.625	0.692402	27
PRDM14	4763	0.534251	2.15141	0.193742	875.728	1187.06	1532.54	1452.04	1031.39	-1.83433	5392
IGF1	1552	-0.477329	-2.231	0.178761	2071.84	2792.83	1769.92	1736.42	2432.34	1.50022	888
BAK1	4076	0.468424	2.20793	0.183281	1445.31	1597.13	2132.23	2063.88	1521.22	-4.64798	5221
ELP3	1091	-0.656517	-2.0217	0.222462	598.058	751.085	358.148	517.048	674.571	1.49481	449
RPL30	100008	-2.09721	-1.58627	0.347759	42.7184	8.63316	0	8.61747	25.6758	0.995495	10
SGK1	2897	0.574999	2.13791	0.197072	818.77	1074.83	1161.9	1714.88	946.799	-1.29871	5490
DNASE1	958	0.886989	1.93	0.245459	441.424	151.08	483.083	374.86	296.252	-0.641004	6039
NFKB1	2142	0.673745	2.09379	0.207848	861.488	526.623	787.093	1327.09	694.056	-0.84265	5736
IFNA17	1531	0.468492	2.21785	0.18113	1673.14	1644.62	2053.1	2511.99	1658.88	-2.43803	5222
NTRK1	2189	-0.598183	-2.06433	0.214157	1003.88	746.768	570.538	529.974	875.326	1.96085	562
SGK3	2909	-0.394607	-2.32224	0.159129	4969.58	4610.11	3731.4	3446.99	4789.84	3.06795	1190
PRKCG	3541	-0.547628	-2.17386	0.189268	1751.46	1886.35	991.154	1546.84	1818.9	1.22327	689
AKT2	51	-0.497709	-2.18999	0.186747	1851.13	2089.22	1224.37	1581.3	1970.18	1.80893	817
MDM2	3572	-0.438506	-2.26567	0.171296	2819.42	3509.38	2377.94	2296.55	3164.4	1.90198	1019
ATF1	124	0.488749	2.17608	0.189212	1210.36	1389.94	1869.87	1770.89	1300.15	-3.39113	5274
SIAH1	2925	-0.514688	-2.16143	0.191765	1680.26	1692.1	1020.31	1340.02	1686.18	1.97044	778
SIN3A	2933	-0.638404	-2.20136	0.184394	1943.69	2546.78	2023.95	1025.48	2245.24	0.809792	482
L3MBTL2	1769	-0.476898	-2.21019	0.182848	2242.72	2240.3	1411.77	1801.05	2241.51	2.06006	891
MAP4K2	1879	0.468961	2.24295	0.175788	2064.72	1951.09	3123.38	2395.66	2007.91	-1.55602	5224
BFAR	280	0.559849	2.15394	0.193063	1416.83	893.532	1595.01	1598.54	1155.18	-1.07436	5450
HSP90AB1	3804	0.510792	2.14455	0.19534	1025.24	1087.78	1390.95	1611.47	1056.51	-3.64136	5342
DNASE2B	5417	0.614726	2.08962	0.20903	655.016	699.286	803.751	1331.4	677.151	-1.24584	5587
PDE1B	6111	-0.534945	-2.12814	0.199284	1473.79	1256.12	999.483	844.512	1364.96	2.15156	719
BRWD1	5146	-0.56346	-2.09588	0.207505	939.805	1208.64	666.322	797.116	1074.22	1.81302	652
E2F5	5446	-0.552976	-2.12432	0.200362	1473.79	1277.71	774.599	1085.8	1375.75	1.56285	680
RAG2	4264	0.631338	2.01212	0.225092	384.466	492.09	616.348	762.646	438.278	-2.15021	5631
PRKCI	2568	-0.436024	-2.25397	0.17381	3004.53	3155.42	2444.57	2089.74	3079.97	2.39084	1032
MAPK3	1924	0.507778	2.21985	0.181036	2135.92	1497.85	2161.38	2766.21	1816.89	-1.05248	5329
EP400	4247	-0.737988	-1.9809	0.232185	484.142	725.185	270.693	495.504	604.664	0.94762	317
AIRE	31	0.652177	1.98918	0.229907	320.388	461.874	612.183	633.384	391.131	-1.97167	5685
MEX3B	2023	-0.654073	-1.9661	0.236124	505.501	587.055	345.654	349.007	546.278	4.58161	451
BNIP3	5115	-0.584762	-2.08205	0.210456	961.165	1117.99	574.703	835.894	1039.58	1.44924	593
MCM5	5962	0.90596	1.79242	0.283044	142.395	116.548	308.174	180.967	129.471	-1.45745	6060
MAP2K7	1826	-0.931208	-1.7629	0.292274	177.993	233.095	87.4547	133.571	205.544	1.86017	149
TDRD5	3232	-1.01907	-1.80134	0.28129	234.951	293.527	229.048	73.2485	264.239	0.844191	108
CDKN1B	693	0.511584	2.15734	0.192295	1423.95	1135.26	1590.84	1969.09	1279.6	-1.55534	5345
SUV420H2	3179	-0.434718	-2.24138	0.176062	2819.42	3120.89	2032.28	2361.19	2970.15	2.57597	1041
HRK	5644	1.48152	1.57355	0.351722	7.11974	21.5829	41.6451	47.3961	14.3513	-1.92372	6408
FKBP5	5524	0.700451	1.96191	0.236908	291.909	397.125	695.473	461.034	344.517	-1.4083	5780
CBX7	532	0.52977	2.2498	0.174675	2256.96	2322.32	4243.64	2529.23	2289.64	-0.973255	5384
PHF7	6144	-0.413443	-2.27255	0.17018	3574.11	3915.14	2960.97	2641.25	3744.62	2.59722	1123
SIRT7	2971	-0.401551	-2.28586	0.167293	4421.36	3971.25	3190.02	3046.27	4196.31	3.02526	1166
DNAJB4	5399	-0.520152	-2.15502	0.192789	1908.09	1748.21	1465.91	1068.57	1828.15	1.50312	759
TFDP2	6555	-0.428317	-2.24705	0.174699	3154.04	3202.9	2144.72	2555.08	3178.47	2.64194	1068
CCDC101	541	0.589817	2.04637	0.218054	683.495	513.673	924.522	801.424	598.584	-1.59768	5528
E2F6	5449	0.440889	2.21048	0.182848	1886.73	1825.91	2523.69	2451.67	1856.32	-6.74394	5142
CBX2	509	-0.683074	-2.09655	0.207487	1580.58	1100.73	553.88	1133.2	1340.65	0.893026	398
SMARCA1	2984	-1.26749	-1.60565	0.340046	78.3171	73.3819	20.8226	43.0873	75.8495	1.86389	45
DIDO1	944	0.447318	2.20506	0.18369	1694.5	1912.24	2348.78	2568	1803.37	-3.44271	5165
NFKB2	2145	-0.566519	-2.05294	0.216632	833.009	1010.08	657.993	590.296	921.545	2.43426	642
HCFC1	3876	-0.446799	-2.24468	0.175382	3737.86	2874.84	2198.86	2473.21	3306.35	1.60541	987
SKP1	2974	-0.737186	-1.94879	0.240815	377.346	759.718	378.971	305.92	568.532	0.86999	318
HDAC10	1353	0.632144	2.19263	0.186272	2434.95	1109.36	2561.17	2180.22	1772.16	-0.644691	5634
HSPB1	5678	-0.628347	-2.03525	0.220559	747.573	997.13	453.932	710.941	872.351	1.13121	505
PHC1	2294	0.859166	1.98242	0.231659	242.071	578.422	487.248	1115.96	410.246	-0.821603	5999
TRAIP	3336	-0.575736	-2.1111	0.203945	1189	1778.43	832.902	1180.59	1483.71	1.03041	619
MAPK3	1922	-0.909639	-1.87626	0.26097	220.712	694.969	187.403	288.685	457.841	0.604814	164
SMARCC1	3003	1.44287	1.5482	0.359569	14.2395	12.9497	33.3161	51.7048	13.5946	-3.18267	6395
GLYR1	1268	0.480639	2.22592	0.18001	2264.08	2059.01	3523.18	2481.83	2161.54	-1.199	5256
BRD4	381	0.617092	2.10095	0.206765	1103.56	772.668	1753.26	1068.57	938.114	-0.902984	5599
CDC42	624	0.422207	2.22962	0.179091	2285.44	2244.62	3094.23	2908.39	2265.03	-4.90681	5082
PCGF6	2271	-0.638189	-1.97362	0.234319	605.178	669.07	470.59	353.316	637.124	1.95958	484
KALRN	1666	-0.479609	-2.16659	0.190528	1815.53	2348.22	1428.43	1564.07	2081.88	1.72814	879
DNASE1L3	971	0.652341	1.95776	0.238328	306.149	448.924	583.032	620.458	377.537	-1.87753	5687
INTS12	1615	0.607757	2.01995	0.223064	533.98	543.889	670.486	995.317	538.935	-1.58351	5568
CRYAB	3629	0.486745	2.1715	0.189567	1715.86	1415.84	2369.61	1913.08	1565.85	-1.4765	5269
ERBB4	3522	-0.467354	-2.16109	0.191769	2064.72	1998.58	1353.47	1555.45	2031.65	3.55228	922
CDKN1A	684	1.45322	1.54998	0.358974	7.11974	30.2161	37.4806	73.2485	18.6679	-1.2149	6399
CBL	501	-0.534365	-2.06699	0.213851	1167.64	1053.25	774.599	728.176	1110.44	3.87184	722
EP300	1101	0.502736	2.14603	0.195016	1117.8	1575.55	1865.7	1951.86	1346.68	-1.58311	5316
CDC7	5290	-0.575101	-2.05535	0.216098	854.369	1217.28	628.841	775.572	1035.82	1.33212	621
FADD	1188	-0.452454	-2.17432	0.189268	2114.56	2361.17	1574.19	1689.02	2237.87	3.83517	961
PLK1	2458	0.888304	1.79872	0.281688	192.233	133.814	408.122	198.202	163.023	-0.984456	6041
MBD3	1960	-1.21869	-1.61263	0.337922	78.3171	125.181	24.9871	73.2485	101.749	1.0395	57
UBE2B	3367	0.429524	2.22266	0.180417	2335.27	2235.99	3269.14	2817.91	2285.63	-2.38526	5112
SFMBT1	2894	-0.557445	-2.05786	0.215831	939.805	1195.69	649.664	814.35	1067.75	1.67718	668
HSPA1L	5665	-0.434874	-2.21643	0.181385	3267.96	2719.45	2073.93	2227.61	2993.7	2.21911	1039
TRIM28	3914	-0.532586	-2.06926	0.21347	1288.67	1066.2	787.093	792.807	1177.43	2.70549	726
JADE1	4932	-0.580663	-2.07264	0.212799	1082.2	1351.09	995.318	663.545	1216.64	1.16594	604
TRAIP	3340	0.585234	2.0108	0.225366	598.058	509.356	720.46	909.143	553.707	-1.99512	5513
RAD17	2693	0.602549	2.03372	0.220559	519.741	725.185	1124.42	805.733	622.463	-1.33344	5550
MADD	1797	0.641734	2.05518	0.216098	1039.48	517.99	1082.77	1059.95	778.736	-0.772063	5666
SMARCE1	3020	0.521347	2.07838	0.211287	797.411	992.813	1261.85	1309.85	895.112	-2.56515	5364
LUC	100040	-0.596287	-2.00995	0.225366	697.734	966.914	495.577	620.458	832.324	1.44335	568
SETD4	6355	0.539797	2.04803	0.217649	790.291	669.07	1045.29	1021.17	729.68	-2.77769	5409
NAP1L3	4406	-0.570263	-2.06463	0.214157	1224.59	1195.69	986.989	654.927	1210.14	1.32139	630
HIRA	4537	-0.397781	-2.24809	0.174692	3858.9	3971.25	3060.92	2835.15	3915.08	4.10483	1179
DNASE1L2	5408	0.484002	2.11701	0.202537	1238.83	1217.28	1582.51	1826.9	1228.05	-3.62297	5264
BRWD3	5151	-0.533333	-2.04761	0.217675	1046.6	1087.78	682.98	784.189	1067.19	4.17799	724
IFNA1	4791	0.489374	2.12299	0.200747	1181.88	1372.67	1624.16	1973.4	1277.27	-2.19265	5278
F13A1	1180	0.599881	1.96834	0.235475	491.262	423.025	678.815	672.162	457.143	-3.43875	5544
BIRC8	4104	0.501866	2.16373	0.191166	1950.81	1389.94	2498.71	2016.49	1670.37	-1.07545	5312
PRKAA2	4780	-1.00934	-1.65971	0.325256	170.874	138.131	54.1386	99.1009	154.502	1.65229	114
TP63	6598	0.840074	1.76974	0.290118	113.916	185.613	233.213	323.155	149.764	-1.6186	5976
KDM4E	5857	0.446985	2.17616	0.189212	1630.42	1981.31	2498.71	2434.43	1805.87	-2.44653	5163
HCFC1	1335	0.614038	1.96244	0.236908	455.663	431.658	583.032	771.263	443.661	-2.18999	5583
WHSC1L1	3862	0.74979	1.87458	0.261502	299.029	246.045	328.996	603.223	272.537	-1.1358	5854
SOD2	3084	-0.575119	-1.99559	0.229049	811.65	798.567	578.867	491.196	805.109	3.12062	620
RBBP7	6273	0.411199	2.21825	0.18111	2328.15	2598.58	3235.83	3296.18	2463.37	-4.19827	5050
NFATC1	6034	-0.674818	-1.95321	0.239699	484.142	871.949	478.919	379.168	678.046	0.933198	412
PTEN	2636	-0.434126	-2.17531	0.189268	2406.47	2581.31	1815.73	1857.06	2493.89	7.07365	1042
HLTF	5638	1.0465	1.88749	0.257894	99.6763	569.789	703.802	491.196	334.732	-0.728088	6198
NCOA3	2126	0.907478	1.73972	0.299575	92.5566	164.03	183.239	331.772	128.293	-1.23759	6063
HSPBAP1	5679	0.58814	2.04808	0.217649	946.925	634.537	1295.16	965.156	790.731	-1.02764	5521
TFDP1	3265	0.473307	2.13495	0.197817	1523.62	1359.72	2111.41	1822.59	1441.67	-2.18755	5232
XRCC5	3453	0.74471	1.86506	0.263678	341.747	211.512	349.819	521.357	276.63	-1.0637	5846
HDAC6	1384	0.493795	2.10647	0.205239	1139.16	1286.34	1865.7	1551.14	1212.75	-2.15658	5294
PRKCH	3719	-0.562476	-2.08428	0.210141	1381.23	1635.98	1270.18	814.35	1508.61	1.10809	655
H2AFZ	1328	-0.374769	-2.27116	0.170197	4834.3	5158.31	3781.38	3873.55	4996.31	6.66195	1282
PPP1R15A	2478	1.72161	1.48226	0.381985	0	34.5326	24.9871	68.9397	17.2663	-0.763688	6444
BAP1	5058	0.520221	2.08455	0.210141	904.207	1187.06	1357.63	1654.55	1045.63	-1.68699	5362
DFFA	927	0.464254	2.19099	0.18651	1794.17	2369.8	3202.51	2593.86	2081.99	-1.38851	5213
CBX3	514	0.71404	1.89339	0.25627	220.712	410.075	570.538	478.269	315.393	-1.24917	5795
SCML2	2845	-0.397405	-2.26939	0.170662	5638.83	4618.74	3556.49	4037.28	5128.79	1.71528	1180
PYGO2	4021	0.40341	2.27172	0.17018	4407.12	3552.55	5459.67	4787	3979.83	-1.38864	5034
CASP4	3577	-0.46414	-2.13271	0.198197	1908.09	2141.02	1545.03	1383.1	2024.56	2.71253	928
CDKN1B	4682	-1.07743	-1.63312	0.332469	227.832	99.2813	45.8096	90.4834	163.556	1.10442	87
CBX8	540	-0.452401	-2.17704	0.189212	2292.56	3021.61	1849.04	2055.27	2657.08	1.47174	962
BRD4	383	-0.462197	-2.13656	0.197455	1886.73	2257.57	1536.7	1469.28	2072.15	2.43597	935
KAT6A	5803	-1.38956	-1.53463	0.364678	42.7184	116.548	12.4935	60.3223	79.633	0.733455	36
ERBB4	1147	0.41546	2.21831	0.18111	2705.5	2628.8	3173.36	3895.09	2667.15	-2.09677	5061
TRAF2	3653	-0.442259	-2.17245	0.189563	2926.21	2391.39	1844.88	1943.24	2658.8	2.12868	1005
RAF1	2709	-0.536195	-2.11784	0.202467	2278.32	1709.37	1586.68	1094.42	1993.84	1.14002	713
SFMBT2	6392	-0.480188	-2.09996	0.206777	1722.98	1730.95	1132.75	1327.09	1726.96	3.31854	878
DNASE1L2	965	-0.751093	-1.80092	0.28129	277.67	392.809	208.226	193.893	335.239	2.01993	294
MUM1	2081	-0.375055	-2.25839	0.172899	4848.54	4869.1	3764.72	3653.81	4858.82	7.87167	1280
ABL1	6	0.625899	1.9189	0.248945	355.987	405.758	645.499	538.592	380.873	-2.75662	5619
CHD8	3886	0.662517	1.88535	0.258283	291.909	345.326	574.703	448.108	318.618	-2.2	5710
PADI3	6073	-0.475835	-2.09755	0.207222	1694.5	1778.43	1295.16	1184.9	1736.46	4.15825	896
DNMT1	981	0.404932	2.2033	0.184068	2413.59	2589.95	3302.46	3287.56	2501.77	-6.41891	5037
MAP4K3	1887	-0.554023	-2.04865	0.217649	1003.88	1562.6	903.699	840.203	1283.24	1.1384	677
FOS	3874	0.56648	2.04291	0.218842	1060.84	694.969	1086.94	1374.49	877.905	-1.05231	5467
KAT8	5827	-0.576525	-2.17144	0.189567	2292.56	3505.06	1470.07	2593.86	2898.81	0.745829	617
MCM2	1983	0.554004	1.9931	0.229354	541.1	669.07	853.725	934.995	605.085	-2.68734	5435
JARID2	4781	-1.21181	-1.55213	0.358192	99.6763	94.9648	20.8226	77.5572	97.3205	0.965982	60
IFNA16	5704	-0.744046	-1.79322	0.282966	334.628	345.326	170.745	236.98	339.977	2.34942	307
SETD6	6363	-0.540245	-2.04011	0.219561	1117.8	1351.09	974.496	736.793	1234.44	1.4865	705
CASP7	5210	0.719878	1.82323	0.27466	263.43	224.462	324.832	473.961	243.946	-1.70572	5808
MAP2K6	1821	0.880214	1.68126	0.318167	85.4369	133.814	220.719	193.893	109.625	-2.10474	6025
MTA3	3882	0.861456	1.70329	0.310503	113.916	133.814	287.351	180.967	123.865	-1.74708	6000
NTRK1	2188	0.780066	1.88634	0.258176	185.113	513.673	574.703	594.605	349.393	-0.911118	5889
MYC	2100	0.559444	2.01527	0.224389	840.129	634.537	1170.23	926.378	737.333	-1.33512	5449
PRDM2	2508	-0.523009	-2.03963	0.219561	1295.79	1225.91	757.941	986.7	1260.85	2.02888	751
MCM6	1998	0.902603	1.66749	0.322393	99.6763	103.598	149.922	245.598	101.637	-1.88268	6051
SETD6	6361	-0.405514	-2.20258	0.184202	3837.54	3323.77	2577.83	2705.88	3580.65	2.61586	1148
AKT2	48	0.735004	1.93247	0.244473	263.43	638.854	624.677	878.981	451.142	-0.911302	5828
ASXL3	114	0.636932	1.99227	0.229509	790.291	500.723	1166.06	741.102	645.507	-0.850838	5652
SFMBT2	4416	0.4027	2.19695	0.185353	2705.5	2516.57	3477.37	3317.72	2611.03	-3.68041	5030
SNX27	3072	-0.386697	-2.23638	0.177369	4535.27	4648.96	3202.51	3787.38	4592.11	2.48552	1225
SUV39H1	3167	0.742359	1.78701	0.284727	249.191	176.98	366.477	310.229	213.085	-1.68902	5839
ZMYND11	6694	0.607637	1.93879	0.242793	448.544	492.09	849.56	603.223	470.317	-1.65122	5566
ARID4B	90	-0.524238	-2.02323	0.221951	1324.27	1053.25	807.915	788.498	1188.76	2.21651	748
INO80	1594	-0.717575	-1.80298	0.281176	391.586	366.909	191.568	267.141	379.247	2.20851	348
FKBP1A	1213	-0.430291	-2.14698	0.194906	2406.47	2663.33	1786.58	1969.09	2534.9	3.39367	1060
NME5	2165	0.424695	2.18921	0.186772	2563.11	2482.03	3735.57	2990.26	2522.57	-1.69323	5093
BCL2L2	266	-0.505264	-2.05488	0.216098	1737.22	1325.19	1020.31	1059.95	1531.2	1.8411	799
AKT2	52	0.433864	2.16647	0.190528	2071.84	2292.1	3256.65	2649.87	2181.97	-1.81422	5121
CCNB2	5236	0.532284	2.01604	0.224193	904.207	716.552	1220.2	1051.33	810.379	-1.67725	5389
PTPN6	3758	1.62111	1.40861	0.408522	0	25.8995	24.9871	43.0873	12.9497	-0.845119	6428
CCDC101	542	-0.520461	-2.05605	0.216098	1253.07	1860.45	1086.94	1072.87	1556.76	1.24027	757
CCNF	579	-0.455524	-2.1059	0.205335	1893.85	2210.09	1545.03	1443.43	2051.97	2.6016	951
JARID2	4782	-1.51501	-1.42989	0.400661	71.1974	30.2161	37.4806	4.30873	50.7067	0.78194	26
RHOA	2777	-0.448869	-2.13285	0.198197	2150.16	2797.14	1732.44	1908.77	2473.65	1.55052	974
KALRN	1668	-0.492728	-2.03989	0.219561	1495.15	1359.72	941.18	1055.64	1427.43	3.40229	833
FKBP2	5521	0.526319	1.99488	0.229146	655.016	789.934	1070.28	1016.86	722.475	-2.87539	5375
CD38	586	0.773826	1.85176	0.267165	206.472	418.708	391.464	741.102	312.59	-0.931419	5884
HSPA1B	5660	-0.481394	-2.08001	0.210764	1687.38	2020.16	1182.72	1486.51	1853.77	1.67996	869
CCNA1	546	0.744415	1.74743	0.29715	206.472	168.347	316.503	292.994	187.41	-2.92505	5844
KAT2A	4666	1.31871	1.57837	0.350133	14.2395	176.98	141.593	206.819	95.6096	-0.687526	6352
TDRD6	3242	-1.80346	-1.33475	0.429223	7.11974	12.9497	4.16451	0	10.0347	1.5395	14
MAP2K1	1799	0.585114	1.94259	0.242232	562.459	505.04	920.357	667.854	533.75	-1.55649	5512
CEBPB	5307	-0.555574	-2.00835	0.225704	1103.56	1277.71	982.825	663.545	1190.63	1.23653	675
AATF	3906	-0.61527	-1.95882	0.237992	989.644	798.567	433.109	732.485	894.105	1.13603	532
SETD6	6364	-0.457631	-2.07647	0.211924	1829.77	1847.5	1307.66	1344.32	1838.63	39.494	948
ANXA13	64	-0.436627	-2.17181	0.189567	3025.89	3643.19	2777.73	2180.22	3334.54	1.31503	1028
CBL	499	-0.617621	-1.90464	0.252771	526.861	811.517	462.261	417.947	669.189	1.26479	527
CDC7	5293	-0.650281	-1.93916	0.242752	548.22	1109.36	483.083	573.061	828.79	0.768695	460
SETDB2	6374	0.480734	2.09372	0.207848	1737.22	1290.66	1861.54	2201.76	1513.94	-1.27879	5257
BAZ2B	5066	0.49216	2.02948	0.220686	954.045	1018.71	1453.41	1309.85	986.379	-3.70308	5287
AKT3	58	-0.751975	-1.79491	0.28245	327.508	487.774	320.667	185.276	407.641	1.00947	292
BIRC6	3646	-1.92682	-1.31031	0.437778	7.11974	4.31658	0	0	5.71816	3.75577	11
STK17B	3148	0.52022	2.0318	0.220559	1011	992.813	1674.13	1206.45	1001.91	-1.46779	5361
ERCC3	1160	0.536812	2.09897	0.20695	1274.43	1743.9	2740.25	1753.65	1509.17	-1.01	5401
ATR	161	0.661653	1.81558	0.27647	277.67	276.261	403.958	469.652	276.965	-4.77774	5709
PRDM5	6181	-0.418082	-2.18585	0.187023	4186.41	3410.1	2511.2	3033.35	3798.25	1.55818	1104
PHRF1	2406	0.528035	2.02694	0.221041	1181.88	820.15	1453.41	1296.93	1001.01	-1.21045	5379
PHF10	2312	-0.480409	-2.06665	0.213851	1630.42	1959.73	1399.28	1176.28	1795.07	1.77746	876
NFKBIA	2148	0.986918	1.61103	0.338574	85.4369	90.6482	287.351	107.718	88.0425	-0.98105	6149
CREB1	852	-0.494415	-2.04259	0.218848	1779.93	1398.57	1128.58	1055.64	1589.25	1.91009	826
SCARB2	2839	-0.567466	-1.92866	0.245729	854.369	694.969	508.07	499.813	774.669	2.65694	637
KDM4C	5849	0.427635	2.18189	0.188081	2997.41	2581.31	4147.85	3235.86	2789.36	-1.30075	5102
WHSC1	3433	0.472757	2.12549	0.200042	2135.92	1644.62	2865.18	2210.38	1890.27	-1.10814	5230
CDY1	5302	0.548486	1.97474	0.233963	797.411	591.371	895.37	1051.33	694.391	-1.46077	5428
ELP3	3518	-0.634714	-2.00857	0.225704	1245.95	1351.09	574.703	1206.45	1298.52	0.843607	489
HDAC2	1363	0.535705	1.98307	0.231659	811.65	669.07	1149.41	943.612	740.36	-1.69119	5395
CBX1	5217	0.478363	2.19336	0.186272	2904.85	3103.62	5259.78	3283.25	3004.24	-0.963405	5246
PWWP2B	2678	-0.560353	-1.99777	0.2285	918.446	1541.02	803.751	857.438	1229.73	0.97771	659
HSPA9	5674	-1.85334	-1.31863	0.434951	56.9579	4.31658	0	8.61747	30.6372	0.724477	12
CDK7	668	-0.5202	-2.03494	0.220559	1260.19	1899.3	1024.47	1171.98	1579.74	1.14294	758
KAT6A	5799	1.74601	1.44254	0.395507	0	125.181	124.935	64.631	62.5904	-0.574837	6451
MTA2	2072	-0.447983	-2.0941	0.207848	2007.77	2365.49	1694.96	1512.37	2186.63	2.10713	978
TRIM28	3346	-0.485402	-2.03143	0.220559	1445.31	1618.72	1170.23	1012.55	1532.01	2.45732	855
MTA3	5994	-0.702073	-1.8656	0.26366	462.783	751.085	279.022	508.43	606.934	0.830051	369
ZNF443	4560	-0.416273	-2.13903	0.196896	3146.92	2702.18	2107.24	2162.98	2924.55	2.61141	1109
BNIP2	323	-0.390559	-2.16956	0.189887	3638.19	3487.8	2677.78	2684.34	3562.99	7.05569	1211
SMARCA2	4778	1.76344	1.30721	0.439439	0	4.31658	4.16451	43.0873	2.15829	-0.871374	6453
NOS1	6046	-0.935433	-1.6167	0.336809	270.55	146.764	133.264	68.9397	208.657	1.11254	144
CEBPB	738	0.500635	2.0059	0.226319	882.848	949.648	1399.28	1189.21	916.248	-2.62881	5307
UBE2E1	6629	0.570955	1.94798	0.240996	761.812	505.04	824.573	939.304	633.426	-1.15624	5477
RIPK2	2793	0.411098	2.13198	0.198203	2071.84	2158.29	2869.35	2718.81	2115.07	-5.33073	5049
NEDD8	3726	-1.42793	-1.37465	0.416836	92.5566	17.2663	16.658	8.61747	54.9115	0.913145	31
SKP2	2980	1.72241	1.29459	0.44543	7.11974	0	16.658	8.61747	3.55987	-0.906488	6445
GZMH	1325	-0.621086	-1.92202	0.248204	711.974	889.215	399.793	685.089	800.595	1.03153	524
TAF1L	3190	-0.578165	-1.94476	0.241786	918.446	897.849	478.919	754.028	908.147	1.30244	614
GADD45B	5546	-0.607731	-1.85944	0.265191	576.699	604.321	337.325	439.491	590.51	2.36776	550
MINA	4349	-0.405615	-2.15676	0.192389	3089.97	3789.96	2640.3	2550.77	3439.96	1.89249	1147
KAT8	5830	-0.58437	-1.92138	0.248204	818.77	802.884	433.109	659.236	810.827	1.42635	596
PRMT7	2610	-0.469461	-2.04076	0.219473	1701.62	1752.53	1124.42	1361.56	1727.07	2.60739	915
RING1	2782	-0.681643	-1.86305	0.264245	583.819	686.336	549.716	284.376	635.077	0.945565	402
FKBP5	1223	-0.491742	-2.0281	0.220686	1488.03	1795.7	1303.49	1038.4	1641.86	1.55562	837
CCDC101	543	-0.520015	-1.98891	0.229907	1046.6	1493.54	853.725	917.76	1270.07	1.36637	760
HSPA8	1492	-0.436748	-2.08023	0.210764	2292.56	2123.76	1669.97	1538.22	2208.16	3.32582	1026
MAP2K7	1829	0.49295	2.01017	0.225366	1089.32	1014.4	1624.16	1309.85	1051.86	-1.93406	5292
CCNF	578	-0.513834	-1.98942	0.229907	1495.15	1122.31	920.357	840.203	1308.73	1.68584	781
BCL3	267	-0.435352	-2.12573	0.200042	3474.43	2585.63	2182.2	2098.35	3030.03	1.48681	1035
ZCWPW2	6691	-0.411787	-2.1705	0.189788	3631.07	4467.66	2706.93	3412.52	4049.36	1.32135	1127
FKBP2	1221	-0.665428	-2.03589	0.220559	2890.61	1299.29	1428.43	917.76	2094.95	0.784635	433
CARM1	4826	-0.535943	-1.96999	0.235075	1324.27	1018.71	878.712	685.089	1171.49	1.46223	714
SETD5	6357	-0.425515	-2.15864	0.192061	4022.65	3561.18	2369.61	3231.55	3791.92	1.33223	1078
DOT1L	1009	0.559883	1.98985	0.229907	669.255	1187.06	1315.99	1396.03	928.157	-1.07673	5451
ING4	4376	0.449774	2.05558	0.216098	1537.86	1385.62	2061.43	1861.37	1461.74	-2.58783	5170
PRDM11	3899	-0.49141	-1.97821	0.233092	1189	1251.81	862.054	861.747	1220.4	11.1221	839
CDKN1A	685	1.18115	1.39738	0.411271	14.2395	38.8492	74.9612	51.7048	26.5443	-1.37279	6282
SFMBT2	4414	0.611745	1.86688	0.263203	377.346	496.407	803.751	564.444	436.876	-1.40778	5577
MORF4L1	2039	0.43414	2.06564	0.214053	1530.74	1601.45	2028.12	2180.22	1566.1	-6.59529	5124
MAPK4	1928	0.435601	2.06916	0.21347	1701.62	1571.24	2036.45	2326.72	1636.43	-2.81765	5130
FBXL19	5502	0.656432	1.80462	0.280882	320.388	328.06	637.17	405.021	324.224	-1.3738	5694
BCL2A1	5082	1.24066	1.40808	0.408595	56.9579	17.2663	129.1	38.7786	37.1121	-0.660657	6317
KANSL1	5785	-0.37696	-2.17867	0.188999	4577.99	4709.39	3810.53	3296.18	4643.69	2.27073	1267
CDK5	651	1.28403	1.37775	0.416251	7.11974	51.799	83.2902	47.3961	29.4593	-0.835206	6338
NFKBIA	4819	-0.393569	-2.13391	0.198085	3154.04	3587.08	2515.36	2602.47	3370.56	3.14308	1196
SIRT1	3934	-0.540905	-1.91571	0.249603	790.291	949.648	541.386	663.545	869.969	2.0058	702
ASH1L	97	0.615358	1.89903	0.254983	719.094	418.708	907.864	689.397	568.901	-0.846637	5590
BAG3	186	0.656136	1.75571	0.294426	277.67	246.045	403.958	405.021	261.857	-4.57437	5693
PYGO1	4367	-0.732706	-1.96211	0.236908	1003.88	1545.34	474.754	1240.92	1274.61	0.650343	327
PADI3	2198	0.904076	1.63038	0.333061	163.754	107.914	145.758	392.095	135.834	-0.784574	6056
DNMT3L	998	-0.556626	-1.92811	0.245797	961.165	945.331	520.564	788.498	953.248	1.37444	670
AATF	3	-0.453822	-2.04378	0.218611	2000.65	1951.09	1278.51	1589.92	1975.87	2.18885	957
TET1	4316	0.413519	2.13215	0.198203	2840.78	2330.95	3581.48	3119.52	2585.86	-1.47424	5054
BRWD3	423	-0.433355	-2.06108	0.215092	2071.84	2261.89	1511.72	1689.02	2166.87	3.4258	1044
KDM1B	1692	0.569177	1.98282	0.231659	1011	910.798	1045.29	1882.92	960.901	-0.941416	5471
SNCA	3057	-0.45166	-2.03032	0.220686	1957.93	1769.8	1274.34	1404.65	1863.86	3.2775	967
UBE2Z	3382	0.77945	1.6246	0.334324	149.515	125.181	241.542	219.745	137.348	-3.2871	5887
BAD	181	0.399853	2.12846	0.199284	2776.7	2387.07	3169.19	3490.07	2581.88	-2.07362	5018
PWWP2B	6238	0.675329	1.8457	0.268538	270.55	578.422	591.361	775.572	424.486	-0.979886	5740
SMNDC1	3512	-0.575958	-1.85713	0.265906	583.819	764.035	470.59	439.491	673.927	1.97104	618
DPF1	4580	-0.431886	-2.104	0.205951	2897.73	2922.32	1840.71	2481.83	2910.03	1.49843	1053
PRMT1	2589	0.448283	2.0622	0.21489	1915.21	1471.95	2119.74	2326.72	1693.58	-1.43297	5167
MAP2K1	1802	0.575724	1.86398	0.263932	391.586	552.522	691.309	732.485	472.054	-1.84223	5496
DGKB	5393	-0.366636	-2.16883	0.190033	4585.11	4566.94	3360.76	3671.04	4576.03	4.9139	1335
CHD9	799	0.5423	1.91737	0.249351	526.861	746.768	974.496	896.216	636.814	-1.64462	5414
HMOX1	4652	-0.490372	-1.97153	0.234696	1466.67	1221.59	882.876	982.391	1344.13	2.33162	841
SSRP1	6469	-0.42198	-2.1075	0.204964	2805.18	3246.07	2003.13	2542.15	3025.62	1.53205	1091
RNF2	6303	-0.515311	-1.95007	0.240577	975.404	1338.14	832.902	788.498	1156.77	1.51462	776
CDKN2C	4134	-0.46377	-1.99185	0.229509	1609.06	1519.44	1128.58	1107.34	1564.25	5.96068	929
CDK8	675	-1.26603	-1.3641	0.420179	21.3592	155.397	24.9871	30.1611	88.378	0.569458	46
PAXIP1	2239	-0.410451	-2.09587	0.207505	2826.54	2918.01	2307.14	1990.63	2872.27	2.42501	1130
TDP2	6514	-0.478113	-1.99364	0.229251	1836.89	1433.1	1095.27	1176.28	1635	1.85423	886
ARID4A	4991	0.71727	1.70334	0.310503	177.993	250.362	437.274	292.994	214.178	-1.43165	5804
BBC3	239	0.42787	2.10056	0.206777	2655.66	1985.63	3098.4	2878.23	2320.64	-1.22105	5105
CASP2	469	-0.445957	-2.05035	0.217308	2427.83	2080.59	1445.09	1801.05	2254.21	1.73565	994
MCM5	1990	-0.489923	-1.94305	0.242232	1174.76	1139.58	812.08	814.35	1157.17	10.9404	843
CDK9	681	-1.06842	-1.48033	0.382396	78.3171	211.512	37.4806	116.336	144.915	0.638213	92
NFKBIB	4694	-0.571694	-1.8435	0.269475	662.136	686.336	395.629	512.739	674.236	2.28953	629
TDP2	6510	-0.486168	-1.9713	0.234696	1302.91	1575.55	1111.92	943.612	1439.23	1.82004	853
TRAF4	3331	0.640182	1.80344	0.281076	263.43	479.14	595.525	573.061	371.285	-1.22054	5663
CREB1	4529	0.495233	2.0126	0.225092	1046.6	1648.93	1857.37	1930.31	1347.77	-1.19547	5299
TDRD7	3244	-0.477345	-2.01885	0.223273	1815.53	2071.96	1170.23	1658.86	1943.75	1.28571	887
AGTR2	4812	0.59252	1.99447	0.229146	1730.1	837.416	1545.03	1908.77	1283.76	-0.676214	5534
SUV39H2	6483	0.356278	2.16992	0.189875	3866.02	4221.61	5184.82	5110.16	4043.82	-4.29084	4844
NAP1L2	6014	-0.633403	-1.74474	0.298023	455.663	431.658	258.2	305.92	443.661	3.78412	492
CD70	5278	-0.563463	-1.84127	0.269771	669.255	703.602	412.287	517.048	686.429	2.57206	651
SPHK2	3108	0.78653	1.63809	0.331556	128.155	198.563	212.39	392.095	163.359	-1.15945	5897
MCL1	1979	0.510198	1.94035	0.242582	918.446	798.567	1032.8	1387.41	858.507	-1.53048	5337
PHC3	6120	-0.443305	-2.03891	0.219607	1900.97	2494.98	1570.02	1671.79	2197.98	1.53154	1001
TCF20	6505	-0.483913	-1.96836	0.235475	1715.86	1316.56	1061.95	1029.79	1516.21	1.7829	861
FOS	3873	-1.25519	-1.28897	0.447326	28.479	60.4321	8.32902	34.4699	44.4555	0.825479	48
MAPK12	3712	-0.423887	-2.13264	0.198197	4599.35	3777.01	3506.52	2624.02	4188.18	1.17759	1086
MAPK4	1926	-0.803457	-1.6201	0.335538	192.233	353.96	204.061	120.645	273.096	0.884887	248
KDM5B	1731	0.383059	2.15111	0.193742	3410.35	3828.81	4197.83	5265.27	3619.58	-1.64197	4957
SP110	6459	0.564327	1.90038	0.254617	662.136	651.804	749.612	1236.61	656.97	-1.13905	5461
MAP3K7	1867	-0.386918	-2.10018	0.206777	3324.92	3254.7	2390.43	2585.24	3289.81	5.47836	1224
ZCWPW2	6689	-0.39892	-2.07419	0.212387	2733.98	2827.36	2053.1	2132.82	2780.67	12.4676	1175
MAPK9	4442	-0.532021	-1.9372	0.243205	1096.44	1389.94	703.802	1051.33	1243.19	1.11734	727
JMJD6	1649	-0.381194	-2.11512	0.202893	3873.14	3543.91	2869.35	2727.43	3708.52	3.19056	1248
CASP3	3585	-0.426961	-2.03274	0.220559	2022.01	2382.75	1615.83	1658.86	2202.38	2.62186	1074
ATF2	128	0.436646	2.16523	0.190739	4969.58	3457.58	6200.96	4756.84	4213.58	-0.845269	5134
SOCS3	6444	-0.43668	-2.03631	0.220548	2214.24	2313.69	1470.07	1878.61	2263.96	1.83397	1027
KMT2C	4892	-0.429729	-2.08876	0.20903	2748.22	3617.29	2619.48	2137.13	3182.76	1.14422	1061
BRWD1	419	-0.510293	-1.88782	0.257873	861.488	975.547	633.006	654.927	918.518	4.2946	791
CTSD	3603	-0.354757	-2.15625	0.192457	5183.17	5080.61	3798.03	4145	5131.89	4.52576	1396
MAD2L2	1792	0.390923	2.0885	0.20903	2406.47	2447.5	3298.29	3016.11	2426.99	-3.61969	4985
INTS12	5771	1.08791	1.38008	0.416181	71.1974	25.8995	133.264	56.0135	48.5484	-0.722953	6222
CDY1	5300	-0.537786	-2.02327	0.221951	1858.25	2628.8	1182.72	2033.72	2243.52	0.782492	712
POLR2B	2471	-0.468491	-1.9775	0.233204	1908.09	1536.7	1291	1128.89	1722.4	1.76191	919
ELP4	1100	-0.427296	-2.03081	0.220686	2470.55	2102.17	1703.29	1607.16	2286.36	2.33718	1072
CGRRF1	750	-1.2321	-1.2136	0.479481	28.479	25.8995	8.32902	12.9262	27.1892	3.19449	49
PRMT6	2605	-0.46415	-1.96215	0.236908	1708.74	1450.37	1074.44	1163.36	1579.55	2.526	927
CDK7	667	-0.934234	-1.45427	0.391297	135.275	138.131	45.8096	107.718	136.703	1.12025	145
PCGF6	2273	-0.428437	-2.03473	0.220559	2662.78	2132.39	1690.79	1749.35	2397.59	1.9142	1066
GLYR1	5552	0.394497	2.08709	0.209459	2256.96	2749.66	3256.65	3326.34	2503.31	-2.18593	5003
ERCC2	4601	-0.46938	-1.96637	0.236124	1566.34	1700.73	1311.82	1047.02	1633.54	1.80763	917
TDRD9	4750	-1.48545	-1.10808	0.516651	14.2395	8.63316	8.32902	0	11.4363	0.900154	28
BRPF1	4022	0.590033	1.77143	0.289659	398.705	341.01	583.032	504.122	369.858	-2.36619	5530
KDM6B	5869	-0.480643	-1.93685	0.243205	1374.11	1338.14	1057.79	870.364	1356.12	2.21741	875
KDM4D	4408	-0.53487	-1.9937	0.229251	2684.14	1528.07	1486.73	1184.9	2106.11	0.936513	720
FMR1	5530	-0.64012	-1.71993	0.306217	355.987	539.572	295.68	284.376	447.78	1.41455	477
PHF1	2304	0.44695	2.0034	0.22712	1680.26	1351.09	2119.74	1887.22	1515.67	-1.56033	5162
PHF12	2322	0.632503	1.73914	0.299605	398.705	258.995	495.577	452.417	328.85	-1.22085	5635
MAP3K1	1831	-0.414814	-2.06682	0.213851	3403.23	2654.7	2253	2119.9	3028.97	1.61553	1117
SUPT16H	3163	0.664162	1.9146	0.249603	918.446	703.602	1874.03	814.35	811.024	-0.693368	5714
PRKCD	2554	0.511993	1.87228	0.261895	647.896	625.904	957.838	840.203	636.9	-3.20599	5348
DAXX	5380	0.493797	1.89688	0.255657	768.932	733.819	1095.27	995.317	751.375	-3.76868	5295
SOCS3	3077	-0.436873	-2.01739	0.223755	1957.93	2469.08	1732.44	1546.84	2213.51	1.57905	1025
KDM8	5871	-0.482811	-1.9448	0.241786	1630.42	1364.04	924.522	1180.59	1497.23	1.6521	865
ZGPAT	3467	-0.467406	-2.08398	0.210141	3894.5	3116.57	3015.11	1990.63	3505.53	0.987248	921
BNIP2	5112	0.565461	1.80973	0.278722	420.065	492.09	766.27	598.914	456.077	-1.91802	5465
RAD9A	6259	0.347863	2.15285	0.193344	4400	4307.95	5247.28	5722	4353.97	-4.38763	4816
IL17A	1578	0.641953	1.70509	0.310115	299.029	254.678	483.083	366.242	276.854	-1.77195	5667
PRDM5	6183	-0.579539	-1.7853	0.285461	726.213	530.939	395.629	400.712	628.576	1.88999	608
NCOR2	2133	-0.465829	-1.94593	0.24165	1666.02	1420.15	1020.31	1167.67	1543.09	2.26776	924
ASH1L	94	0.749329	1.59825	0.342827	113.916	220.146	266.529	305.92	167.031	-1.29823	5852
AURKB	173	0.647359	1.72571	0.304204	370.226	263.311	566.374	387.786	316.769	-1.10123	5683
FOXM1	1246	-0.639193	-1.93983	0.242582	1722.98	1454.69	649.664	1529.6	1588.83	0.746339	481
INTS12	5770	-0.657895	-1.7141	0.307726	441.424	474.824	220.719	379.168	458.124	1.20906	446
PCMT1	6100	0.49245	1.8843	0.258283	726.213	729.502	1053.62	978.082	727.858	-5.29271	5288
SFMBT2	4415	0.519629	1.84915	0.267754	605.178	574.105	895.37	775.572	589.641	-2.89835	5359
GRB2	5562	1.62881	1.01236	0.55438	0	0	29.1516	0	0	-0.565256	6430
TP53BP1	3922	-0.611616	-1.75747	0.29378	498.382	608.638	295.68	448.108	553.51	1.30327	543
TDRD6	3241	0.393792	2.10276	0.206183	2691.26	3479.16	4276.95	3830.46	3085.21	-1.47931	4999
IFNA13	1519	0.441044	1.99476	0.229146	1616.18	1441.74	2236.34	1848.45	1528.96	-1.72755	5143
EP400	1110	-0.640692	-1.82039	0.275141	491.262	1113.68	487.248	529.974	802.47	0.643075	474
F13A1	1181	-0.382552	-2.06673	0.213851	3154.04	3185.64	2365.44	2451.67	3169.84	19.343	1240
DAPK2	897	-0.511618	-1.96461	0.236437	2285.44	1467.64	1395.11	1090.11	1876.54	1.04042	788
RPL30	100003	-1.63202	-1.14797	0.502609	7.11974	64.7487	0	43.0873	35.9342	0.398141	21
CBX8	536	0.424024	2.04798	0.217649	2449.19	1899.3	3019.27	2602.47	2174.24	-1.22807	5090
SETD1A	2853	-0.669384	-1.84146	0.269771	548.22	1282.02	458.096	698.015	915.122	0.586832	426
BAX	209	-0.47867	-1.89564	0.255781	1146.28	1139.58	795.422	827.277	1142.93	16.309	882
PRRG1	2623	-0.441887	-1.97651	0.233321	1758.58	2028.79	1282.67	1508.06	1893.68	2.14143	1009
BRD4	4011	-1.68157	-1.08962	0.524248	0	77.6984	0	17.2349	38.8492	0.358687	19
CAB39	5156	-0.480406	-1.90794	0.25151	1210.36	1277.71	962.002	814.35	1244.03	2.49269	877
KRAS	4177	-0.481687	-1.97273	0.234578	1758.58	2015.84	1615.83	1120.27	1887.21	1.14823	867
HSPA1B	1474	0.486525	1.88429	0.258283	804.53	733.819	1041.13	1077.18	769.174	-4.40255	5268
CHD7	791	-0.49223	-1.94867	0.240815	1366.99	1981.31	1053.62	1335.71	1674.15	1.06683	835
MAPK3	1921	-0.358934	-2.13526	0.197817	5838.19	4946.8	3989.6	4226.87	5392.49	2.02367	1374
CHD2	773	-0.475229	-2.03156	0.220559	3267.96	2261.89	1586.68	2219	2764.92	1.03176	902
CDC7	5291	-1.28802	-1.2165	0.478478	14.2395	99.2813	8.32902	34.4699	56.7604	0.510083	42
PRMT1	2588	0.415728	2.02818	0.220686	1844.01	1998.58	2294.65	2843.76	1921.29	-1.98746	5062
PRDM14	3928	-0.45705	-2.05718	0.215831	3709.38	2736.71	2627.81	1908.77	3223.05	1.05306	949
PKN3	2445	-0.374109	-2.08937	0.20903	3623.95	4005.79	3044.26	2817.91	3814.87	2.77353	1299
F7	3746	-1.26426	-1.2045	0.48319	14.2395	86.3316	8.32902	30.1611	50.2855	0.554135	47
BIK	5103	-0.614114	-1.74278	0.298783	704.854	435.975	333.161	349.007	570.414	1.36547	537
HDAC3	5594	0.564367	1.79886	0.281688	377.346	565.472	691.309	719.558	471.409	-1.56049	5462
PRKAA1	2536	0.617538	1.70776	0.309111	334.628	276.261	503.906	409.33	305.444	-1.89594	5600
PML	3634	-1.34625	-1.13864	0.505432	71.1974	8.63316	12.4935	4.30873	39.9153	0.711343	41
PAWR	6086	0.657853	1.69594	0.312547	206.472	362.593	499.741	413.638	284.533	-1.2479	5699
CCNC	564	1.04713	1.28891	0.447326	28.479	34.5326	108.277	43.0873	31.5058	-1.13041	6200
ELP3	1092	-0.438857	-2.02895	0.220686	2748.22	2594.26	1628.32	2313.79	2671.24	1.28054	1018
RAI1	2715	-0.384455	-2.07239	0.212799	3773.46	3263.33	2706.93	2559.39	3518.4	2.28342	1233
TFDP2	3269	-0.388545	-2.04928	0.217621	3004.53	2982.76	2340.46	2184.53	2993.64	4.39258	1216
NFKBIA	4744	-0.392704	-2.05398	0.216336	3310.68	2930.96	2194.7	2464.6	3120.82	2.40845	1203
TAF1	3188	0.458759	1.94273	0.242232	1288.67	1126.63	1474.24	1796.74	1207.65	-1.88	5194
PHF2	2347	-0.364092	-2.09888	0.20695	3994.17	4497.88	3185.85	3386.66	4246.02	2.97605	1353
CCNA2	551	-0.525067	-1.93399	0.244045	1950.81	1376.99	1340.97	904.834	1663.9	1.00663	744
TNFRSF10B	3287	-0.373134	-2.0706	0.213141	3623.95	3448.95	2669.45	2714.5	3536.45	6.14671	1306
PTEN	2637	-0.526166	-1.82264	0.274687	740.453	867.633	503.906	620.458	804.043	2.06341	742
PHF6	2383	0.459243	1.91688	0.249351	1110.68	988.497	1382.62	1452.04	1049.59	-3.31639	5198
CREBBP	5344	0.452289	1.95249	0.239805	1374.11	1260.44	1969.81	1594.23	1317.28	-1.7472	5173
FBXO44	1203	-0.41669	-2.08891	0.20903	3766.34	4592.84	3648.11	2671.41	4179.59	1.03875	1107
PHF1	2308	0.472262	1.96499	0.236432	1658.9	1225.91	2161.38	1697.64	1442.4	-1.05894	5229
HDAC11	4459	-0.378504	-2.08073	0.210729	4079.61	3794.27	2715.26	3274.64	3936.94	1.99102	1263
FOXM1	3857	-0.373494	-2.08951	0.20903	4243.36	4152.55	3477.37	2947.17	4197.96	2.00194	1304
UBE2I	3374	0.521579	1.83574	0.271348	733.333	535.256	853.725	878.981	634.294	-1.43613	5365
SUV420H2	4484	0.558298	1.7835	0.285845	533.98	423.025	762.106	603.223	478.503	-1.46466	5446
C14orf169	433	-0.471901	-1.89978	0.254767	1409.71	1260.44	862.054	1034.1	1335.07	2.29869	908
KDM4B	5847	-0.496712	-1.8721	0.261895	1274.43	992.813	820.409	728.176	1133.62	1.75763	819
TNF	3611	0.474146	1.99894	0.228131	1730.1	1778.43	3015.11	1934.62	1754.26	-1.01049	5234
[truncated: 4,501 more rows]
