# Supplementary material for: Sensitivity to splicing modulation of BCL2 family genes defines cancer therapeutic strategies for splicing modulators
Source: Nat Commun. 2019 Jan 11;10:137. doi: 10.1038/s41467-018-08150-5 (PMC6329755; doi:10.1038/s41467-018-08150-5)
Supplement: Supplementary file 5 — Supplementary Data 3 [file 41467_2018_8150_MOESM5_ESM.xlsx]

## Sheet: Cell line Emax
Cell Line	Primary Site of Disease	E7107 | CTGlo | Emax (%)	Bortezomib | CTGlo | Emax (%)	Staurosporine | CTGlo | Emax (%)
22RV1	prostate	-81.97	-92.24	-87.27
5637	urinary bladder	-102.24	-100.37	-101.82
769P	kidney	-82.67	-98.27	-94.24
786O	kidney	-67.53	-98.69	-98.25
8305C	thyroid	-49.79	-97.61	-97.64
8505C	thyroid	-79.73	-96.1	-98.74
A101D	skin	-98.82	-96.61	-96.77
A172	brain	-86.5	-99.13	-99.14
A204	muscle	-92.74	-98.74	-99.78
A2058	skin	-101.98	-98.56	-101.22
A253	Head and Neck	-63.5	-98.12	-98.69
A2780	ovary	-102.5	-100.88	-102.69
A375	skin	-71.05	-98.53	-94.05
A498	kidney	-47.03	-97.73	-99.41
A704	kidney	-53.17	-99.05	-97.81
ABC1	lung	-91.43	-99.35	-99.28
ACHN	kidney	-54.63	-98.88	-52.43
AGS	stomach	-96.67	-98.94	-88.43
AM38	brain	1.45	-102.41	-92.63
AML193	leukemia	-101.4	-99.17	-101.23
AN3CA	uterus	-95.73	-99.62	-100.91
ASPC1	pancreas	-79.19	-83.87	-79.53
AU565	breast	-99.29	-93.92	-94.21
BCP1	lymphoma	-101.9	-95.06	-105.72
BICR16	Head and Neck	-97.59	-99.05	-99.85
BICR18	Head and Neck	-100.2	-98.99	-99.38
BICR31	Head and Neck	-95.8	-97.57	-99.61
BT20	breast	-96.19	-99.07	-100.36
BT474	breast	-73.86	-94.04	-99.1
BT549	breast	-99.02	-98.78	-99.51
BXPC3	pancreas	-92.37	-99.58	-99.76
C32	skin	-48.9	-96.53	-96.57
CA46	lymphoma	-76.81	-96.88	-88.81
CADOES1	bone	-80.62	-99.28	-90.07
CAKI1	kidney	-59.64	-94.95	-80.52
CAKI2	kidney	-41.6	-98.53	-81.36
CAL27	Head and Neck	-101.27	-98.58	-101.9
CALU3	lung	-91.25	-99.58	-85.07
CALU6	lung	-30.61	-97.3	-51.21
CAMA1	breast	-81.24	-99.61	-99.63
CAOV3	ovary	-65.19	-98.25	-98.89
CAPAN1	pancreas	-78.23	-96.97	-94.68
CAPAN2	pancreas	-75.51	-97.29	-73.01
CCFSTTG1	brain	-84.27	-98.24	-99.89
CFPAC1	pancreas	-64.64	-96.8	-76.92
CHAGOK1	lung	-99.01	-98.06	-98.55
CHP212	brain	-97.13	-99.53	-100.28
COLO679	skin	-100.94	-98.91	-99.85
COLO680N	esophagus	-69.93	-96.2	-89.91
COLO684	uterus	-25.56	-53.28	-40.35
COLO829	skin	-98.05	-98.09	-99.67
CORL105	lung	-72.13	-98.72	-80.06
CORL23	lung	-70.4	-96.01	-84.46
CORL279	SCLC	-85.88	-100.27	-98.46
COV362	ovary	-29.85	-87.51	-82.64
COV434	ovary	-100.02	-99.15	-99.73
COV644	ovary	-98.42	-95.16	-96.68
CW2	colon	-82.73	-97.81	-89.88
D283MED	brain	-98.81	-99.09	-99.06
D341MED	brain	-94.22	-99.5	-61.14
DAOY	brain	-98.18	-97.63	-100.02
DAUDI	lymphoma	-107.73	-106.76	-102.6
DB	lymphoma	-97.66	-97.03	0.58
DBTRG05MG	brain	-37.29	-97.89	-63.56
DETROIT562	Head and Neck	-83.28	-99.21	-99.35
DMS79	SCLC	-40.07	-99.05	-98.93
DOHH2	lymphoma	-112.48	-102.19	-110.58
DU145	prostate	-48.22	-83.53	-73.25
DU4475	breast	-81.48	-98.71	-99.12
EB1	lymphoma	-98.86	-98.39	-98.98
EBC1	lung	-51.03	-98.13	-72.2
ECC10	stomach	-97.44	-96.97	-92.37
ECC12	stomach	-99.54	-98.49	-99.78
ECGI10	esophagus	-93.08	-98.69	-98.65
F36P	leukemia	-94.31	-98.8	-101.14
FADU	Head and Neck	-51.95	-97.55	-98.61
FTC133	thyroid	-49.77	-98.48	-98.93
G292CLONEA141B1	bone	-59.45	-94.75	-97.95
G361	skin	-100.5	-99.33	-99.8
G402	kidney	-98.42	-95.83	-96.5
GB1	brain	-71.08	-97.51	-99.1
GCT	lung	-100.13	-98.96	-99.39
GI1	brain	-94.76	-94.76	-100.5
GP2D	colon	-95.32	-75.56	-95.29
GRANTA519	lymphoma	-94.63	-98.92	-55.46
H4	brain	-103.97	-97.17	-104.28
HARA	lung	-93.91	-97.96	-99.46
HCC1143	breast	-88.13	-99.19	-99.66
HCC1187	breast	-100.1	-99.91	-99.87
HCC1395	breast	-97.51	-97.37	-100.7
HCC1419	breast	-53.92	-98.74	-87.69
HCC1428	breast	-88.06	-96.65	-97.56
HCC15	lung	-4.34	-97.59	-94.63
HCC1569	breast	-80.23	-98.94	-99.65
HCC1588	lung	-70.16	-66.83	-90.88
HCC1599	breast	-99.18	-99.25	-99.58
HCC1806	breast	-99.91	-99.04	-101.05
HCC1937	breast	-80.41	-99.63	-92.67
HCC1954	breast	-94.61	-98.66	-99.3
HCC202	breast	-99.81	-99.07	-99.87
HCC2157	breast	-80.23	-99.08	-99.62
HCC2218	breast	-89.25	-99.34	-99.79
HCC2935	lung	-64.46	-96.4	-96.96
HCC38	breast	-97.18	-98.23	-99.96
HCC4006	lung	-90.19	-99.01	-97.28
HCC70	breast	-100.43	-99.09	-100.49
HCC827	lung	-45.83	-78.66	-53
HCC95	lung	-49.32	-79.6	-88.5
HCT116	colon	-49.06	-94.04	-100.27
HCT15	colon	-6.95	-86.77	-65.47
HEC1A	uterus	-38.86	-93.32	-88.05
HEC1B	uterus	-19.61	-97.38	-91.34
HEL	leukemia	-56.39	-99.94	-98.93
HEL9217	leukemia	-89.44	-99.44	-99.74
HEP3B217	liver	-101.46	-97.17	-101.84
HEPG2	liver	-94.28	-98.5	-99.37
HGC27	stomach	-87.83	-97.39	-103.6
HH	lymphoma	-97.29	-100.77	-102.57
HL60	leukemia	-106.79	-97.01	-106.47
HLF	liver	-59.09	-97.76	-99.77
HMCB	skin	-100.56	-98.21	-100.38
HOS	bone	-35.56	-98.68	-96.92
HPAC	pancreas	-76.77	-99.38	-90.75
HPAFII	pancreas	-88.92	-99.31	-23.7
HS294T	skin	-100.46	-99.46	-99.19
HS578T	breast	-89.68	-94.62	-96.01
HS683	brain	-98.86	-98.77	-99.88
HS695T	skin	-95.88	-98.96	-99.45
HS729	muscle	-86.79	-99.39	-99.34
HS746T	stomach	-99.15	-99.05	-99.18
HS766T	pancreas	-43.77	-97.01	-84.29
HS852T	skin	-99.64	-99.6	-100
HS888T	bone	-76.04	-98.44	-91.88
HSC2	Head and Neck	-94.13	-98.52	-101.64
HSC3	Head and Neck	-101.09	-98.44	-102.31
HSC4	Head and Neck	-72.24	-99.22	-99.92
HT	lymphoma	-81.05	-98.24	-102.8
HT1080	connective tissue	-99.06	-98.17	-104.35
HT1197	urinary bladder	-63.91	-94.09	-88.37
HT1376	urinary bladder	-88.5	-96.9	-89.06
HT144	skin	-100.79	-99.1	-98.78
HT29	colon	-20.42	-96.27	-96.07
HT55	colon	-80.94	-98.17	-84.83
HUCCT1	liver	-79.02	-93.76	-88.39
HUG1N	stomach	-94.84	-99.14	-24.93
HUNS1	myeloma	-98.47	-99.77	-99.23
HUPT3	pancreas	-82.37	-98.34	-94.6
HUPT4	pancreas	-96.51	-92.37	-94.29
HUT102	lymphoma	-86.22	-99.13	-93.93
HUT78	lymphoma	-95.62	-97.5	-98.29
HUTU80	duodenum	-95	-96.54	-103.82
IALM	lung	-28.73	-98.41	-30.41
IGR1	skin	-100.58	-98.86	-99.62
IMR32	brain	-98.94	-99.89	-99.49
J82	urinary bladder	-50.17	-98.14	-88.11
JEKO1	lymphoma	-101.35	-97.77	-103.46
JHH7	liver	-85.57	-97.67	-92.58
JM1	lymphoma	-100.73	-99.55	-101.38
JURKATCLONEE61		-103.99	-97.31	-104.3
JVM2	leukemia	-81.22	-99.74	-98.87
K562	leukemia	-71.96	-94.64	-78.54
KALS1	brain	-59.82	-98.66	-99.3
KASUMI1	leukemia	-100.95	-99.32	-100.94
KATOIII	stomach	-57.81	-100.86	-76.85
KG1	leukemia	-98.23	-99.47	-99.49
KLE	uterus	-92.71	-98.73	-91.49
KMS12BM	myeloma	-101.68	-99.6	-100.25
KNS42	brain	-44.09	-98.48	-97.36
KNS60	brain	-96.79	-98.56	-99.93
KNS62	lung	-82.29	-99.51	-72.87
KNS81	brain	-32.29	-94.15	-86.61
KOPN8	leukemia	-102.82	-98.48	-102.79
KP2	pancreas	-98.32	-98.44	-97.89
KP4	pancreas	-92.07	-99.11	-99.04
KS1	brain	-96.06	-96.51	-97.8
KU812	leukemia	-84.05	-101.45	-101.37
KURAMOCHI	ovary	-77.04	-94.05	-74.21
KYSE140	esophagus	-86.22	-98.13	-97
KYSE150	esophagus	-88.71	-96.91	-96.13
KYSE180	esophagus	-97.33	-99.12	-98.21
KYSE270	esophagus	-90.46	-98.69	-97.21
KYSE30	esophagus	-94.72	-99.73	-58.85
KYSE410	esophagus	-29.71	-95.67	-43.2
KYSE510	esophagus	-94.18	-97.51	-99.67
KYSE70	esophagus	-90.7	-95.14	-99.09
LC1F	lung	-95.27	-100.93	-98.12
LCLC97TM1	lung	-91.5	-98.96	-99.58
LK2	lung	-72.22	-97.67	-99.94
LN18	brain	-93.4	-98.31	-99.84
LN229	brain	-99.58	-94.51	-99.11
LNCAPCLONEFGC	prostate	-91.59	-98.62	-92.55
LOUCY	leukemia	-98.21	-99.57	-99.91
LOVO	colon	-68.16	-98.78	-76.24
LP1	myeloma	-100.91	-99.43	-98.43
LS1034	colon	-73.74	-98.44	-86.8
LS123	colon	-96.06	-96.99	-98.16
LS180	colon	-70.52	-97.41	-90.86
LS411N	colon	-57.54	-95.62	-85.25
LS513	colon	-97.63	-97.97	-100.35
LU65	lung	6.37	-93	-56.44
LUDLU1	lung	-89.79	-98.24	-99.51
LXF289	lung	-69.68	-97.35	-98.98
M059K	brain	-100.16	-99.11	-101.14
MALME3M	skin	-100.53	-99.32	-99.82
MC116	lymphoma	-97.14	-97.48	-103.26
MCF7	breast	-77.31	-73.33	-89.4
MDAMB157	breast	-98.53	-99.5	-100.04
MDAMB175VII	breast	-100.42	-99.63	-100.09
MDAMB231	breast	-86.2	-99.86	-98.72
MDAMB436	breast	-56.83	-97.11	-95.97
MDAMB453	breast	-83.23	-100.07	-100.79
MDAMB468	breast	-76.53	-99.69	-100.42
MEG01	leukemia	-78.56	-96.65	-103.03
MEWO	skin	-100.51	-97.96	-97.64
MFE280	uterus	-75.78	-98.75	-81.52
MFE296	uterus	-112.05	-99.65	-100.44
MG63	bone	-45.89	-97.15	-91.28
MHHES1	bone	-99.18	-98.2	-99.55
MIAPACA2	pancreas	-88.37	-96.56	-97.94
MINO	lymphoma	-98.28	-98.29	-103.38
MJ	lymphoma	-90.37	-98.04	-97.26
MKN1	stomach	-63.99	-94.83	-89.62
MKN45	stomach	-80.43	-99.41	-50.17
MKN7	stomach	-3.01	-93.18	-61.89
MM1S	myeloma	-100.41	-99.34	-101.32
MOLP2	myeloma	-100.88	-99.49	-100.8
MSTO211H	lung	-93.92	-100.69	-100.27
MV411	leukemia	-104.98	-98.98	-105.29
NALM1	lymphoma	-100.57	-99.61	-100.56
NAMALWA	lymphoma	-102.31	-98.54	-101.71
NCIH1048	SCLC	-100.24	-99.05	-100.55
NCIH1092	SCLC	-96.99	-98.75	-101.19
NCIH1105	SCLC	-100.3	-99.36	-97.87
NCIH1155	lung	-55.21	-98.5	-101.81
NCIH1299	lung	-55.54	-99.75	-97.82
NCIH1341	SCLC	-88.21	-99.99	-100.52
NCIH1355	lung	-54.34	-97.87	-74.19
NCIH1395	lung	-69.63	-98.66	-24.85
NCIH1436	SCLC	-101.06	-98.2	-98.78
NCIH1437	lung	-87.44	-96.97	-99.68
NCIH146	SCLC	-85.53	-95.77	-99.15
NCIH1563	lung	-100.33	-95.24	-100.24
NCIH1568	lung	-102.4	-97.6	-101.58
NCIH1573	lung	-82.96	-98.47	-99.33
NCIH1581	lung	-98.73	-97.62	-99.79
NCIH1618	SCLC	-100.21	-99.41	-99.98
NCIH1623	lung	-93.81	-98.7	-97.28
NCIH1648	lung	-96.8	-98.01	-99.18
NCIH1650	lung	-72.63	-95.63	-96.01
NCIH1651	lung	-93.5	-98.18	-98.97
NCIH1666	lung	-93.54	-98.24	-94.68
NCIH1693	lung	-89.53	-99.64	-96.64
NCIH1694	SCLC	-97.39	-103.52	-101.85
NCIH1703	lung	-99.99	-97.95	-98.77
NCIH1755	lung	-73.17	-98.32	-93.76
NCIH1792	lung	-99.85	-98.27	-102.05
NCIH1793	lung	-59.5	-86.5	-69.23
NCIH1838	lung	-56.86	-90.35	-72.47
NCIH1869	lung	-97.24	-99.28	-96.46
NCIH1915	lung	-68.01	-98.64	-89.85
NCIH1944	lung	-70.03	-94.62	-83.67
NCIH196	SCLC	-59.54	-94.14	-97.32
NCIH1975	lung	-79.9	-97.41	-95.03
NCIH2009	lung	-67.16	-98.8	-84.05
NCIH2023	lung	-55.24	-95.48	-94.93
NCIH2030	lung	-96.34	-98.23	-96.54
NCIH2052	lung	-49	-99.57	-93.85
NCIH2073	lung	-58.58	-98.89	-67.03
NCIH2081	SCLC	-49.12	-96.79	-99.04
NCIH2085	lung	-79.1	-99.04	-97.04
NCIH2087	lung	-98.27	-99.34	-98.26
NCIH211	SCLC	-83.4	-104.51	-104.73
NCIH2110	lung	-96.75	-97.06	-97.24
NCIH2122	lung	-98.21	-98.02	-99.65
NCIH2126	lung	-96.7	-96.63	-98.52
NCIH2170	lung	-89.49	-97.99	-94.28
NCIH2171	SCLC	-88.16	-99.82	-97.83
NCIH2172	lung	-94.93	-94.97	-96.32
NCIH2196	SCLC	-100.34	-99.52	-99.8
NCIH2228	lung	-75.73	-78.91	-92.34
NCIH226	lung	-83.19	-97.02	-95.2
NCIH2286	lung	-98.53	-98.61	-99.89
NCIH2291	lung	-73.51	-95.88	-83.61
NCIH23	lung	-92.79	-96.77	-99.93
NCIH2342	lung	-94.04	-99.46	-97.31
NCIH2347	lung	-72.61	-97.56	-87.79
NCIH2405	lung	-83.48	-96.92	-77.44
NCIH2452	lung	-66.93	-90.32	-98.78
NCIH28	lung	-28.77	-95.72	-72.93
NCIH292	lung	-94.52	-90.63	-92.64
NCIH322	lung	-67.98	-95.69	-91.81
NCIH358	lung	-61.82	-98.22	-91.34
NCIH441	lung	-67.84	-95.04	-91.79
NCIH446	SCLC	-99.73	-100	-99.52
NCIH460	lung	-100.7	-94.23	-98.36
NCIH520	lung	-57.41	-99.4	-99.45
NCIH522	lung	-101.24	-98.56	-99.93
NCIH524	SCLC	-101.45	-97.98	-101.37
NCIH526	SCLC	-94	-102.14	-103.9
NCIH596	lung	-98.3	-99.2	-99.7
NCIH647	lung	-94.06	-97.77	-92.7
NCIH650	lung	-104.46	-97.92	-98.73
NCIH661	lung	-77.86	-98.42	-99.03
NCIH69	SCLC	-72.85	-106.26	-89.55
NCIH716	colon	-82.84	-98.92	-97.94
NCIH727	lung	-95.51	-99.31	-98.99
NCIH747	colon	-97.88	-99.1	-94.9
NCIH810	lung	-96.73	-99.57	-99.92
NCIH838	lung	-100.53	-98.84	-99.8
NCIH841	SCLC	-99.4	-98.55	-100.82
NCIH889	SCLC	-91.99	-105.59	-101.44
NCIH929	myeloma	-101.32	-99.14	-97.25
NCIN87	stomach	-91.6	-98.08	-67.8
NIHOVCAR3	ovary	-63.29	-99.16	-90.54
NMCG1	brain	-1.99	-75.74	-75.22
NOMO1	leukemia	-100.46	-99.59	-100.53
NUGC3	stomach	-73.96	-94.34	-88.66
OAW42	ovary	-81.08	-99.2	-99.13
OCIAML2	leukemia	-116.76	-103.09	-109.38
OCIAML5	leukemia	-104.22	-98.09	-104.94
OCILY19	lymphoma	-103.11	-99.13	-100.42
OCIM1	leukemia	-83.92	-107.04	-89.18
OE21	esophagus	-73.66	-93.73	-97.36
OE33	esophagus	-82.85	-97.12	-60.55
ONS76	brain	-41.66	-95.02	-96.18
OPM2	myeloma	-102.08	-99.33	-102.07
OSRC2	kidney	-83.46	-99.31	-99.3
OV7	ovary	-54.08	-98.58	-96.55
OV90	ovary	-70.58	-98.68	-95.06
OVMANA	ovary	-101.13	-99.08	-99.69
P3HR1	lymphoma	-68.61	-95.51	-82.06
PANC0203	pancreas	-94.38	-94.97	-84.28
PANC0327	pancreas	-91.4	-97.78	-95.5
PANC0403	pancreas	-73.71	-90.44	-53.03
PANC0504	pancreas	-82.63	-96.93	-77.68
PANC0813	pancreas	-95.88	-98.04	-96.25
PANC1	pancreas	-26.21	-97.91	-87.77
PANC1005	pancreas	-78.16	-93.5	-67.81
PC3	prostate	-55.22	-95.22	-3.31
PFEIFFER	lymphoma	-105.4	-110.02	-108.28
PLCPRF5	liver	-88.07	-98.79	-96.84
PSN1	pancreas	-91.63	-97.78	-98.84
QGP1	pancreas	-61.23	-73.87	-93.92
RAJI	lymphoma	-103.09	-148.84	-105.35
RCM1	rectum	-65.13	-95.7	-76.24
RD	muscle	-97.4	-99.58	-99.6
REC1	lymphoma	-83.74	-99.05	-99.17
REH	leukemia	-112.57	-97.64	-102.23
RERFLCAI	lung	-90.34	-95.67	-98.31
RERFLCMS	lung	-99.18	-98.13	-99.48
RERFLCSQ1	lung	-71.63	-96.69	-91.79
RKN	ovary	-96.31	-98.13	-98.69
RKO	colon	-95.81	-99.16	-98.2
RL	lymphoma	-40.94	-97.4	-87.16
RL952	uterus	-100.69	-98.62	-99.83
RMGI	ovary	-44.67	-94.29	-68.18
RMUGS	ovary	-92.14	-99.15	-94.23
RPMI7951	skin	-99.67	-97.67	-102.67
RS411	leukemia	-98.03	-96.06	-100.21
RT112	urinary bladder	-95.56	-98.53	-102.16
RT4	urinary bladder	-94.13	-81.73	-95.1
SAOS2	bone	-89.09	-99.03	-99.61
SBC5	SCLC	-87.47	-88.25	-91.48
SCABER	urinary bladder	-99.56	-98.33	-100.15
SCC15	Head and Neck	-79.94	-97.92	-97.21
SCC25	Head and Neck	-99.09	-99.19	-100.94
SCC4	Head and Neck	-93.98	-97.24	-100.4
SCC9	Head and Neck	-83.41	-98.92	-96.71
SCLC21H	SCLC	-92.99	-101.31	-96.59
SF126	brain	-89.26	-99.2	-100.84
SHP77	SCLC	-86.77	-106.08	-101.55
SJSA1	bone	-63.82	-98.63	-99.79
SKBR3	breast	-93.61	-95.12	-94.34
SKCO1	colon	-87.88	-99.25	-90.74
SKES1	bone	-103.28	-101.34	-99.98
SKHEP1	liver	-82.28	-99.33	-99.4
SKLMS1	vulva	-41.21	-97.92	-88.43
SKLU1	lung	-70.12	-96.38	-94.84
SKM1	leukemia	-108.49	-96.77	-102.6
SKMEL1	skin	-96.89	-115.62	-69.5
SKMEL24	skin	-87.04	-98.16	-92.42
SKMEL28	skin	-99.2	-98.28	-57.29
SKMEL3	skin	-99.67	-99.19	-95.02
SKMEL31	skin	-99.16	-99.31	-99.42
SKMEL5	skin	-100.86	-99.37	-89.34
SKMES1	lung	-99.41	-98.31	-99.76
SKNAS	brain	-95.16	-93.01	-94.15
SKNBE2	brain	-96.2	-99.33	-99.93
SKNFI	brain	-100.27	-99.34	-100.78
SKNMC	brain	-99.72	-97.83	-102.31
SKOV3	ovary	-63.59	-98.53	-94.86
SKUT1	uterus	-67.15	-97.85	-78.26
SNGM	uterus	-92.12	-97.37	-98.57
SNU1	stomach	-94.17	-104.71	-95.06
SNU1066	Head and Neck	-94.32	-85.21	-94.22
SNU1105	brain	-85.47	-83.43	-94.92
SNU1214	Head and Neck	-100.7	-98.8	-100.02
SNU16	stomach	-114.36	-117.26	-117.37
SNU182	liver	-95.42	-95.24	-95.94
SNU387	liver	-96.79	-97.1	-99.73
SNU398	liver	-98.58	-96.57	-97.46
SNU423	liver	-93.5	-98.61	-99.72
SNU449	liver	-52.05	-89.48	-62.35
SNU475	liver	-76.01	-92.88	-95.27
SNU5	stomach	-96.19	-100.69	-99.17
SNU761	liver	-59.16	-96.57	-97.29
SNU840	ovary	-83.93	-98.87	-99.44
SNU878	liver	-89.68	-98.97	-89.34
SNU899	Head and Neck	-76.67	-98.84	-94.23
SNUC1	colon	-91.44	-101.24	-96.3
SNUC2A	colon	-97.81	-99.29	-99.75
ST486	lymphoma	-121	-109.37	-119.64
SU8686	pancreas	-97.82	-95.32	-97.86
SUDHL4	lymphoma	-126.33	-80.74	-128.53
SUDHL6	lymphoma	-99.87	-93.26	-101.67
SUPB15	leukemia	-69.9	-59.51	-63.96
SUPT1	leukemia	-74.47	-77.47	-70.38
SW1088	brain	-79.13	-98.23	-99.42
SW1116	colon	-93.57	-98.95	-96.08
SW1271	SCLC	-56.98	-98.33	-95.3
SW1353	bone	-90.25	-99.37	-100.82
SW1417	colon	-56.8	-97.45	-83.67
SW1463	colon	-71.82	-96.37	-95.17
SW1573	lung	-55.83	-98.71	-63.39
SW1783	brain	-95.46	-99.4	-99.89
SW1990	pancreas	-85.08	-99.41	-98.93
SW403	colon	-91.78	-99.61	-99.46
SW48	colon	-78.76	-99.62	-98.79
SW480	colon	-33.34	-97.19	-41.72
SW579	thyroid	-96.11	-98.47	-101.19
SW620	colon	-65.52	-98	-81.83
SW780	urinary bladder	-100.13	-98.61	-99.38
SW837	rectum	-95.69	-90.2	-94.31
SW900	lung	-78.52	-98.33	-98.33
SW948	colon	-56.15	-99.25	-98.4
T24	urinary bladder	-63.76	-97.26	-97.83
T47D	breast	-53.41	-99.26	-88.99
T84	colon	-92.67	-98.08	-95.4
T98G	brain	-56.37	-97.04	-101.8
TALL1	leukemia	-62	-96.43	-101.01
TCCSUP	urinary bladder	-71.66	-97.94	-98.93
TE1	esophagus	-83.64	-98.48	-92.92
TE10	esophagus	-73.38	-97.36	-97.52
TE11	esophagus	-98.95	-98.16	-99.8
TE14	esophagus	-96.72	-93.95	-96.38
TE15	esophagus	-91.48	-98	-99.74
TE4	esophagus	-98.97	-99.03	-99.48
TE5	esophagus	-84.75	-97.44	-83.96
TE6	esophagus	-86.71	-98.63	-96.41
TE8	esophagus	-99.07	-97.78	-99.53
TE9	esophagus	-94.72	-98	-98.18
TF1	leukemia	-62.55	-106.7	-100.87
TGBC11TKB	stomach	-99.22	-98.63	-99.79
THP1	leukemia	-102.25	-98.87	-99.85
TOLEDO	lymphoma	-95.81	-92.59	-94.38
TOV112D	ovary	-82.76	-99.03	-98.46
TOV21G	ovary	-94.91	-99.3	-97.25
TT	esophagus	-101.35	-99.09	-102.3
TYKNU	ovary	-49.02	-97.06	-80.14
U118MG	brain	-65.8	-98.84	-99.18
U251MG	brain	1.69	-83.96	-98.53
U266B1	myeloma	-97.82	-98.82	-98.17
U2OS	bone	-92.43	-98.72	-101.1
U87MG	brain	1.62	-95.69	-91.47
U937	leukemia	-116.59	-110.96	-116.55
UACC893	breast	-100.06	-95.65	-99.63
UMUC3	urinary bladder	-38.81	-96.28	-98.01
VCAP	prostate	-100.7	-99.36	-99.96
VMRCRCZ	kidney	-90.49	-97.15	-96.45
WM115	skin	-98.01	-98.75	-100.02
WM2664	skin	-99.76	-96.14	-98.7
WSUDLCL2	lymphoma	-112.68	-91.6	-112.88
YD10B	Head and Neck	-104.97	-96.32	-104.65
YD38	Head and Neck	-98.71	-96.99	-100.94
YD8	Head and Neck	-96.74	-98.98	-100.52
YH13	brain	-92.63	-99.42	-98.7
YKG1	brain	-59.73	-94.16	-100
ZR751	breast	-86.16	-98.95	-83.13
