# Supplementary material for: Sensitivity to splicing modulation of BCL2 family genes defines cancer therapeutic strategies for splicing modulators
Source: Nat Commun. 2019 Jan 11;10:137. doi: 10.1038/s41467-018-08150-5 (PMC6329755; doi:10.1038/s41467-018-08150-5)
Supplement: Supplementary file 6 — Supplementary Data 4 [file 41467_2018_8150_MOESM6_ESM.xlsx]

## Sheet: Sheet1
Gene	Transcript ID	Splicing annontaion*	Product annotation**	Kallisto	Schematic structure of transcripts***
BCL2L2	ENST00000250405.5	E3_E4	BCL2L2	BCL2L2
		E3_I3_E4	AS	E3_I3_E4
BCL2L1	ENST00000307677.4	E2_E3	BCLxL	BCLxL
		E2_I2_E3	AS	E2_I2_E3
	ENST00000376062.2	E2_E3	BCLxL	BCLxL
		E2_I2_E3	AS	E2_I2_E3
	ENST00000376055.4	E2_E3	BCLxS	BCLxS
		E2_I2_E3	AS	E2_I2_E3
BCL2	ENST00000333681.4	E2_E3	BCL2	BCL2
		E2_I2_E3	AS	E2_I2_E3
	ENST00000398117.1	E2_E3	BCL2	BCL2
		E2_I2_E3	AS	E2_I2_E3
BCL2A1	ENST00000267953.3	E1_E3	BCL2A1	BCL2A1
		E1_I1_E3	AS	E1_I1_E3
	ENST00000335661.6	E1_E2_E3	BCL2A1	BCL2A1
		E1_I1_E2_I2_E3	AS	E1_I1_E2_I2_E3
		E1_E2_I2_E3	AS	E1_I1_E2_I2_E3
		E1_I1_E2_E3	AS	E1_I1_E2_I2_E3
MCL1	ENST00000307940.3	E1_E3	MCL1S	MCL1S
		E1_I1_E3	AS	E1_I1_E3
	ENST00000369026.2	E1_E2_E3	MCL1L	MCL1L
		E1_I1_E2_I2_E3	AS	E1_I1_E2_I2_E3
		E1_I1_E2_E3	AS	E1_I1_E2_I2_E3
		E1_E2_I2_E3	AS	E1_I1_E2_I2_E3
* Only functional protein-coding exons and introns between these exons were shown. E = exon, I = intron.
** AS: aberrant splicing
*** Black fonts: functional protein-coding exons, Grey fonts: non-coding exons or introns.
