# Supplementary material for: Sensitivity to splicing modulation of BCL2 family genes defines cancer therapeutic strategies for splicing modulators
Source: Nat Commun. 2019 Jan 11;10:137. doi: 10.1038/s41467-018-08150-5 (PMC6329755; doi:10.1038/s41467-018-08150-5)
Supplement: Supplementary file 7 — Supplementary Data 5 [file 41467_2018_8150_MOESM7_ESM.xlsx]

## Sheet: Cell lines used in experiments
Cell line	Disease tissue type	SF3B1 | Sanger Sequencing | Mutation	SRSF2 | Sanger Sequencing | Mutation	U2AF1 | Sanger Sequencing | Mutation
ESS1	endometrium	R315Q, K666N	Wild Type	Wild Type
K562	haematopoietic and lymphoid tissue	Wild Type	Wild Type	Wild Type
KO52	haematopoietic and lymphoid tissue	Wild Type	P95H	Wild Type
M07E	haematopoietic and lymphoid tissue	NA	NA	NA
MM6 (MONOMAC6)	haematopoietic and lymphoid tissue	Wild Type	Wild Type	Q157P
MUTZ3	haematopoietic and lymphoid tissue	NA	NA	NA
MV411	haematopoietic and lymphoid tissue	Wild Type	Wild Type	Wild Type
NALM6	haematopoietic and lymphoid tissue	Wild Type	Wild Type	Mutated
OCIAML5	haematopoietic and lymphoid tissue	Wild Type	Wild Type	Wild Type
THP1	haematopoietic and lymphoid tissue	Wild Type	Wild Type	Wild Type
TMD8	haematopoietic and lymphoid tissue	NA	NA	NA
HCT116	large intestine	Wild Type	Wild Type	Wild Type
A549	lung	Wild Type	Wild Type	Wild Type
NCIH1568	lung	Mutated	Wild Type	Wild Type
NCIH1650	lung	Wild Type	Wild Type	Wild Type
NCIH1975	lung	Wild Type	Wild Type	Wild Type
NCIH2110	lung	Wild Type	Wild Type	Wild Type
NCIH23	lung	Wild Type	Wild Type	Wild Type
ASPC1	pancreas	Wild Type	Wild Type	Wild Type
COLO829	skin	P718L	Wild Type	Wild Type
HT144	skin	Wild Type	Wild Type	Wild Type
NA: not available

## Sheet: Cell lines in Fig. 4b 
EXPERIMENT	CELL LINE	SITE_OF_DISEASE	GENE_SYMBOL	ENTREZ_ID	AA_POSITION	VARIANT_CATEGORY
Sanger Sequencing 2017_Q1	HCC38	breast	SF3B1	23451	388	Missense_Mutation
Sanger Sequencing 2017_Q1	A498	kidney	SF3B1	23451	NA	Splice_Site
Sanger Sequencing 2017_Q1	CW2	large intestine	SF3B1	23451	932	Silent
Sanger Sequencing 2017_Q1	HCT15	large intestine	SF3B1	23451	451	Nonsense_Mutation
Sanger Sequencing 2017_Q1	HCT15	large intestine	SF3B1	23451	329	Silent
Sanger Sequencing 2017_Q1	HT29	large intestine	SF3B1	23451	362	Missense_Mutation
Sanger Sequencing 2017_Q1	HT29	large intestine	SF3B1	23451	329	Silent
Sanger Sequencing 2017_Q1	LOVO	large intestine	SF3B1	23451	320	Silent
Sanger Sequencing 2017_Q1	LS411N	large intestine	SF3B1	23451	813	Frame_Shift_Ins
Sanger Sequencing 2017_Q1	NCIH716	large intestine	SF3B1	23451	635	Missense_Mutation
Sanger Sequencing 2017_Q1	NCIH747	large intestine	SF3B1	23451	295	Nonsense_Mutation
Sanger Sequencing 2017_Q1	NCIH747	large intestine	SF3B1	23451	294	Frame_Shift_Ins
Sanger Sequencing 2017_Q1	NCIH747	large intestine	SF3B1	23451	294	Missense_Mutation
Sanger Sequencing 2017_Q1	SW1463	large intestine	SF3B1	23451	NA	Splice_Site
Sanger Sequencing 2017_Q1	NCIH1155	lung	SF3B1	23451	647	Silent
Sanger Sequencing 2017_Q1	NCIH1568	lung	SF3B1	23451	682	Silent
Sanger Sequencing 2017_Q1	NCIH1623	lung	SF3B1	23451	905	Missense_Mutation
Sanger Sequencing 2017_Q1	NCIH2170	lung	SF3B1	23451	593	Silent
Sanger Sequencing 2017_Q1	NCIH226	lung	SF3B1	23451	168	Silent
Sanger Sequencing 2017_Q1	NCIH2342	lung	SF3B1	23451	1253	Splice_Site
Sanger Sequencing 2017_Q1	NCIH358	lung	SF3B1	23451	745	Missense_Mutation
Sanger Sequencing 2017_Q1	NCIH650	lung	SF3B1	23451	5	Missense_Mutation
Sanger Sequencing 2017_Q1	QGP1	pancreas	SF3B1	23451	NA	Splice_Site
Sanger Sequencing 2017_Q1	NCIH2052	pleura	SF3B1	23451	NA	Splice_Site
Sanger Sequencing 2017_Q1	A2058	skin	SF3B1	23451	NA	5'UTR
Sanger Sequencing 2017_Q1	A2058	skin	SF3B1	23451	1261	Missense_Mutation
Sanger Sequencing 2017_Q1	COLO679	skin	SF3B1	23451	635	Missense_Mutation
Sanger Sequencing 2017_Q1	COLO829	skin	SF3B1	23451	718	Missense_Mutation
Sanger Sequencing 2017_Q1	MEWO	skin	SF3B1	23451	329	Silent
Sanger Sequencing 2017_Q1	MEWO	skin	SF3B1	23451	388	Missense_Mutation
Sanger Sequencing 2017_Q1	MEWO	skin	SF3B1	23451	415	Silent
Sanger Sequencing 2017_Q1	MEWO	skin	SF3B1	23451	408	Silent
Sanger Sequencing 2017_Q1	MEWO	skin	SF3B1	23451	416	Missense_Mutation
Sanger Sequencing 2017_Q1	SKMEL1	skin	SF3B1	23451	369	Missense_Mutation
Sanger Sequencing 2017_Q1	MDAMB157	breast	SRSF2	6427	56	Silent
Sanger Sequencing 2017_Q1	ABC1	lung	SRSF2	6427	61	Silent
Sanger Sequencing 2017_Q1	LK2	lung	SRSF2	6427	83	Silent
Sanger Sequencing 2017_Q1	NCIH1155	lung	SRSF2	6427	52	Silent
Sanger Sequencing 2017_Q1	CAMA1	breast	U2AF1	7307	NA	3'UTR
Sanger Sequencing 2017_Q1	HCC1187	breast	U2AF1	7307	NA	3'UTR
Sanger Sequencing 2017_Q1	HCC1569	breast	U2AF1	7307	NA	3'UTR
Sanger Sequencing 2017_Q1	HCC202	breast	U2AF1	7307	NA	3'UTR
Sanger Sequencing 2017_Q1	MDAMB175VII	breast	U2AF1	7307	NA	3'UTR
Sanger Sequencing 2017_Q1	MDAMB231	breast	U2AF1	7307	NA	3'UTR
Sanger Sequencing 2017_Q1	MDAMB453	breast	U2AF1	7307	NA	3'UTR
Sanger Sequencing 2017_Q1	786O	kidney	U2AF1	7307	NA	3'UTR
Sanger Sequencing 2017_Q1	A498	kidney	U2AF1	7307	NA	3'UTR
Sanger Sequencing 2017_Q1	A704	kidney	U2AF1	7307	NA	3'UTR
Sanger Sequencing 2017_Q1	CAKI1	kidney	U2AF1	7307	NA	3'UTR
Sanger Sequencing 2017_Q1	VMRCRCZ	kidney	U2AF1	7307	NA	3'UTR
Sanger Sequencing 2017_Q1	CW2	large intestine	U2AF1	7307	NA	3'UTR
Sanger Sequencing 2017_Q1	CW2	large intestine	U2AF1	7307	61	Missense_Mutation
Sanger Sequencing 2017_Q1	HCT116	large intestine	U2AF1	7307	NA	3'UTR
Sanger Sequencing 2017_Q1	HCT15	large intestine	U2AF1	7307	NA	3'UTR
Sanger Sequencing 2017_Q1	HCT15	large intestine	U2AF1	7307	NA	3'UTR
Sanger Sequencing 2017_Q1	LOVO	large intestine	U2AF1	7307	NA	3'UTR
Sanger Sequencing 2017_Q1	LS180	large intestine	U2AF1	7307	NA	3'UTR
Sanger Sequencing 2017_Q1	LS180	large intestine	U2AF1	7307	NA	3'UTR
Sanger Sequencing 2017_Q1	LS180	large intestine	U2AF1	7307	NA	3'UTR
Sanger Sequencing 2017_Q1	LS180	large intestine	U2AF1	7307	NA	3'UTR
Sanger Sequencing 2017_Q1	LS180	large intestine	U2AF1	7307	NA	3'UTR
Sanger Sequencing 2017_Q1	LS180	large intestine	U2AF1	7307	NA	3'UTR
Sanger Sequencing 2017_Q1	LS411N	large intestine	U2AF1	7307	NA	3'UTR
Sanger Sequencing 2017_Q1	NCIH747	large intestine	U2AF1	7307	NA	3'UTR
Sanger Sequencing 2017_Q1	RKO	large intestine	U2AF1	7307	NA	3'UTR
Sanger Sequencing 2017_Q1	SW1463	large intestine	U2AF1	7307	213	Silent
Sanger Sequencing 2017_Q1	SW1463	large intestine	U2AF1	7307	215	Silent
Sanger Sequencing 2017_Q1	SW48	large intestine	U2AF1	7307	NA	3'UTR
Sanger Sequencing 2017_Q1	SW48	large intestine	U2AF1	7307	NA	3'UTR
Sanger Sequencing 2017_Q1	HCC15	lung	U2AF1	7307	NA	3'UTR
Sanger Sequencing 2017_Q1	LCLC97TM1	lung	U2AF1	7307	NA	3'UTR
Sanger Sequencing 2017_Q1	NCIH1355	lung	U2AF1	7307	NA	3'UTR
Sanger Sequencing 2017_Q1	NCIH1563	lung	U2AF1	7307	NA	3'UTR
Sanger Sequencing 2017_Q1	NCIH1648	lung	U2AF1	7307	NA	3'UTR
Sanger Sequencing 2017_Q1	NCIH1666	lung	U2AF1	7307	NA	3'UTR
Sanger Sequencing 2017_Q1	NCIH1666	lung	U2AF1	7307	NA	3'UTR
Sanger Sequencing 2017_Q1	NCIH2172	lung	U2AF1	7307	NA	3'UTR
Sanger Sequencing 2017_Q1	NCIH2405	lung	U2AF1	7307	NA	3'UTR
Sanger Sequencing 2017_Q1	NCIH441	lung	U2AF1	7307	34	Missense_Mutation
Sanger Sequencing 2017_Q1	NCIH522	lung	U2AF1	7307	238	Missense_Mutation
Sanger Sequencing 2017_Q1	NCIH727	lung	U2AF1	7307	NA	3'UTR
Sanger Sequencing 2017_Q1	BXPC3	pancreas	U2AF1	7307	NA	3'UTR
Sanger Sequencing 2017_Q1	HPAC	pancreas	U2AF1	7307	NA	3'UTR
Sanger Sequencing 2017_Q1	HS766T	pancreas	U2AF1	7307	NA	3'UTR
Sanger Sequencing 2017_Q1	HUPT4	pancreas	U2AF1	7307	NA	3'UTR
Sanger Sequencing 2017_Q1	KP4	pancreas	U2AF1	7307	NA	3'UTR
Sanger Sequencing 2017_Q1	NCIH2452	pleura	U2AF1	7307	NA	3'UTR
Sanger Sequencing 2017_Q1	NCIH28	pleura	U2AF1	7307	NA	3'UTR
Sanger Sequencing 2017_Q1	A2058	skin	U2AF1	7307	NA	3'UTR
Sanger Sequencing 2017_Q1	COLO829	skin	U2AF1	7307	NA	5'UTR
Sanger Sequencing 2017_Q1	SKMEL1	skin	U2AF1	7307	33	Silent
Sanger Sequencing 2017_Q1	SKMEL5	skin	U2AF1	7307	NA	3'UTR
